# Supplementary material for: Body-limb coordination mechanism underlying speed-dependent gait transitions in sea roaches
Source: Sci Rep. 2019 Feb 26;9:2848. doi: 10.1038/s41598-019-39862-3 (PMC6391416; doi:10.1038/s41598-019-39862-3)
Supplement: Supplementary file 11 — Supplementary Data 1 [file 41598_2019_39862_MOESM11_ESM.xlsx]

## Sheet: Fig1d-gaitdiagram
Fig1d-gaitdiagram
time	L1	L2	L3	L4	L5	L6	L7	R1	R2	R3	R4	R5	R6	R7
1.36	0	13	0	0	10	9	0	0	0	5	4	0	0	1		non-zero value: stance phase
1.364	14	13	0	0	10	9	0	0	0	5	4	0	0	1		zero: swing phase
1.368	14	13	0	0	10	9	0	0	0	5	4	0	0	1
1.372	14	13	0	0	10	9	0	0	0	5	4	0	0	1
1.376	14	13	0	0	10	9	0	0	0	5	4	0	0	1
1.38	14	13	0	0	10	9	0	0	0	5	4	0	0	1
1.384	14	13	0	0	10	9	0	0	0	5	4	0	0	1
1.388	14	13	0	0	10	9	0	0	0	5	4	0	0	1
1.392	14	13	0	0	10	9	0	0	0	5	4	0	0	1
1.396	14	0	0	0	10	9	0	0	0	5	4	0	0	1
1.4	14	0	0	0	10	9	0	0	0	5	4	0	0	1
1.404	14	0	0	0	10	9	0	0	0	5	4	0	0	1
1.408	14	0	0	0	10	9	0	0	0	5	4	0	0	1
1.412	14	0	0	0	10	9	0	0	0	5	0	0	0	1
1.416	14	0	0	0	10	9	0	0	0	5	0	0	0	1
1.42	14	0	0	0	10	0	0	0	0	5	0	0	0	1
1.424	14	0	0	0	10	0	0	0	0	5	0	0	0	1
1.428	14	0	0	0	10	0	0	0	0	5	0	0	0	1
1.432	14	0	0	0	10	0	0	0	0	5	0	0	0	1
1.436	14	0	0	0	10	0	0	0	0	5	0	0	0	1
1.44	14	0	0	11	10	0	0	0	0	5	0	0	0	1
1.444	14	0	0	11	10	0	0	0	6	5	0	0	0	1
1.448	14	0	0	11	10	0	0	0	6	5	0	0	0	1
1.452	14	0	0	11	10	0	0	0	6	5	0	0	0	1
1.456	14	0	0	11	10	0	0	0	6	5	0	0	0	1
1.46	14	0	0	11	10	0	0	0	6	5	0	0	2	1
1.464	14	0	0	11	10	0	0	0	6	5	0	0	2	1
1.468	14	0	0	11	10	0	0	0	6	5	0	0	2	1
1.472	14	0	0	11	10	0	0	0	6	5	0	0	2	1
1.476	14	0	0	11	10	0	0	0	6	0	0	0	2	1
1.48	14	0	0	11	10	0	0	0	6	0	0	0	2	1
1.484	14	0	0	11	10	0	0	0	6	0	0	0	2	1
1.488	14	0	0	11	10	0	0	0	6	0	0	0	2	1
1.492	14	0	0	11	10	0	0	0	6	0	0	3	2	1
1.496	14	0	0	11	10	0	0	0	6	0	0	3	2	1
1.5	0	0	0	11	10	0	0	0	6	0	0	3	2	1
1.504	0	0	0	11	10	0	0	0	6	0	0	3	2	1
1.508	0	0	0	11	10	0	0	0	6	0	0	3	2	0
1.512	0	0	0	11	10	0	0	0	6	0	0	3	2	0
1.516	0	0	0	11	10	0	0	0	6	0	0	3	2	0
1.52	0	0	0	11	10	0	0	0	6	0	0	3	2	0
1.524	0	0	12	11	10	0	8	0	6	0	0	3	2	0
1.528	0	0	12	11	10	0	8	0	6	0	0	3	2	0
1.532	0	0	12	11	10	0	8	0	6	0	0	3	2	0
1.536	0	0	12	11	0	0	8	7	6	0	0	3	2	0
1.54	0	0	12	11	0	0	8	7	6	0	0	3	2	0
1.544	0	0	12	11	0	0	8	7	6	0	0	3	2	0
1.548	0	0	12	11	0	0	8	7	6	0	0	3	2	0
1.552	0	0	12	11	0	0	8	7	6	0	0	3	2	0
1.556	0	0	12	11	0	0	8	7	6	0	0	3	2	0
1.56	0	0	12	11	0	0	8	7	6	0	0	3	2	0
1.564	0	0	12	11	0	0	8	7	6	0	0	3	2	0
1.568	0	0	12	11	0	0	8	7	6	0	0	3	2	0
1.572	0	0	12	11	0	0	8	7	6	0	0	3	2	0
1.576	0	0	12	11	0	0	8	7	6	0	0	3	2	0
1.58	0	0	12	11	0	0	8	7	6	0	0	3	2	0
1.584	0	0	12	11	0	0	8	7	0	0	0	3	2	0
1.588	0	0	12	11	0	0	8	7	0	0	0	3	2	0
1.592	0	0	12	11	0	0	8	7	0	0	0	3	2	0
1.596	0	13	12	11	0	0	8	7	0	0	0	3	2	0
1.6	0	13	12	11	0	0	8	7	0	0	0	3	0	0
1.604	0	13	12	11	0	0	8	7	0	0	0	3	0	0
1.608	0	13	12	11	0	0	8	7	0	0	4	3	0	0
1.612	0	13	12	0	0	0	8	7	0	0	4	3	0	0
1.616	0	13	12	0	0	0	8	7	0	0	4	3	0	0
1.62	0	13	12	0	0	0	8	7	0	0	4	3	0	0
1.624	0	13	12	0	0	9	8	7	0	0	4	3	0	0
1.628	0	13	12	0	0	9	8	7	0	0	4	3	0	0
1.632	0	13	12	0	0	9	8	7	0	0	4	3	0	0
1.636	0	13	0	0	0	9	8	7	0	0	4	3	0	0
1.64	0	13	0	0	0	9	8	7	0	0	4	3	0	0
1.644	0	13	0	0	0	9	8	7	0	0	4	3	0	0
1.648	0	13	0	0	0	9	8	7	0	0	4	3	0	0
1.652	0	13	0	0	0	9	8	7	0	0	4	3	0	0
1.656	0	13	0	0	0	9	8	7	0	5	4	3	0	0
1.66	0	13	0	0	0	9	8	7	0	5	4	3	0	0
1.664	0	13	0	0	0	9	8	0	0	5	4	3	0	0
1.668	0	13	0	0	0	9	0	0	0	5	4	3	0	0
1.672	0	13	0	0	0	9	0	0	0	5	4	3	0	0
1.676	0	13	0	0	10	9	0	0	0	5	4	3	0	0
1.68	0	13	0	0	10	9	0	0	0	5	4	3	0	0
1.684	0	13	0	0	10	9	0	0	0	5	4	3	0	0
1.688	0	13	0	0	10	9	0	0	0	5	4	3	0	1
1.692	0	13	0	0	10	9	0	0	0	5	4	0	0	1
1.696	14	13	0	0	10	9	0	0	0	5	4	0	0	1
1.7	14	13	0	0	10	9	0	0	0	5	4	0	0	1
1.704	14	13	0	0	10	9	0	0	0	5	4	0	0	1
1.708	14	13	0	0	10	9	0	0	0	5	4	0	0	1
1.712	14	13	0	0	10	9	0	0	0	5	4	0	0	1
1.716	14	13	0	0	10	9	0	0	0	5	4	0	0	1
1.72	14	13	0	0	10	9	0	0	0	5	4	0	0	1
1.724	14	13	0	0	10	9	0	0	0	5	4	0	0	1
1.728	14	13	0	0	10	9	0	0	0	5	4	0	0	1
1.732	14	13	0	0	10	9	0	0	0	5	4	0	0	1
1.736	14	13	0	0	10	9	0	0	0	5	4	0	0	1
1.74	14	0	0	0	10	9	0	0	0	5	4	0	0	1
1.744	14	0	0	0	10	9	0	0	0	5	4	0	0	1
1.748	14	0	0	0	10	9	0	0	0	5	4	0	0	1
1.752	14	0	0	0	10	0	0	0	0	5	4	0	0	1
1.756	14	0	0	0	10	0	0	0	0	5	4	0	0	1
1.76	14	0	0	0	10	0	0	0	0	5	4	0	0	1
1.764	14	0	0	0	10	0	0	0	0	5	4	0	0	1
1.768	14	0	0	0	10	0	0	0	0	5	0	0	0	1
1.772	14	0	0	0	10	0	0	0	0	5	0	0	0	1
1.776	14	0	0	0	10	0	0	0	0	5	0	0	0	1
1.78	14	0	0	11	10	0	0	0	6	5	0	0	0	1
1.784	14	0	0	11	10	0	0	0	6	5	0	0	0	1
1.788	14	0	0	11	10	0	0	0	6	5	0	0	0	1
1.792	14	0	0	11	10	0	0	0	6	5	0	0	0	1
1.796	14	0	0	11	10	0	0	0	6	5	0	0	0	1
1.8	14	0	0	11	10	0	0	0	6	5	0	0	2	1
1.804	14	0	0	11	10	0	0	0	6	5	0	0	2	1
1.808	14	0	0	11	10	0	0	0	6	5	0	0	2	1
1.812	14	0	0	11	10	0	0	0	6	5	0	0	2	1
1.816	14	0	0	11	10	0	0	0	6	5	0	0	2	1
1.82	0	0	0	11	10	0	0	0	6	5	0	0	2	1
1.824	0	0	0	11	10	0	0	0	6	5	0	0	2	0
1.828	0	0	0	11	10	0	0	0	6	5	0	3	2	0
1.832	0	0	0	11	10	0	0	0	6	5	0	3	2	0
1.836	0	0	0	11	10	0	0	0	6	5	0	3	2	0
1.84	0	0	0	11	10	0	0	0	6	5	0	3	2	0
1.844	0	0	0	11	10	0	0	0	6	0	0	3	2	0
1.848	0	0	0	11	10	0	8	0	6	0	0	3	2	0
1.852	0	0	0	11	10	0	8	0	6	0	0	3	2	0
1.856	0	0	12	11	10	0	8	0	6	0	0	3	2	0
1.86	0	0	12	11	0	0	8	0	6	0	0	3	2	0
1.864	0	0	12	11	0	0	8	0	6	0	0	3	2	0
1.868	0	0	12	11	0	0	8	0	6	0	0	3	2	0
1.872	0	0	12	11	0	0	8	7	6	0	0	3	2	0
1.876	0	0	12	11	0	0	8	7	6	0	0	3	2	0
1.88	0	0	12	11	0	0	8	7	6	0	0	3	2	0
1.884	0	0	12	11	0	0	8	7	6	0	0	3	2	0
1.888	0	0	12	11	0	0	8	7	6	0	0	3	2	0
1.892	0	0	12	11	0	0	8	7	6	0	0	3	2	0
1.896	0	0	12	11	0	0	8	7	6	0	0	3	2	0
1.9	0	0	12	11	0	0	8	7	6	0	0	3	2	0
1.904	0	0	12	11	0	0	8	7	6	0	0	3	2	0
1.908	0	0	12	11	0	0	8	7	0	0	0	3	2	0
1.912	0	0	12	11	0	0	8	7	0	0	0	3	2	0
1.916	0	0	12	11	0	0	8	7	0	0	0	3	2	0
1.92	0	0	12	11	0	0	8	7	0	0	0	3	2	0
1.924	0	0	12	11	0	0	8	7	0	0	0	3	2	0
1.928	0	0	12	11	0	0	8	7	0	0	0	3	2	0
1.932	0	13	12	11	0	0	8	7	0	0	0	3	0	0
1.936	0	13	12	11	0	0	8	7	0	0	0	3	0	0
1.94	0	13	12	11	0	0	8	7	0	0	0	3	0	0
1.944	0	13	12	0	0	0	8	7	0	0	0	3	0	0
1.948	0	13	12	0	0	0	8	7	0	0	4	3	0	0
1.952	0	13	12	0	0	9	8	7	0	0	4	3	0	0
1.956	0	13	12	0	0	9	8	7	0	0	4	3	0	0
1.96	0	13	12	0	0	9	8	7	0	0	4	3	0	0
1.964	0	13	12	0	0	9	8	7	0	0	4	3	0	0
1.968	0	13	0	0	0	9	8	7	0	0	4	3	0	0
1.972	0	13	0	0	0	9	8	7	0	0	4	3	0	0
1.976	0	13	0	0	0	9	8	7	0	0	4	3	0	0
1.98	0	13	0	0	0	9	0	7	0	0	4	3	0	0
1.984	0	13	0	0	0	9	0	7	0	0	4	3	0	0
1.988	0	13	0	0	0	9	0	7	0	0	4	3	0	0
1.992	0	13	0	0	0	9	0	0	0	0	4	3	0	0
1.996	0	13	0	0	0	9	0	0	0	0	4	3	0	0
2	0	13	0	0	0	9	0	0	0	0	4	3	0	0
2.004	0	13	0	0	0	9	0	0	0	0	4	3	0	0
2.008	0	13	0	0	0	9	0	0	0	0	4	3	0	0
2.012	0	13	0	0	10	9	0	0	0	5	4	3	0	0
2.016	0	13	0	0	10	9	0	0	0	5	4	0	0	0
2.02	0	13	0	0	10	9	0	0	0	5	4	0	0	0
2.024	0	13	0	0	10	9	0	0	0	5	4	0	0	0
2.028	14	13	0	0	10	9	0	0	0	5	4	0	0	1
2.032	14	13	0	0	10	9	0	0	0	5	4	0	0	1
2.036	14	13	0	0	10	9	0	0	0	5	4	0	0	1
2.04	14	13	0	0	10	9	0	0	0	5	4	0	0	1
2.044	14	13	0	0	10	9	0	0	0	5	4	0	0	1
2.048	14	13	0	0	10	9	0	0	0	5	4	0	0	1

## Sheet: Fig1e-gaitdiagram
Fig1e-gaitdiagram
time	L1	L2	L3	L4	L5	L6	L7	R1	R2	R3	R4	R5	R6	R7
0	0	0	0	0	10	0	0	0	0	0	4	3	0	0		non-zero value: stance phase
0.002	0	0	0	0	10	0	0	0	0	0	4	3	0	0		zero: swing phase
0.004	0	0	0	11	10	0	0	0	0	0	4	3	0	0
0.006	0	0	0	11	10	0	0	0	0	0	4	3	0	0
0.008	0	0	0	11	10	0	0	0	0	0	4	3	0	0
0.01	0	0	0	11	10	0	0	0	0	0	4	3	0	0
0.012	0	0	0	11	10	0	0	0	0	5	4	3	0	0
0.014	0	0	0	11	10	0	0	0	0	5	4	0	0	0
0.016	0	0	0	11	10	0	0	0	0	5	4	0	0	0
0.018	0	0	0	11	10	0	0	0	0	5	4	0	0	0
0.02	0	0	0	11	10	0	0	0	0	5	4	0	0	0
0.022	0	0	0	11	10	0	0	0	0	5	4	0	0	0
0.024	0	0	12	11	0	0	0	0	0	5	4	0	0	0
0.026	0	0	12	11	0	0	0	0	0	5	4	0	0	0
0.028	0	0	12	11	0	0	0	0	0	5	4	0	0	0
0.03	0	0	12	11	0	0	8	0	0	5	4	0	0	0
0.032	0	0	12	0	0	0	8	0	0	5	0	0	0	0
0.034	0	0	12	0	0	0	8	0	0	5	0	0	0	0
0.036	0	0	0	0	0	0	8	0	0	5	0	0	0	0
0.038	0	0	0	0	0	0	8	0	0	5	0	0	0	0
0.04	0	13	0	0	0	0	8	0	0	5	0	0	0	0
0.042	0	13	0	0	0	0	8	0	6	5	0	0	0	0
0.044	0	13	0	0	0	0	8	0	6	5	0	0	0	0
0.046	0	13	0	0	0	0	8	0	6	5	0	0	0	1
0.048	0	13	0	0	0	0	8	0	6	5	0	0	0	1
0.05	0	13	0	0	0	0	8	0	6	0	0	0	0	1
0.052	0	13	0	0	0	0	8	0	6	0	0	0	0	1
0.054	0	13	0	0	0	9	8	0	6	0	0	0	0	1
0.056	0	13	0	0	0	9	8	0	6	0	0	0	0	1
0.058	0	13	0	0	10	9	8	7	6	0	0	0	0	1
0.06	0	13	0	0	10	9	8	7	6	0	0	0	0	1
0.062	0	13	0	0	10	9	8	7	6	0	0	0	0	1
0.064	0	13	0	0	10	9	8	7	0	0	0	0	2	1
0.066	14	0	0	0	10	9	8	7	0	0	0	0	2	1
0.068	14	0	0	0	10	9	8	7	0	0	0	0	2	0
0.07	14	0	0	0	10	9	0	7	0	0	0	0	2	0
0.072	14	0	0	0	10	9	0	7	0	0	0	0	2	0
0.074	14	0	0	11	10	9	0	7	0	0	0	0	2	0
0.076	14	0	0	11	10	9	0	7	0	0	0	0	2	0
0.078	14	0	0	11	10	9	0	7	0	0	0	0	2	0
0.08	14	0	0	11	10	9	0	7	0	0	0	3	2	0
0.082	14	0	0	11	10	9	0	7	0	0	0	3	2	0
0.084	14	0	0	11	10	0	0	7	0	0	0	3	0	0
0.086	14	0	0	11	10	0	0	7	0	0	0	3	0	0
0.088	14	0	0	11	10	0	0	7	0	0	0	3	0	0
0.09	14	0	0	11	10	0	0	7	0	0	0	3	0	0
0.092	14	0	0	11	10	0	0	7	0	0	4	0	0	0
0.094	14	0	0	11	10	0	0	7	0	0	4	0	0	0
0.096	14	0	0	11	10	0	0	0	0	0	4	0	0	0
0.098	0	0	0	11	10	0	0	0	0	0	4	0	0	0
0.1	0	0	0	11	10	0	0	0	0	0	4	0	0	0
0.102	0	0	0	11	10	0	0	0	0	0	4	0	0	0
0.104	0	0	0	11	10	0	0	0	0	0	4	0	0	0
0.106	0	0	12	11	10	0	0	0	0	5	4	0	0	0
0.108	0	0	12	11	10	0	0	0	0	5	4	0	0	0
0.11	0	0	12	11	10	0	0	0	0	5	4	0	0	0
0.112	0	0	12	11	0	0	0	0	0	5	4	0	0	0
0.114	0	0	12	11	0	0	0	0	0	5	4	0	0	0
0.116	0	0	12	11	0	0	0	0	0	5	0	0	0	0
0.118	0	0	12	11	0	0	0	0	0	5	0	0	0	0
0.12	0	0	12	11	0	0	0	0	0	5	0	0	0	0
0.122	0	0	12	11	0	0	0	0	0	5	0	0	0	0
0.124	0	13	12	11	0	0	0	0	0	5	0	0	0	0
0.126	0	13	12	0	0	0	0	0	0	5	0	0	0	0
0.128	0	13	12	0	0	0	0	0	0	5	0	0	0	0
0.13	0	13	12	0	0	0	0	0	6	5	0	0	0	0
0.132	0	13	12	0	0	0	0	0	6	5	0	0	0	1
0.134	0	13	0	0	0	0	8	0	6	5	0	0	0	1
0.136	0	13	0	0	0	0	8	0	6	0	0	0	0	1
0.138	0	13	0	0	0	0	8	0	6	0	0	0	0	1
0.14	0	13	0	0	0	0	8	0	6	0	0	0	0	1
0.142	0	13	0	0	0	0	8	0	6	0	0	0	0	1
0.144	0	13	0	0	0	0	8	0	6	0	0	0	0	1
0.146	0	13	0	0	0	0	8	0	6	0	0	0	0	1
0.148	0	13	0	0	0	0	8	0	6	0	0	0	0	1
0.15	0	13	0	0	0	9	8	0	6	0	0	0	0	1
0.152	0	13	0	0	0	9	8	0	6	0	0	0	0	1
0.154	14	13	0	0	0	9	8	0	6	0	0	0	2	1
0.156	14	13	0	0	0	9	0	7	6	0	0	0	2	1
0.158	14	13	0	0	0	9	0	7	6	0	0	0	2	1
0.16	14	0	0	0	0	9	0	7	0	0	0	0	2	1
0.162	14	0	0	0	0	9	0	7	0	0	0	0	2	0
0.164	14	0	0	0	0	9	0	7	0	0	0	0	2	0
0.166	14	0	0	0	0	9	0	7	0	0	0	0	2	0
0.168	14	0	0	0	0	9	0	7	0	0	0	0	2	0
0.17	14	0	0	0	10	0	0	7	0	0	0	3	2	0
0.172	14	0	0	0	10	0	0	7	0	0	0	3	2	0
0.174	14	0	0	0	10	0	0	7	0	0	0	3	2	0
0.176	14	0	0	0	10	0	0	7	0	0	0	3	2	0
0.178	0	0	0	11	10	0	0	7	0	0	0	3	2	0
0.18	0	0	0	11	10	0	0	7	0	0	0	3	0	0
0.182	0	0	0	11	10	0	0	7	0	0	4	0	0	0
0.184	0	0	0	11	10	0	0	7	0	0	4	0	0	0
0.186	0	0	0	11	10	0	0	7	0	0	4	0	0	0
0.188	0	0	0	11	10	0	0	7	0	0	4	0	0	0
0.19	0	0	0	11	10	0	0	0	0	0	4	0	0	0
0.192	0	0	0	11	10	0	0	0	0	0	4	0	0	0
0.194	0	0	12	11	10	0	0	0	0	0	4	0	0	0
0.196	0	0	12	11	0	0	0	0	0	5	4	0	0	0
0.198	0	0	12	11	0	0	0	0	0	5	4	0	0	0
0.2	0	0	12	11	0	0	0	0	0	5	4	0	0	0
0.202	0	0	12	11	0	0	0	0	0	5	4	0	0	0
0.204	0	0	12	11	0	0	0	0	0	5	4	0	0	0
0.206	0	0	12	11	0	0	0	0	0	5	4	0	0	0
0.208	0	0	12	11	0	0	0	0	0	5	4	0	0	0
0.21	0	0	12	11	0	0	8	0	0	5	4	0	0	0
0.212	0	0	12	11	0	0	8	0	0	5	4	0	0	0
0.214	0	0	0	11	0	0	8	0	0	5	4	0	0	0
0.216	0	0	0	11	0	0	8	0	0	5	4	0	0	0
0.218	0	0	0	0	0	0	8	0	6	0	4	0	0	0
0.22	0	0	0	0	0	0	8	0	6	0	4	0	0	0
0.222	0	0	0	0	0	0	8	0	6	0	4	0	0	0
0.224	0	13	0	0	0	0	8	0	6	0	4	0	0	0
0.226	0	13	0	0	0	0	8	0	6	0	0	0	0	0
0.228	0	13	0	0	0	9	8	0	6	0	0	0	0	0
0.23	0	0	0	0	0	9	8	0	6	0	0	0	0	0
0.232	0	0	0	0	0	9	8	0	6	0	0	0	0	1
0.234	0	13	0	0	0	9	8	0	6	0	0	0	0	1
0.236	0	13	0	0	0	9	8	0	6	0	0	0	0	1
0.238	0	13	0	0	0	9	8	0	6	0	0	0	0	1
0.24	0	13	0	0	0	9	8	0	6	0	0	0	0	1
0.242	0	13	0	0	0	9	0	0	6	0	0	0	0	1
0.244	0	13	0	0	0	9	0	0	6	0	0	0	0	1
0.246	0	13	0	0	0	9	0	7	6	0	0	0	0	1
0.248	14	13	0	0	0	9	0	7	6	0	0	0	0	1
0.25	14	13	0	0	0	9	0	7	6	0	0	0	0	1
0.252	14	13	0	0	0	9	0	7	6	0	0	0	2	1
0.254	14	13	0	0	0	9	0	7	0	0	0	0	2	1
0.256	14	13	0	0	0	9	0	7	0	0	0	0	2	1
0.258	14	13	0	0	10	9	0	7	0	0	0	0	2	1
0.26	14	13	0	0	10	9	0	7	0	0	0	0	2	1
0.262	14	13	0	0	10	9	0	7	0	0	0	0	2	1
0.264	14	0	0	0	10	9	0	7	0	0	0	0	0	1
0.266	14	0	0	0	10	9	0	7	0	0	0	0	0	1
0.268	14	0	0	0	10	9	0	7	0	0	0	0	0	1
0.27	14	0	0	0	10	9	0	7	0	0	0	0	0	0
0.272	14	0	0	0	10	9	0	7	0	0	0	3	0	0
0.274	14	0	0	11	10	9	0	7	0	0	0	3	0	0
0.276	14	0	0	11	10	9	0	7	0	0	0	3	0	0
0.278	14	0	0	11	10	9	0	7	0	0	0	3	0	0
0.28	0	0	0	11	10	0	0	7	0	0	0	3	0	0
0.282	0	0	0	11	10	0	0	7	0	0	0	3	0	0
0.284	0	0	0	11	10	0	0	0	0	0	0	3	0	0
0.286	0	0	0	11	10	0	0	0	0	0	0	3	0	0
0.288	0	0	0	11	10	0	0	0	0	0	0	0	0	0
0.29	0	0	0	11	10	0	0	0	0	0	0	0	0	0
0.292	0	0	0	11	10	0	0	0	0	0	0	0	0	0
0.294	0	0	12	11	10	0	0	0	0	5	0	0	0	0
0.296	0	0	12	11	0	0	0	0	0	5	0	0	0	0
0.298	0	0	12	11	0	0	0	0	0	5	0	0	0	0
0.3	0	0	12	11	0	0	0	0	0	5	0	0	0	0

## Sheet: Fig1d-bendingangle
Fig1d-bendingangle
Time	1--2--3	2--3--4	3--4--5	4--5--6	5--6--7	6--7--8	1--2--3(Moving average)	2--3--4(Moving average)	3--4--5(Moving average)	4--5--6(Moving average)	5--6--7(Moving average)	6--7--8(Moving average)	The unit is degree.
1.36	-2	0	0	-7	-4.5	-10.5
1.37	0	-2	-1	-7	-3	-10.5
1.38	0	-4	-1	-7	-5	-9
1.39	-3	-4	-1	-3	-7	-8.5
1.4	0	0	-6.5	-6	-3.5	-9.5
1.41	-3.5	0	-4	-6.5	-4	-8	-1.22727	-1.36364	-3.04545	-5.31818	-5.22727	-9.59091
1.42	-2	-2	-3	-5	-4.5	-8.5	-1.04545	-1.54545	-3.31818	-5.27273	-5.27273	-9.68182
1.43	-1	0	-3	-4	-8	-8	-1.18182	-1.36364	-3.68182	-5.09091	-5.54545	-9.63636
1.44	0	0	-8	-4	-2	-14	-1.45455	-1.13636	-3.77273	-5	-5.86364	-9.40909
1.45	0	-3	-4	-3	-10.5	-10	-1.36364	-0.772727	-4.04545	-5.04545	-5.40909	-9.59091
1.46	-2	0	-2	-6	-5.5	-9	-1.36364	-1.04545	-3.45455	-4.95455	-5.5	-9.36364
1.47	0	-2	-3	-6.5	-5	-11.5	-1.18182	-1.31818	-3.09091	-5.09091	-5.59091	-9.36364
1.48	-1.5	0	-5	-5	-6	-10	-1.13636	-1.13636	-3.27273	-5.27273	-5.45455	-9.40909
1.49	-3	-1.5	-2	-6	-8.5	-6.5	-1.31818	-1.22727	-3.18182	-5.40909	-5.45455	-9.31818
1.5	-2	0	-4	-3.5	-2	-10.5	-1.45455	-1.45455	-2.63636	-5.5	-5.5	-8.68182
1.51	0	-3	0	-5	-4.5	-7	-1.45455	-1.18182	-2.27273	-5.68182	-4.90909	-8.59091
1.52	-1.5	-3	0	-8	-5	-8	-1.27273	-1.18182	-2.09091	-5.68182	-4.95455	-8.63636
1.53	-1.5	0	-5	-7	-3	-9	-1.5	-1.31818	-2.22727	-5.45455	-4.90909	-8.40909
1.54	-3	-1	-2	-5.5	-8	-7	-1.45455	-1.31818	-2	-5.45455	-4.72727	-8.22727
1.55	-1.5	-2.5	-2	-5	-2.5	-7	-1.36364	-1.27273	-1.81818	-5.36364	-4.18182	-8.5
1.56	0	0	0	-5	-4	-9	-1.18182	-1.27273	-1.63636	-5.31818	-4.59091	-8.18182
1.57	0	0	0	-6	-6	-9.5	-1.18182	-1.45455	-1.63636	-5.31818	-4.18182	-8.18182
1.58	-2.5	-3.5	-4.5	-4	-4.5	-9	-1.31818	-1.5	-2	-4.72727	-4	-8
1.59	-1	0	-2.5	-5	-4	-8	-1.36364	-1.59091	-1.72727	-4.27273	-4	-7.54545
1.6	-2	-1	0	-5	-2.5	-9.5	-1.36364	-1.95455	-1.54545	-4.18182	-3.72727	-7.81818
1.61	0	0	-2	-3	-6.5	-7	-1.22727	-2.18182	-1.36364	-4.18182	-3.77273	-7.90909
1.62	0	-5	0	-5	0	-7	-1.22727	-2.18182	-1.72727	-3.90909	-3.72727	-7.95455
1.63	-3	-3.5	-4	-1.5	-3	-6	-1.40909	-2.45455	-1.86364	-3.86364	-3.68182	-7.81818
1.64	-2	-1	-2	-2	-3	-4	-1.45455	-2.5	-1.77273	-3.86364	-3.27273	-7.90909
1.65	-3	-5	0	-4.5	-5	-10	-1.36364	-2.5	-1.77273	-3.77273	-3.36364	-7.86364
1.66	0	-5	0	-5	-3	-8	-1.36364	-2.40909	-2.31818	-3.68182	-3.54545	-7.63636
1.67	0	0	-4	-2	-3.5	-9.5	-1.36364	-2.40909	-2.13636	-3.86364	-3.77273	-7.81818
1.68	-2	-3	-1.5	-5.5	-5.5	-8	-1.36364	-2.31818	-2.13636	-4.31818	-4.13636	-7.81818
1.69	-3	-4	-3.5	-4	0	-10	-1.27273	-2.18182	-2.22727	-4.63636	-4.09091	-8.22727
1.7	0	0	-2.5	-4	-5	-7.5	-1.27273	-2.45455	-2.04545	-5.13636	-4.40909	-8.54545
1.71	-2	0	-6	-4	-4.5	-7	-1.18182	-2.40909	-2.54545	-5	-4.5	-8.27273
1.72	0	0	0	-5	-9	-9	-1.27273	-2.04545	-2.81818	-4.86364	-4.68182	-8.45455
1.73	0	-4	0	-10	-4	-7	-1.27273	-2.5	-2.45455	-4.86364	-4.81818	-8.5
1.74	-2	-2	-5	-5	-2.5	-10.5	-1.18182	-2.5	-2.5	-4.63636	-4.72727	-8.72727
1.75	-2	-4	0	-7.5	-6.5	-7.5	-0.909091	-2.13636	-2.45455	-4.72727	-5.45455	-8.54545
1.76	-2	-4.5	-5.5	-3	-6	-7	-1	-2.31818	-2.40909	-4.81818	-5.54545	-8.31818
1.77	-1	-1	-3	-3.5	-5	-10	-0.818182	-2.63636	-2.22727	-4.86364	-5.54545	-8.40909
1.78	0	-5	0	-2	-5	-10	-0.954545	-2.90909	-2.77273	-4.68182	-5.04545	-8.09091
1.79	-1	-3	-2	-3	-4.5	-10.5	-0.954545	-2.81818	-3.22727	-3.77273	-5.22727	-8.09091
1.8	0	0	-3	-5	-8	-8	-1.04545	-2.90909	-2.86364	-3.45455	-5.72727	-7.86364
1.81	-1	-2	-2	-5	-6	-5	-1.18182	-2.72727	-3	-3.09091	-5.45455	-7.59091
1.82	0	-3.5	-4	-4.5	-4.5	-8	-1.27273	-2.72727	-2.86364	-2.81818	-5.63636	-7.77273
1.83	-1.5	-3	-6	-3	-3.5	-5.5	-1.18182	-3.36364	-2.86364	-2.59091	-5.63636	-7.40909
1.84	0	-3	-5	0	-6	-7	-1.45455	-3.22727	-2.95455	-2.54545	-5.81818	-6.95455
1.85	-3	-3	-1	-1.5	-8	-8	-1.54545	-3.22727	-3.09091	-2.63636	-5.68182	-6.81818
1.86	-3.5	-2	-1.5	-3.5	-3.5	-4.5	-1.54545	-3.22727	-3.36364	-2.36364	-5.59091	-6.72727
1.87	-3	-4.5	-4	0	-8	-9	-1.72727	-3.22727	-3.18182	-2.5	-5.77273	-6.81818
1.88	0	-8	-3	-1	-5	-6	-1.95455	-2.90909	-3	-2.5	-5.95455	-6.77273
1.89	-3	-3.5	-1	-1.5	-7	-5	-1.81818	-2.63636	-2.63636	-2.59091	-6.09091	-7.18182
1.9	-2	-3	-3.5	-4	-3	-9	-2.04545	-2.81818	-2.18182	-3.13636	-6	-7.18182
1.91	0	0	-6	-2	-7	-7	-1.95455	-2.63636	-2.36364	-3.18182	-5.68182	-7.04545
1.92	-3	-2	0	-6.5	-8	-6	-1.86364	-2.77273	-2.68182	-3.22727	-5.68182	-7.45455
1.93	-2.5	0	-2	-4.5	-6.5	-7.5	-1.59091	-2.63636	-2.31818	-3.77273	-5.18182	-7.09091
1.94	0	0	-2	-4	-5	-10	-1.90909	-1.90909	-2.54545	-4.13636	-5.09091	-7.18182
1.95	-2.5	-5	0	-6	-5	-7	-2.36364	-1.90909	-2.45455	-4.45455	-4.90909	-7.27273
1.96	-2	-1	-3	-2	-4.5	-6.5	-2.5	-2	-2.31818	-4.72727	-5	-7.18182
1.97	-2.5	-3.5	-5	-4	-3.5	-9	-2.90909	-2	-1.95455	-4.54545	-5.18182	-6.90909
1.98	0	-3	0	-6	-2.5	-5	-2.63636	-2.09091	-1.95455	-4.40909	-4.68182	-6.90909
1.99	-3.5	0	-5.5	-5	-4	-7	-2.72727	-2.09091	-2.13636	-4.36364	-4.59091	-6.86364
2	-8	-3.5	0	-5	-5	-6
2.01	-3.5	-4	-2	-7	-4	-8
2.02	-4.5	0	-2	0	-9	-4
2.03	0	-3	0	-5	-2.5	-6
2.04	-3.5	0	-4	-4	-5.5	-7

## Sheet: Fig.1e-bendingangle
Fig1e-bendingangle
Time	1--2--3	2--3--4	3--4--5	4--5--6	5--6--7	6--7--8	1--2--3(Moving average)	2--3--4(Moving average)	3--4--5(Moving average)	4--5--6(Moving average)	5--6--7(Moving average)	6--7--8(Moving average)	The unit is degree.
0	-7	-5	-7.5	-3	-5	-7
0.004	-3	-9	-2	-7	-5	-7
0.008	-11	-4	-6	-4	-2.5	-6
0.012	-9	-6	-5	-6.5	-2	-4
0.016	-4	-6	-4	-6.5	-5	-5
0.02	-1	-9	0	-6	-2	-5	-5.31818	-3.5	-1.90909	-6.04545	-5.63636	-6.22727
0.024	-7.5	-1.5	-1	-7.5	-5	-3	-4.68182	-2.86364	-0.5	-6.72727	-6.45455	-5.95455
0.028	-4	-1	-3.5	-3	-7	-8.5	-4.68182	-2.59091	-0.318182	-6.54545	-6.90909	-6.22727
0.032	-3	0	0	-2	-10	-6	-3.68182	-2.31818	-0.0454545	-6.77273	-8	-6.31818
0.036	-9	1	7.5	-12	-9	-8.5	-2.86364	-1.54545	-0.5	-7.22727	-8.77273	-6.72727
0.04	0	2	0.5	-9	-9.5	-8.5	-2.5	-1	0.0454545	-8.54545	-8.95455	-6.86364
0.044	0	2	8	-10.5	-14	-4	-2.40909	-0.181818	0.0454545	-9.59091	-9.68182	-7.22727
0.048	-3	-6	0	-5	-10	-10	-1.72727	0.0909091	-0.5	-10.2727	-9.68182	-7.40909
0.052	0	-1	-3	-6.5	-14.5	-7	-1.36364	0.0909091	-1.09091	-10.9091	-9.95455	-6.95455
0.056	0	2.5	-10	-11.5	-10.5	-8.5	-1.36364	-0.136364	-1.72727	-12.0909	-9.54545	-6.86364
0.06	0	0	2	-21	-7	-6.5	-0.818182	-0.227273	-3.63636	-11.9545	-9.18182	-6.27273
0.064	0	0	0	-17.5	-10	-9	-1.18182	-0.772727	-4.68182	-11.8636	-8.72727	-6.04545
0.068	0	1.5	-7	-15	-5	-5	-1.68182	-1.59091	-5.95455	-11.4545	-8.09091	-6.13636
0.072	0	-1	-10	-10	-10	-3.5	-2.04545	-1.68182	-6.22727	-11.5	-7.36364	-5.77273
0.076	-3	-2.5	-7	-15	-5.5	-5	-2.5	-2	-6.45455	-11.5455	-6.31818	-5.81818
0.08	-3	0	-13.5	-10.5	-5	-2	-2.31818	-2.5	-5.72727	-11.2273	-5.63636	-5.63636
0.084	-4	-4	-11	-8	-4.5	-6	-2.22727	-3.04545	-6.18182	-9.81818	-5.27273	-5.31818
0.088	-5.5	-7	-6	-6	-7	-5	-2.59091	-3.04545	-6.18182	-8.77273	-4.81818	-4.95455
0.092	-7	-7	-3	-5.5	-2	-6	-2.72727	-3.81818	-5.27273	-7.77273	-4.81818	-4.90909
0.096	-5	-4.5	-5.5	-7	-3	-7.5	-2.72727	-4	-4.36364	-6.77273	-4.54545	-5
0.1	2	-3	-2	-8	-3	-6.5	-1.63636	-3.77273	-3.72727	-5.40909	-5.04545	-5.18182
0.104	1	-6	-3	-5.5	-3	-3	-1	-3.77273	-2.5	-4.63636	-5.31818	-5.90909
0.108	-4	0	0	-6	-5	-5	-0.545455	-3.40909	-2.22727	-4.54545	-5.68182	-6.27273
0.112	-1.5	-7	3	-4	-5	-4.5	-0.0454545	-2.22727	-1.68182	-4.90909	-5.36364	-6.22727
0.116	0	-3	0	1	-7	-4.5	0.818182	-1.13636	-1.31818	-5.04545	-6.18182	-5.90909
0.12	9	0	0	0	-11	-7	1.72727	-1.36364	-0.818182	-5.31818	-6.95455	-5.68182
0.124	4	0	0	-2	-8	-10	1.95455	-0.772727	-0.363636	-5.81818	-7.18182	-5.95455
0.128	1	0	-8	-7	-8.5	-10	1.86364	-0.136364	0.318182	-6.68182	-7.81818	-6.13636
0.132	0	6	0	-10	-3.5	-4.5	2.22727	-0.136364	0.318182	-7.04545	-8.5	-6.45455
0.136	2.5	5	1	-7	-11	-2.5	2.81818	0.5	0.0454545	-7.86364	-8.95455	-6.77273
0.14	5	-7	0	-10	-11.5	-5	3.31818	0.772727	-0.272727	-8.86364	-9.40909	-7.09091
0.144	4.5	3.5	3	-13.5	-5.5	-9.5	2.5	0.772727	-0.454545	-10.1364	-9.59091	-6.72727
0.148	0	1	4.5	-15	-10	-5	2.59091	0.590909	-1.13636	-11.0909	-9.95455	-6.09091
0.152	0	0	0	-10	-12.5	-8.5	2.40909	0.227273	-1.13636	-11.5455	-9.86364	-5.59091
0.156	5	0	0	-13	-10	-8	2.40909	-0.863636	-1.86364	-11.5455	-10.4545	-5.18182
0.16	5.5	0	-3.5	-10	-12	-8	3.13636	-2.22727	-2.45455	-11.8182	-10.0909	-5.5
0.164	0	0	-2	-14	-13	-3	2.86364	-2.36364	-3.04545	-11.4545	-9.95455	-5.04545
0.168	5	-2	-7.5	-12.5	-12	-3	2.77273	-2.68182	-4.09091	-10.8636	-10.0455	-4.31818
0.172	-1	-4	-8	-12	-7.5	-4.5	2.45455	-3.18182	-5.22727	-10.0455	-9.5	-4.36364
0.176	0	-6	-8	-10	-10	0	2.63636	-4.13636	-5.68182	-9.45455	-8.81818	-4.13636
0.18	10.5	-10	-5.5	-10	-7	-6	2	-4.22727	-6.22727	-8.27273	-8.86364	-3.68182
0.184	2	-8.5	-6.5	-6	-10	0	1.5	-4.5	-6	-7.77273	-8.40909	-3.40909
0.188	3.5	0	-8.5	-7	-6.5	-1.5	1.36364	-4.72727	-5.81818	-6.59091	-8.13636	-4.09091
0.192	-3.5	-4.5	-8	-6	-4	-5.5	0.909091	-4.54545	-5.72727	-6	-7.59091	-4.54545
0.196	2	-10.5	-5	-3.5	-5	-6	1.81818	-4.63636	-5.36364	-5.54545	-7.22727	-4.95455
0.2	-2	-1	-6	0	-10.5	-3	2.54545	-4.27273	-5.36364	-5.13636	-7.18182	-5.86364
0.204	0	-3	-1	-4.5	-7	-5	1.95455	-3.36364	-5.36364	-5	-7.18182	-6.72727
0.208	-1.5	-2.5	0	-1	-10	-10.5	2.22727	-2.59091	-5.04545	-5.09091	-7.54545	-7.54545
0.212	0	0	-6.5	-6	-6	-8	2.81818	-2.59091	-4.45455	-5.72727	-7.59091	-8.59091
0.216	9	-5	-4	-7	-3.5	-9	3.5	-2.18182	-3.72727	-6.72727	-8.04545	-8.86364
0.22	8	-2	-8	-5.5	-9.5	-10	3.81818	-1.22727	-3.27273	-7.36364	-8.68182	-9.59091
0.224	4	0	-5.5	-8.5	-7	-15.5	4	-0.454545	-2.90909	-8.5	-8.90909	-10.3182
0.228	5	0	-3	-7	-14	-9	4.40909	-0.181818	-3.18182	-9.45455	-9.5	-10.5
0.232	10	0	-2	-14	-7	-13	5.36364	0.0454545	-3.18182	-11.3636	-9.59091	-10.2727
0.236	4	0	0	-17	-9	-8.5	6.31818	0.0454545	-3.13636	-12.0909	-10.2273	-10.7273
0.24	5.5	0	0	-10.5	-12	-14	6.40909	0.136364	-3.04545	-12.7273	-11.0909	-10.8182
0.244	0	7.5	-2	-12.5	-13	-11	6.86364	0.0909091	-3.22727	-13.1364	-11.7727	-10.8182
0.248	4.5	0	-4	-15	-13.5	-7	7.04545	-0.363636	-3.45455	-12.4545	-12.0455	-10.0455
0.252	9	0	0	-22	-11	-8	7.13636	-1.31818	-4.09091	-12.4091	-11.9545	-10.0909
0.256	10.5	0	-6	-14	-13	-13	6.77273	-1.59091	-4.86364	-12.5	-11.7273	-9.77273
0.26	10	-4	-3	-14	-13	-10	6.40909	-1.90909	-5.40909	-12.2273	-11.7727	-9.45455
0.264	13	-2.5	-10	-10	-17	-10	6.63636	-2.45455	-6.40909	-11.9091	-11.2273	-8.72727
0.268	6	-5	-8	-1	-10	-7	6.63636	-3.86364	-6.95455	-11.3182	-10.0455	-8.45455
0.272	6	-10.5	-10	-6.5	-13	-9.5	6.22727	-3.86364	-7.09091	-10.0455	-9.54545	-8.72727
0.276	6	-3	-10.5	-15	-4.5	-9.5	5.40909	-3.86364	-7.36364	-8.13636	-9.31818	-8.77273
0.28	0	-3.5	-6	-14	-9.5	-5	4.63636	-4.04545	-7.09091	-7.22727	-8.59091	-8.22727
0.284	8	-6	-11	-7	-6	-6
0.288	0	-8	-8	-6	0	-8
0.292	0	0	-5.5	-1	-8	-10
0.296	0	0	-3	-1	-8.5	-8.5
0.3	2	-2	-3	-4	-5	-7

## Sheet: Fig1f
Fig1f
Sea roach 1					Sea roach 2					Sea roach 3					Sea roach 4
Length(mm)	Weight(g)				Length(mm)	Weight(g)				Length(mm)	Weight(g)				Length(mm)	Weight(g)
30	0.9295				30	0.7944				34	1.1998				27	0.6296
	Gait pattern	Velocity(mm/s)	Velocity (Body length/s)			Gait pattern	Velocity(mm/s)	Velocity (Body length/s)			Gait pattern	Velocity(mm/s)	Velocity (Body length/s)			Gait pattern	Velocity(mm/s)	Velocity (Body length/s)
Trial 1	Anti-phase	41.5973	1.38658		Trial 1	Anti-phase	85.3242	2.84414		Trial 1	In-phase	189.394	5.57041		Trial 1	Anti-phase	52.8541	1.95756
Trial 2	Anti-phase	69.4444	2.31481		Trial 2	Anti-phase	could not measure			Trial 2	Anti-phase	52.2193	1.53586		Trial 2	Anti-phase	71.736	2.65689
Trial 3	Anti-phase	38.7597	1.29199		Trial 3	Anti-phase	could not measure			Trial 3	Anti-phase	76.6871	2.2555		Trial 3	Anti-phase	66.8151	2.47463
Trial 4	Anti-phase	71.6332	2.38777		Trial 4	Anti-phase	91.5751	3.0525		Trial 4	Anti-phase	79.1557	2.32811		Trial 4	Anti-phase	93.2836	3.45495
Trial 5	Anti-phase	53.7634	1.79211		Trial 5	Anti-phase	74.4048	2.48016		Trial 5	Anti-phase	152.439	4.4835		Trial 5	Anti-phase	90.5797	3.3548
Trial 6	Anti-phase	37.4065	1.24688		Trial 6	Anti-phase	79.1139	2.63713		Trial 6	Anti-phase	106.383	3.12891		Trial 6	Anti-phase	80.9061	2.99652
Trial 7	Anti-phase	79.6813	2.65604		Trial 7	Anti-phase	72.0461	2.40154		Trial 7	Anti-phase	103.734	3.05101		Trial 7	Anti-phase	71.9424	2.66454
Trial 8	Anti-phase	71.6846	2.38949		Trial 8	In-phase	195.312	6.51042		Trial 8	Anti-phase	103.627	3.04785		Trial 8	Anti-phase	79.3651	2.93945
Trial 9	Anti-phase	82.7815	2.75938		Trial 9	In-phase	204.082	6.80272		Trial 9	Anti-phase	83.3333	2.45098		Trial 9	Anti-phase	59.952	2.22045
Trial 10	Anti-phase	84.4595	2.81532		Trial 10	Anti-phase	51.9751	1.7325		Trial 10	Anti-phase	68.6813	2.02004		Trial 10	Anti-phase	85.6164	3.17098
Sea roach 5					Sea roach 6					Sea roach 7					Sea roach 8
Length(mm)	Weight(g)				Length(mm)	Weight(g)				Length(mm)	Weight(g)				Length(mm)	Weight(g)
34	1.0754				30	0.8427				26	0.5438				29	0.6562
	Gait pattern	Velocity(mm/s)	Velocity (Body length/s)			Gait pattern	Velocity(mm/s)	Velocity (Body length/s)			Gait pattern	Velocity(mm/s)	Velocity (Body length/s)			Gait pattern	Velocity(mm/s)	Velocity (Body length/s)
Trial 1	Anti-phase	56.0538	1.64864		Trial 1	In-phase	294.118	9.80392		Trial 1	In-phase	245.098	9.42685		Trial 1	Anti-phase	86.2069	2.97265
Trial 2	Anti-phase	99.2063	2.91783		Trial 2	In-phase	116.822	3.89408		Trial 2	In-phase	320.513	12.3274		Trial 2	Anti-phase	119.048	4.10509
Trial 3	In-phase	128.205	3.77074		Trial 3	Anti-phase	94.3396	3.14465		Trial 3	In-phase	304.878	11.7261		Trial 3	In-phase	121.359	4.1848
Trial 4	Anti-phase	64.9351	1.90985		Trial 4	Anti-phase	91.2409	3.04136		Trial 4	In-phase	347.222	13.3547		Trial 4	Anti-phase	65.7895	2.2686
Trial 5	Anti-phase	85.9107	2.52678		Trial 5	In-phase	312.5	10.4167		Trial 5	In-phase	308.642	11.8708		Trial 5	Anti-phase	74.184	2.55807
Trial 6	Anti-phase	88.968	2.61671		Trial 6	Anti-phase	101.523	3.38409		Trial 6	In-phase	235.849	9.07112		Trial 6	Anti-phase	98.8142	3.40739
Trial 7	Anti-phase	66.4894	1.95557		Trial 7	Anti-phase	67.9348	2.26449		Trial 7	In-phase	225.225	8.66251		Trial 7	Anti-phase	88.6525	3.05698
Trial 8	Anti-phase	61.1247	1.79779		Trial 8	Anti-phase	85.034	2.83447		Trial 8	Anti-phase	93.985	3.61481		Trial 8	Anti-phase	77.3994	2.66894
Trial 9	Anti-phase	109.17	3.21089		Trial 9	Anti-phase	110.619	3.68732		Trial 9	In-phase	233.645	8.98634		Trial 9	Anti-phase	68.306	2.35538
Trial 10	Anti-phase	83.0565	2.44284		Trial 10	Anti-phase	88.7574	2.95858		Trial 10	In-phase	227.273	8.74126		Trial 10	Anti-phase	95.057	3.27783
