# Supplementary material for: Body-limb coordination mechanism underlying speed-dependent gait transitions in sea roaches
Source: Sci Rep. 2019 Feb 26;9:2848. doi: 10.1038/s41598-019-39862-3 (PMC6391416; doi:10.1038/s41598-019-39862-3)
Supplement: Supplementary file 12 — Supplementary Data 2 [file 41598_2019_39862_MOESM12_ESM.xlsx]

## Sheet: Fig4e
Fig4e
Time	omega	{-sinφ_1^L}	{-sinφ_2^L}	{-sinφ_3^L}	{-sinφ_4^L}	{-sinφ_5^L}	{-sinφ_6^L}	{-sinφ_7^L}	{-sinφ_1^R}	{-sinφ_2^R}	{-sinφ_3^R}	{-sinφ_4^R}	{-sinφ_5^R}	{-sinφ_6^R}	{-sinφ_7^R}		theta_3/2	theta_5/2	theta_7/2	theta_9/2	theta_11/2	theta_13/2
16.024	4.71	-0.0414058	-0.749836	0.808845	0.499642	0.912021	0.581186	0.536417	-0.0490679	-0.751818	0.807077	0.501373	0.909959	0.567269	0.536417		-0.945007	-0.945007	0	-1.24875	-1.58624	-0.438751
16.047	4.71	0.0551953	-0.823648	0.735352	0.39327	0.858934	0.48397	0.436033	0.0490676	-0.824215	0.733315	0.396026	0.856363	0.468141	0.437832		-0.945007	-0.945007	0	-1.24875	-0.945007	-0.438751
16.072	4.71	0.154313	-0.882342	0.661776	0.290917	0.795108	0.384979	0.33743	0.149765	-0.882342	0.660275	0.291874	0.791455	0.366445	0.33743		-0.945007	-0.945007	-0.303757	-0.945007	-1.24875	-0.438751
16.094	4.71	0.241492	-0.934842	0.569737	0.162462	0.721652	0.280376	0.238854	0.235533	-0.934842	0.569737	0.163449	0.717485	0.264018	0.240795		-0.945007	-0.945007	-0.303757	-0.945007	-0.945007	-0.438751
16.116	4.71	0.325311	-0.969164	0.474315	0.0261823	0.625042	0.159501	0.124859	0.320956	-0.969164	0.474315	0.0251826	0.620347	0.140717	0.124859		-0.945007	-0.945007	-0.303757	-0.945007	-1.24875	-0.438751
16.142	4.71	0.417823	-0.990358	0.38036	-0.088698	0.523697	0.0431719	0.0171845	0.413638	-0.990358	0.378509	-0.088698	0.519431	0.0231832	0.0171845		-0.945007	-0.945007	0	-0.945007	-1.58624	-0.438751
16.164	4.71	0.496897	-0.999902	0.263053	-0.221951	0.415221	-0.069758	-0.088698	0.494232	-0.999872	0.261123	-0.221951	0.411578	-0.089694	-0.088698		-0.945007	-0.945007	0	-0.945007	-1.24875	-0.438751
16.19	4.71	0.583309	-0.995376	0.154563	-0.353972	0.280376	-0.194566	-0.203386	0.580814	-0.99566	0.154563	-0.354907	0.279415	-0.214143	-0.203386		-0.945007	-0.945007	-0.303757	-1.24875	-0.945007	-0.438751
16.214	4.71	0.660115	-0.976071	0.0361774	-0.472226	0.148633	-0.311541	-0.311541	0.657807	-0.976071	0.0361774	-0.472226	0.144676	-0.329538	-0.310591		-0.641251	-0.945007	0	-1.24875	-0.945007	-0.438751
16.244	4.71	0.748119	-0.944672	-0.0857094	-0.602648	-0.00981454	-0.446468	-0.438397	0.747101	-0.944672	-0.0857094	-0.60105	-0.0128143	-0.461615	-0.432997		-0.945007	-0.945007	-0.303757	-1.24875	-1.24875	-0.438751
16.266	4.71	0.80412	-0.890568	-0.225849	-0.713033	-0.154197	-0.560355	-0.546195	0.80412	-0.890568	-0.225849	-0.712332	-0.154197	-0.574354	-0.538634		-0.945007	-0.945007	-0.303757	-1.24875	-1.24875	-0.438751
16.287	4.71	0.852961	-0.845015	-0.324814	-0.79245	-0.269443	-0.645605	-0.627092	0.852961	-0.84448	-0.322921	-0.791839	-0.269443	-0.65774	-0.616913		-0.945007	-0.945007	0	-0.945007	-1.24875	-0.438751
16.314	4.71	0.907242	-0.795355	-0.420335	-0.858232	-0.392009	-0.728284	-0.706694	0.907886	-0.793533	-0.41852	-0.858232	-0.393848	-0.739828	-0.69672		-0.945007	-0.945007	0	-1.24875	-1.58624	-0.438751
16.344	4.71	0.954686	-0.717072	-0.538634	-0.92718	-0.543679	-0.822513	-0.800911	0.954686	-0.714978	-0.536948	-0.927928	-0.547869	-0.83317	-0.794883		-0.945007	-0.945007	0	-1.24875	-1.24875	-0.438751
16.366	4.71	0.978948	-0.62536	-0.652451	-0.969164	-0.664493	-0.889301	-0.869315	0.978317	-0.62145	-0.650175	-0.969899	-0.666732	-0.898269	-0.865333		-0.945007	-0.945007	0	-1.24875	-1.24875	-0.438751
16.386	4.71	0.993907	-0.558513	-0.724849	-0.990358	-0.749836	-0.932334	-0.91472	0.993212	-0.549355	-0.722779	-0.990769	-0.753135	-0.939379	-0.911458		-0.945007	-0.945007	0	-1.24875	-1.58624	-0.438751
16.414	4.71	0.999858	-0.49218	-0.788776	-0.99952	-0.827036	-0.966907	-0.95325	0.999971	-0.475553	-0.788161	-0.999609	-0.830394	-0.970625	-0.95142		-0.945007	-0.945007	0	-1.24875	-0.945007	-0.438751
16.444	4.71	0.987784	-0.398236	-0.863826	-0.993256	-0.908138	-0.993511	-0.986421	0.98895	-0.374254	-0.863826	-0.992904	-0.911046	-0.995301	-0.985757		-0.945007	-0.945007	-0.303757	-0.945007	-1.24875	-0.438751
16.467	4.71	0.965395	-0.292263	-0.926429	-0.970571	-0.957675	-0.999913	-0.999201	0.967754	-0.259585	-0.926429	-0.970088	-0.959385	-0.999544	-0.998988		-0.945007	-0.945007	-0.303757	-1.24875	-1.24875	-0.438751
16.492	4.71	0.926788	-0.211972	-0.960784	-0.938615	-0.98473	-0.992172	-0.997466	0.930767	-0.172722	-0.959947	-0.938615	-0.985924	-0.989764	-0.99911		-0.945007	-0.945007	-0.303757	-0.945007	-1.24875	-0.438751
16.514	4.71	0.879742	-0.118315	-0.98691	-0.897731	-0.997889	-0.973162	-0.983807	0.885511	-0.0755207	-0.986421	-0.896849	-0.998377	-0.968614	-0.988741		-0.945007	-0.945007	0	-0.945007	-1.58624	-0.438751
16.541	4.71	0.812251	-0.0315874	-0.998751	-0.841791	-0.998477	-0.937923	-0.95498	0.818467	0.0144068	-0.998543	-0.843407	-0.997875	-0.932615	-0.957899		-0.945007	-0.945007	0	-1.24875	-1.24875	-0.438751
16.57	4.71	0.715731	0.0733414	-0.997248	-0.776185	-0.983265	-0.885511	-0.904665	0.726359	0.119124	-0.997537	-0.776185	-0.980026	-0.876524	-0.905515		-0.945007	-0.945007	-0.303757	-1.24875	-1.24875	-0.438751
16.594	4.71	0.620057	0.18533	-0.978197	-0.697278	-0.951043	-0.822955	-0.846615	0.632019	0.230321	-0.978197	-0.697278	-0.947266	-0.812596	-0.846615		-0.945007	-0.945007	0	-1.24875	-1.24875	-0.438751
16.616	4.71	0.52459	0.277708	-0.947586	-0.62145	-0.908881	-0.752331	-0.779328	0.536293	0.323482	-0.945652	-0.62145	-0.906784	-0.741023	-0.779954		-0.641251	-0.945007	-0.303757	-1.24875	-1.24875	-0.438751
16.641	4.71	0.408044	0.358264	-0.910128	-0.556853	-0.861691	-0.680608	-0.70512	0.419217	0.403563	-0.906784	-0.554359	-0.860165	-0.666566	-0.709362		-0.945007	-0.945007	-0.303757	-1.24875	-0.945007	-0.438751
16.67	4.71	0.266712	0.447893	-0.855022	-0.467617	-0.800778	-0.592044	-0.613585	0.277046	0.492889	-0.849793	-0.464963	-0.799578	-0.573353	-0.618312		-0.945007	-0.945007	0	-0.945007	-1.24875	-0.438751
16.694	4.71	0.139139	0.545015	-0.785555	-0.368684	-0.732912	-0.495658	-0.51207	0.149765	0.589474	-0.772388	-0.368684	-0.727446	-0.474673	-0.524044		-0.945007	-0.945007	0	-1.24875	-0.945007	-0.438751
16.717	4.71	0.0153387	0.624435	-0.709362	-0.275003	-0.656819	-0.395482	-0.405561	0.0260744	0.665682	-0.694405	-0.275964	-0.654554	-0.371471	-0.425571		-0.945007	-0.945007	0	-0.945007	-1.24875	-0.438751
16.744	4.71	-0.136101	0.692831	-0.627698	-0.194348	-0.582331	-0.302765	-0.305623	-0.123933	0.731424	-0.614374	-0.195329	-0.582331	-0.275964	-0.331217		-0.945007	-0.945007	0	-1.24875	-1.24875	-0.438751
16.767	4.71	-0.254866	0.769723	-0.517214	-0.0844918	-0.49218	-0.186494	-0.18158	-0.244468	0.804841	-0.505182	-0.0864845	-0.49218	-0.158916	-0.216856		-0.945007	-0.945007	0	-1.24875	-1.58624	-0.438751
16.792	4.71	-0.3841	0.825116	-0.422854	-0.00659261	-0.416501	-0.0864845	-0.0755207	-0.372741	0.855961	-0.412861	-0.00859255	-0.413771	-0.0585591	-0.116329		-0.945007	-0.945007	0	-1.24875	-0.945007	-0.438751
16.815	4.71	-0.499557	0.879308	-0.316078	0.0912801	-0.325549	0.0274039	0.0483884	-0.488889	0.906284	-0.302765	0.0902842	-0.325549	0.0573758	0.00140735		-0.945007	-0.945007	0	-1.24875	-0.945007	-0.438751
16.836	4.71	-0.594466	0.923232	-0.206105	0.173525	-0.24604	0.117138	0.145885	-0.583309	0.944939	-0.194348	0.170569	-0.24604	0.148852	0.0942672		-0.945007	-0.945007	-0.303757	-1.24875	-1.58624	-0.438751
16.862	4.71	-0.697278	0.954628	-0.106391	0.248767	-0.157929	0.215699	0.25264	-0.687315	0.971007	-0.0954471	0.24683	-0.158916	0.248767	0.194166		-0.641251	-0.945007	-0.303757	-1.24875	-1.24875	-0.438751
16.885	4.71	-0.779778	0.98155	0.00840725	0.342341	-0.0635498	0.324428	0.369441	-0.772036	0.991641	0.0184063	0.340461	-0.0665434	0.359197	0.305447		-0.945007	-0.945007	0	-1.24875	-0.945007	-0.438751
16.907	4.71	-0.844032	0.996441	0.120117	0.417241	0.0134069	0.409045	0.45859	-0.835706	0.999749	0.125079	0.417241	0.0104072	0.443417	0.395312		-0.641251	-0.945007	0	-1.24875	-0.945007	-0.438751
16.934	4.71	-0.910441	0.999963	0.212768	0.491148	0.100239	0.498968	0.552539	-0.905297	0.997067	0.220578	0.489405	0.0972534	0.532378	0.488533		-0.945007	-0.945007	0	-0.945007	-1.58624	-0.438751
16.956	4.71	-0.950008	0.990409	0.342341	0.57402	0.203966	0.595114	0.651384	-0.945607	0.97914	0.346097	0.57402	0.199069	0.626775	0.587857		-0.945007	-0.945007	-0.641251	-1.24875	-1.24875	-0.438751
16.981	4.71	-0.981379	0.971193	0.430826	0.646057	0.277708	0.674589	0.730058	-0.978317	0.952452	0.437132	0.644529	0.271939	0.703569	0.670889		-0.945007	-0.945007	0	-1.24875	-1.24875	-0.438751
17.01	4.71	-0.998719	0.935328	0.528139	0.72042	0.374083	0.752867	0.808387	-0.997618	0.908293	0.533224	0.719726	0.36479	0.779212	0.754838		-0.641251	-0.945007	-0.303757	-1.24875	-1.24875	-0.438751
17.034	4.71	-0.998302	0.876328	0.63608	0.792811	0.463913	0.825116	0.87353	-0.998941	0.839404	0.638392	0.790979	0.45859	0.84811	0.82793		-0.945007	-0.945007	-0.303757	-1.24875	-1.24875	-0.438751
17.056	4.71	-0.98656	0.810605	0.71764	0.850222	0.545015	0.884027	0.924761	-0.98895	0.766379	0.719726	0.848639	0.540816	0.902443	0.887277		-0.641251	-0.945007	0	-1.24875	-1.24875	-0.438751
17.084	4.71	-0.954228	0.739404	0.78358	0.893198	0.615805	0.927028	0.960392	-0.962121	0.68978	0.78544	0.892297	0.612649	0.941282	0.931824		-0.945007	-0.945007	0	-1.24875	-1.24875	-0.438751
17.106	4.71	-0.916679	0.635137	0.858023	0.937859	0.693552	0.965252	0.987483	-0.929641	0.57711	0.859048	0.936463	0.689217	0.975152	0.969555		-0.945007	-0.945007	-0.303757	-0.945007	-0.945007	-0.438751
17.131	4.71	-0.864744	0.543151	0.905012	0.966803	0.750889	0.987483	0.99868	-0.882643	0.479588	0.905861	0.966032	0.746913	0.99335	0.99044		-0.945007	-0.945007	0	-0.945007	-1.24875	-0.438751
17.16	4.71	-0.797691	0.427916	0.948481	0.989737	0.82057	0.999301	0.997292	-0.813144	0.357122	0.948798	0.989594	0.817126	0.999984	0.999882		-0.945007	-0.945007	-0.303757	-1.24875	-0.945007	-0.438751
17.184	4.71	-0.737853	0.285171	0.981931	0.999882	0.877396	0.99659	0.981508	-0.74608	0.210597	0.982119	0.999812	0.874502	0.992121	0.994637		-0.945007	-0.945007	-0.303757	-0.945007	-1.24875	-0.438751
17.207	4.71	-0.665856	0.156539	0.99716	0.994943	0.923615	0.979945	0.952452	-0.677222	0.0791026	0.997234	0.995043	0.921299	0.970954	0.975764		-0.945007	-0.945007	0	-1.24875	-1.24875	-0.438751
17.234	4.71	-0.570781	0.0361774	0.999619	0.979745	0.956689	0.95306	0.914466	-0.585798	-0.0428016	0.999619	0.980342	0.954628	0.939163	0.946168		-0.641251	-0.945007	0	-1.24875	-1.24875	-0.438751
17.256	4.71	-0.503539	-0.117542	0.987605	0.943217	0.983774	0.907454	0.857394	-0.506187	-0.194566	0.987448	0.944866	0.982494	0.888096	0.898871		-0.945007	-0.945007	-0.303757	-1.24875	-0.945007	-0.438751
17.281	4.71	-0.40103	-0.23169	0.967509	0.904064	0.99716	0.853771	0.796319	-0.405241	-0.308689	0.966746	0.905342	0.996525	0.831157	0.84693		-0.945007	-0.945007	-0.303757	-1.24875	-0.945007	-0.438751
17.31	4.71	-0.291753	-0.365169	0.930284	0.839404	0.999175	0.784063	0.717485	-0.294686	-0.436599	0.929179	0.841571	0.999435	0.755348	0.775928		-0.945007	-0.945007	0	-1.24875	-1.24875	-0.438751
17.334	4.71	-0.196595	-0.50451	0.872446	0.752721	0.986318	0.697702	0.628937	-0.199602	-0.571896	0.871957	0.755348	0.987917	0.66477	0.694112		-0.945007	-0.945007	0	-0.945007	-0.945007	-0.438751
17.357	4.71	-0.108697	-0.614549	0.810019	0.658019	0.960051	0.60613	0.535572	-0.108697	-0.673412	0.808845	0.661776	0.962259	0.568914	0.60613		-0.945007	-0.945007	-0.303757	-1.24875	-1.24875	-0.438751
17.384	4.71	3.4641e-07	-0.705986	0.7461	0.568914	0.922761	0.51086	0.440527	3.4641e-07	-0.757069	0.745434	0.5722	0.926569	0.470789	0.516865		-0.641251	-0.945007	-0.303757	-1.24875	-0.945007	-0.438751
17.414	4.71	0.122411	-0.802704	0.649697	0.427916	0.855847	0.377584	0.310943	0.123933	-0.843526	0.648936	0.430625	0.860467	0.334604	0.39327		-0.945007	-0.945007	-0.303757	-1.24875	-1.24875	-0.438751
17.436	4.71	0.207111	-0.886541	0.533036	0.289003	0.780325	0.253392	0.192967	0.208612	-0.916329	0.531343	0.291874	0.784683	0.208641	0.277495		-0.945007	-0.945007	-0.303757	-1.24875	-0.945007	-0.438751
17.457	4.71	0.287347	-0.932334	0.443218	0.17035	0.708369	0.15061	0.0970324	0.288816	-0.954451	0.443218	0.173306	0.713993	0.104991	0.182163		-0.945007	-0.945007	0	-0.945007	-1.24875	-0.438751
17.484	4.71	0.389759	-0.965359	0.350575	0.0561558	0.619563	0.0361774	-0.00981454	0.391171	-0.980466	0.348702	0.0561558	0.625042	-0.00981454	0.0771087		-0.945007	-0.945007	0	-0.945007	-1.24875	-0.438751
17.514	4.71	0.496897	-0.992075	0.222312	-0.114563	0.48397	-0.115556	-0.152221	0.498228	-0.998017	0.222312	-0.111582	0.491826	-0.161109	-0.0637714		-0.945007	-0.945007	-0.303757	-1.24875	-1.24875	-0.438751
17.544	4.71	0.598161	-0.999816	0.0830894	-0.276178	0.332719	-0.26366	-0.288648	0.59939	-0.996623	0.0830894	-0.275216	0.343072	-0.307738	-0.203386		-0.641251	-0.945007	0	-1.24875	-1.24875	-0.438751
17.566	4.71	0.668142	-0.986054	-0.0627734	-0.428484	0.186094	-0.392009	-0.407591	0.670421	-0.974074	-0.0627734	-0.426676	0.19689	-0.432997	-0.324814		-0.641251	-0.945007	-0.303757	-1.24875	-0.945007	-0.438751
17.592	4.71	0.744034	-0.963449	-0.167028	-0.534414	0.0561558	-0.496719	-0.505373	0.74608	-0.944672	-0.167028	-0.533569	0.0651392	-0.534414	-0.423055		-0.945007	-0.945007	0	-1.24875	-0.945007	-0.438751
17.614	4.71	0.803208	-0.925212	-0.286733	-0.643311	-0.0687604	-0.591417	-0.593833	0.806848	-0.900793	-0.286733	-0.640243	-0.0527901	-0.625533	-0.516548		-0.641251	-0.945007	0	-1.24875	-1.24875	-0.438751
17.641	4.71	0.865514	-0.882237	-0.391089	-0.744519	-0.205344	-0.69672	-0.691681	0.86933	-0.852418	-0.389248	-0.742513	-0.189659	-0.726912	-0.620841		-0.641251	-0.945007	-0.303757	-1.24875	-0.945007	-0.438751
17.665	4.71	0.912335	-0.822955	-0.502782	-0.833722	-0.353972	-0.78259	-0.776325	0.916065	-0.787408	-0.500187	-0.832062	-0.338963	-0.809215	-0.712332		-0.945007	-0.945007	0	-1.24875	-0.945007	-0.438751
17.694	4.71	0.958266	-0.760831	-0.59865	-0.900455	-0.477507	-0.853578	-0.844598	0.960431	-0.720548	-0.597849	-0.899583	-0.467813	-0.876631	-0.790616		-0.641251	-0.945007	-0.303757	-1.24875	-0.945007	-0.438751
17.716	4.71	0.981964	-0.671768	-0.708108	-0.953552	-0.60105	-0.915124	-0.906456	0.983105	-0.628476	-0.705986	-0.954152	-0.59061	-0.933415	-0.863826		-0.945007	-0.945007	0	-0.945007	-1.24875	-0.438751
17.742	4.71	0.99729	-0.60247	-0.777584	-0.98007	-0.69672	-0.955046	-0.947337	0.997402	-0.554359	-0.776325	-0.980466	-0.689512	-0.966907	-0.91472		-0.945007	-0.945007	0	-0.945007	-1.24875	-0.438751
17.765	4.71	0.999378	-0.517214	-0.847265	-0.997552	-0.791839	-0.984903	-0.979871	0.999322	-0.466733	-0.847265	-0.997824	-0.786928	-0.991434	-0.958249		-0.641251	-0.945007	-0.303757	-1.24875	-1.58624	-0.438751
17.786	4.71	0.991108	-0.436399	-0.901756	-0.999151	-0.856688	-0.997338	-0.994494	0.990903	-0.378886	-0.901323	-0.999151	-0.853578	-0.99952	-0.982196		-0.945007	-0.945007	0	-1.24875	-0.945007	-0.438751
17.811	4.71	0.968139	-0.360303	-0.940403	-0.989764	-0.91472	-0.999345	-0.999991	0.968139	-0.299905	-0.940403	-0.989764	-0.911458	-0.996865	-0.996803		-0.641251	-0.945007	0	-1.24875	-1.24875	-0.438751
17.84	4.71	0.925049	-0.270192	-0.974125	-0.963449	-0.959947	-0.987354	-0.991405	0.925631	-0.203168	-0.972751	-0.963983	-0.958249	-0.979425	-0.999775		-0.641251	-0.945007	0	-1.24875	-1.24875	-0.438751
17.864	4.71	0.875329	-0.163851	-0.99568	-0.922918	-0.988624	-0.959323	-0.967105	0.87607	-0.0904688	-0.995006	-0.923303	-0.988014	-0.9463	-0.989185		-0.945007	-0.945007	-0.303757	-0.945007	-1.58624	-0.438751
17.886	4.71	0.820226	-0.0725289	-0.999707	-0.874106	-0.999636	-0.919416	-0.929329	0.819348	0.00440733	-0.999884	-0.875559	-0.999551	-0.902092	-0.960165		-0.945007	-0.945007	0	-0.945007	-1.24875	-0.438751
17.912	4.71	0.738887	0.0134069	-0.991793	-0.827473	-0.996865	-0.872645	-0.883645	0.74198	0.0912801	-0.993256	-0.829154	-0.996705	-0.850846	-0.919809		-0.945007	-0.945007	0	-0.945007	-1.24875	-0.438751
17.934	4.71	0.654334	0.111177	-0.969845	-0.764711	-0.983265	-0.817809	-0.830827	0.656651	0.190241	-0.971527	-0.764711	-0.982342	-0.793533	-0.874106		-0.641251	-0.945007	0	-1.24875	-1.24875	-0.438751
17.961	4.71	0.544039	0.199069	-0.938615	-0.690798	-0.95288	-0.739005	-0.751671	0.54661	0.276747	-0.938615	-0.690798	-0.95288	-0.71077	-0.804357		-0.945007	-0.945007	-0.303757	-1.24875	-1.58624	-0.438751
17.99	4.71	0.409444	0.298774	-0.887823	-0.609629	-0.906362	-0.658326	-0.663579	0.409444	0.37501	-0.887823	-0.610422	-0.908881	-0.623798	-0.72676		-0.945007	-0.945007	-0.303757	-1.24875	-1.24875	-0.438751
18.014	4.71	0.287347	0.404477	-0.818958	-0.52234	-0.853462	-0.567604	-0.570071	0.287347	0.48066	-0.816078	-0.519779	-0.857089	-0.529145	-0.639304		-0.945007	-0.945007	0	-1.24875	-1.58624	-0.438751
18.037	4.71	0.170961	0.489405	-0.755615	-0.431895	-0.795355	-0.470266	-0.466733	0.16945	0.562501	-0.743034	-0.431895	-0.797773	-0.429187	-0.546846		-0.945007	-0.945007	0	-1.24875	-1.24875	-0.438751
18.064	4.71	0.0230073	0.564979	-0.680608	-0.35937	-0.739005	-0.383509	-0.367754	0.0214737	0.635308	-0.669542	-0.35937	-0.738331	-0.334046	-0.455196		-0.945007	-0.945007	-0.641251	-1.24875	-0.945007	-0.438751
18.092	4.71	-0.128498	0.651384	-0.577442	-0.247978	-0.647724	-0.252819	-0.231474	-0.13154	0.71764	-0.565956	-0.248947	-0.651525	-0.204147	-0.324604		-0.945007	-0.945007	-0.303757	-0.945007	-1.24875	-0.438751
18.116	4.71	-0.256349	0.732105	-0.470266	-0.152001	-0.562654	-0.13914	-0.112355	-0.260794	0.79159	-0.462305	-0.152989	-0.568427	-0.0924604	-0.206105		-0.945007	-0.945007	-0.303757	-0.945007	-1.24875	-0.438751
18.137	4.71	-0.365612	0.794636	-0.373327	-0.0675412	-0.49479	-0.0475747	-0.0125923	-0.368466	0.84811	-0.364963	-0.0695365	-0.497394	0.00240734	-0.109373		-0.945007	-0.945007	0	-0.945007	-0.945007	-0.438751
18.164	4.71	-0.499557	0.84438	-0.28652	0.0164066	-0.416501	0.050386	0.0962581	-0.502213	0.892297	-0.275964	0.0144068	-0.419226	0.102228	-0.00659261		-0.945007	-0.945007	0	-1.24875	-0.945007	-0.438751
18.187	4.71	-0.601842	0.902012	-0.157929	0.129046	-0.316078	0.16564	0.220578	-0.601842	0.939924	-0.147057	0.126071	-0.31987	0.218627	0.113164		-0.945007	-0.945007	-0.303757	-1.24875	-1.24875	-0.438751
18.212	4.71	-0.702755	0.938896	-0.0515698	0.206902	-0.225633	0.263267	0.324428	-0.701663	0.968816	-0.0435788	0.203966	-0.233419	0.315902	0.216675		-0.945007	-0.945007	-0.303757	-1.24875	-1.58624	-0.438751
18.235	4.71	-0.785507	0.970767	0.0653607	0.299728	-0.130222	0.372227	0.438031	-0.786455	0.990162	0.0703492	0.298774	-0.138149	0.424498	0.334814		-0.945007	-0.945007	0	-0.945007	-1.24875	-0.438751
18.256	4.71	-0.849742	0.990577	0.168598	0.37964	-0.0575608	0.455031	0.523034	-0.849742	0.999476	0.175494	0.376863	-0.0645477	0.505885	0.424498		-0.945007	-0.945007	0	-1.24875	-1.24875	-0.438751
18.282	4.71	-0.909806	0.999184	0.269051	0.451466	0.0254046	0.540816	0.612649	-0.909806	0.997848	0.270977	0.450573	0.0184063	0.589474	0.517911		-0.945007	-0.945007	0	-0.945007	-0.945007	-0.438751
18.304	4.71	-0.951435	0.997218	0.37964	0.533224	0.108195	0.622088	0.692831	-0.950961	0.983554	0.382414	0.532378	0.100239	0.666428	0.603918		-0.945007	-0.945007	0	-1.24875	-0.945007	-0.438751
18.331	4.71	-0.983937	0.983734	0.47627	0.613439	0.203966	0.711343	0.779212	-0.983385	0.958069	0.48066	0.613439	0.196128	0.750889	0.699293		-0.945007	-0.945007	0	-1.24875	-1.58624	-0.438751
18.36	4.71	-0.999322	0.95306	0.580553	0.692831	0.30735	0.78791	0.850222	-0.999078	0.913247	0.583805	0.689941	0.295909	0.822849	0.781089		-0.945007	-0.945007	-0.303757	-1.24875	-1.24875	-0.438751
18.384	4.71	-0.997511	0.901484	0.684857	0.766522	0.39623	0.853365	0.907548	-0.997402	0.845865	0.687766	0.764592	0.386107	0.88309	0.851273		-0.945007	-0.945007	-0.303757	-1.24875	-1.24875	-0.438751
18.406	4.71	-0.98421	0.841571	0.763947	0.82793	0.478027	0.905861	0.949741	-0.984749	0.774032	0.765879	0.826244	0.46922	0.929998	0.905012		-0.641251	-0.945007	0	-1.24875	-1.24875	-0.438751
18.432	4.71	-0.953306	0.775928	0.823417	0.872066	0.554205	0.945591	0.978572	-0.957826	0.697702	0.825116	0.870594	0.545015	0.963131	0.945591		-0.945007	-0.945007	0	-1.24875	-1.24875	-0.438751
18.454	4.71	-0.91483	0.689056	0.884494	0.916966	0.623653	0.973578	0.99466	-0.924466	0.598947	0.885425	0.915765	0.615017	0.985688	0.974483		-0.945007	-0.945007	0	-0.945007	-1.58624	-0.438751
18.481	4.71	-0.858516	0.598947	0.92963	0.95403	0.694991	0.993118	0.999893	-0.870842	0.499642	0.930731	0.953127	0.68704	0.998628	0.993803		-0.945007	-0.945007	0	-0.945007	-1.24875	-0.438751
18.51	4.71	-0.791169	0.481342	0.968068	0.982119	0.766522	0.999933	0.989272	-0.797691	0.372021	0.968319	0.98155	0.760061	0.997067	0.999788		-0.641251	-0.945007	-0.303757	-1.24875	-1.58624	-0.438751
18.534	4.71	-0.728464	0.340252	0.993	0.997992	0.829609	0.990819	0.964669	-0.728464	0.221337	0.993118	0.997797	0.823417	0.980342	0.990131		-0.945007	-0.945007	-0.303757	-0.945007	-0.945007	-0.438751
18.557	4.71	-0.653173	0.215482	0.999994	0.998509	0.881678	0.967761	0.926944	-0.65665	0.091059	0.999997	0.998563	0.875953	0.949671	0.966746		-0.945007	-0.945007	0	-1.24875	-0.945007	-0.438751
18.584	4.71	-0.560662	0.0950416	0.99524	0.988072	0.922461	0.934263	0.881574	-0.563199	-0.0298103	0.994943	0.988529	0.918158	0.909959	0.933547		-0.945007	-0.945007	0	-1.24875	-1.58624	-0.438751
18.614	4.71	-0.460538	-0.0557857	0.974208	0.955746	0.964991	0.874879	0.808257	-0.45235	-0.180815	0.973298	0.957205	0.961499	0.841031	0.874879		-0.945007	-0.945007	0	-1.24875	-1.58624	-0.438751
18.636	4.71	-0.375587	-0.217073	0.933547	0.906612	0.988862	0.805302	0.728538	-0.369893	-0.338963	0.932106	0.908711	0.986682	0.765736	0.808257		-0.641251	-0.945007	0	-1.24875	-1.24875	-0.438751
18.661	4.71	-0.275572	-0.332369	0.893547	0.857909	0.998354	0.741421	0.658019	-0.271145	-0.447363	0.891291	0.860467	0.997453	0.69555	0.7461		-0.945007	-0.945007	0	-1.24875	-1.58624	-0.438751
18.69	4.71	-0.161886	-0.458951	0.833375	0.780325	0.997578	0.642829	0.553187	-0.152798	-0.566963	0.831713	0.784063	0.998509	0.590909	0.651216		-0.945007	-0.945007	-0.303757	-0.945007	-0.945007	-0.438751
18.714	4.71	-0.0659138	-0.591417	0.752721	0.679577	0.981123	0.538103	0.448588	-0.0551956	-0.686609	0.750742	0.683966	0.984091	0.481342	0.552354		-0.641251	-0.945007	-0.303757	-1.24875	-1.24875	-0.438751
18.737	4.71	0.0260744	-0.692403	0.669983	0.576293	0.951534	0.430625	0.343072	0.035274	-0.774431	0.668496	0.580372	0.955746	0.369235	0.453051		-0.641251	-0.945007	0	-1.24875	-1.58624	-0.438751
18.761	4.71	0.128498	-0.773798	0.587677	0.481342	0.910787	0.323272	0.238854	0.13762	-0.843526	0.586058	0.48397	0.916877	0.258226	0.353383		-0.945007	-0.945007	0	-1.24875	-1.24875	-0.438751
18.79	4.71	0.242981	-0.850437	0.489211	0.347764	0.850632	0.198851	0.119896	0.251898	-0.905185	0.488339	0.351512	0.857909	0.130809	0.23594		-0.945007	-0.945007	-0.303757	-1.24875	-1.24875	-0.438751
18.814	4.71	0.333999	-0.91911	0.367375	0.198851	0.771494	0.0711252	0.000185307	0.344101	-0.957098	0.366445	0.202769	0.78095	0.00218531	0.119896		-0.945007	-0.945007	-0.303757	-0.945007	-1.24875	-0.438751
18.836	4.71	0.416429	-0.960784	0.252425	0.060149	0.681042	-0.0557857	-0.117542	0.42478	-0.985248	0.252425	0.0621452	0.691949	-0.124491	0.00218531		-0.945007	-0.945007	0	-0.945007	-1.24875	-0.438751
18.864	4.71	0.512786	-0.985248	0.147644	-0.0577825	0.586058	-0.171956	-0.224875	0.521975	-0.998017	0.147644	-0.0547872	0.598947	-0.239465	-0.106612		-0.945007	-0.945007	0	-1.24875	-0.945007	-0.438751
18.894	4.71	0.61281	-0.999353	0.0141848	-0.221951	0.445905	-0.319133	-0.36051	0.620057	-0.997466	0.0141848	-0.219025	0.459281	-0.383714	-0.245286		-0.945007	-0.945007	0	-0.945007	-1.24875	-0.438751
18.924	4.71	0.703845	-0.993599	-0.124491	-0.386483	0.293786	-0.457174	-0.488888	0.711432	-0.976504	-0.124491	-0.384637	0.312843	-0.517404	-0.373533		-0.945007	-0.945007	0	-1.24875	-1.58624	-0.438751
18.954	4.71	0.784556	-0.967612	-0.264625	-0.533569	0.130809	-0.588187	-0.60663	0.793042	-0.936528	-0.26366	-0.531876	0.148633	-0.641011	-0.497587		-0.945007	-0.945007	0	-0.945007	-0.945007	-0.438751
18.977	4.71	0.83906	-0.922918	-0.397522	-0.660748	-0.0288107	-0.698869	-0.704568	0.846491	-0.879396	-0.396604	-0.65774	-0.00881458	-0.744519	-0.602648		-0.945007	-0.945007	-0.303757	-1.24875	-0.945007	-0.438751
19.002	4.71	0.890449	-0.879396	-0.492374	-0.742513	-0.158148	-0.777584	-0.777584	0.898675	-0.829154	-0.48976	-0.7405	-0.135398	-0.817936	-0.683696		-0.945007	-0.945007	-0.303757	-0.945007	-0.945007	-0.438751
19.025	4.71	0.93244	-0.822955	-0.595441	-0.830951	-0.295343	-0.852534	-0.849383	0.937872	-0.765355	-0.593028	-0.828719	-0.272331	-0.887465	-0.771894		-0.641251	-0.945007	0	-0.945007	-0.945007	-0.438751
19.046	4.71	0.961702	-0.763421	-0.683696	-0.890214	-0.40302	-0.902619	-0.897829	0.965793	-0.695124	-0.682235	-0.889301	-0.383714	-0.930148	-0.83317		-0.945007	-0.945007	-0.303757	-1.24875	-1.24875	-0.438751
19.071	4.71	0.986308	-0.702278	-0.753793	-0.934487	-0.505373	-0.945398	-0.940743	0.988722	-0.630031	-0.753135	-0.933773	-0.488888	-0.964835	-0.888843		-0.945007	-0.945007	0	-0.945007	-0.945007	-0.438751
19.094	4.71	0.998211	-0.62536	-0.827598	-0.970384	-0.616126	-0.974575	-0.970625	0.998941	-0.546846	-0.827036	-0.969899	-0.59865	-0.98723	-0.931609		-0.945007	-0.945007	0	-0.945007	-1.24875	-0.438751
19.117	4.71	0.999011	-0.549355	-0.885149	-0.993165	-0.718619	-0.994494	-0.992447	0.998476	-0.464963	-0.886078	-0.993165	-0.706694	-0.99924	-0.969655		-0.945007	-0.945007	0	-0.945007	-1.24875	-0.438751
19.144	4.71	0.985278	-0.475553	-0.929042	-0.999916	-0.800312	-0.999986	-0.999916	0.983105	-0.383509	-0.929411	-0.999902	-0.791839	-0.997466	-0.990633		-0.945007	-0.945007	0	-0.945007	-0.945007	-0.438751
19.174	4.71	0.950008	-0.380736	-0.969899	-0.990739	-0.886541	-0.98859	-0.991142	0.946601	-0.278846	-0.969655	-0.991008	-0.880452	-0.976504	-0.999976		-0.945007	-0.945007	0	-0.945007	-1.24875	-0.438751
19.197	4.71	0.911075	-0.271155	-0.994494	-0.965561	-0.942761	-0.960999	-0.966338	0.906596	-0.162864	-0.994494	-0.966338	-0.938346	-0.941344	-0.994152		-0.945007	-0.945007	0	-0.945007	-1.24875	-0.438751
19.222	4.71	0.85376	-0.188459	-1	-0.932615	-0.975242	-0.925212	-0.930799	0.84812	-0.0745235	-1	-0.933693	-0.972519	-0.899049	-0.972233		-0.945007	-0.945007	0	-0.945007	-0.945007	-0.438751
19.245	4.71	0.788346	-0.0904688	-0.992904	-0.882707	-0.995587	-0.872645	-0.879396	0.781695	0.0244049	-0.992904	-0.884113	-0.994494	-0.840168	-0.930799		-0.945007	-0.945007	-0.303757	-0.945007	-1.24875	-0.438751
19.266	4.71	0.716801	0.00140735	-0.973848	-0.832493	-0.999958	-0.822386	-0.829154	0.710353	0.117138	-0.972233	-0.835253	-1	-0.784936	-0.890113		-0.945007	-0.945007	0	-0.945007	-0.945007	-0.438751
19.292	4.71	0.617647	0.0833107	-0.947266	-0.779954	-0.993486	-0.757577	-0.763421	0.611597	0.199069	-0.943684	-0.781204	-0.993823	-0.716375	-0.835802		-0.945007	-0.945007	-0.303757	-0.945007	-1.58624	-0.438751
19.314	4.71	0.519356	0.17943	-0.90166	-0.71077	-0.975853	-0.688626	-0.690798	0.512786	0.295909	-0.896849	-0.711473	-0.976504	-0.641608	-0.775554		-0.945007	-0.945007	-0.303757	-0.945007	-0.945007	-0.438751
19.34	4.71	0.39681	0.26616	-0.849793	-0.632358	-0.942687	-0.604862	-0.600873	0.386931	0.37964	-0.84448	-0.633906	-0.944672	-0.551026	-0.695124		-0.641251	-0.945007	0	-0.945007	-1.24875	-0.438751
19.364	4.71	0.277046	0.361995	-0.788639	-0.554359	-0.899486	-0.514644	-0.505182	0.266712	0.472749	-0.776185	-0.553526	-0.904665	-0.456976	-0.612004		-0.641251	-0.945007	-0.303757	-0.945007	-0.945007	-0.438751
19.386	4.71	0.166425	0.450573	-0.714279	-0.470266	-0.846615	-0.421041	-0.398236	0.154313	0.555037	-0.697278	-0.470266	-0.853462	-0.3547	-0.51807		-0.945007	-0.945007	-0.303757	-0.945007	-1.24875	-0.438751
19.411	4.71	0.035274	0.525589	-0.638535	-0.3872	-0.795961	-0.325549	-0.297996	0.0230073	0.625995	-0.623798	-0.3872	-0.803763	-0.256687	-0.426476		-0.945007	-0.945007	-0.303757	-0.945007	-1.58624	-0.438751
19.44	4.71	-0.120888	0.607895	-0.546846	-0.28652	-0.72676	-0.213926	-0.177645	-0.134581	0.701434	-0.531688	-0.287478	-0.730185	-0.144089	-0.318923		-0.945007	-0.945007	-0.303757	-0.945007	-1.24875	-0.438751
19.464	4.71	-0.251898	0.694991	-0.426476	-0.178629	-0.646198	-0.100423	-0.0575608	-0.265234	0.780464	-0.416501	-0.180596	-0.654554	-0.0285888	-0.203168		-0.641251	-0.945007	0	-0.945007	-1.24875	-0.438751
19.486	4.71	-0.364184	0.762007	-0.324604	-0.0785118	-0.567604	0.00840725	0.0603706	-0.377007	0.840609	-0.312281	-0.0815022	-0.579074	0.0803207	-0.0874807		-0.945007	-0.945007	-0.303757	-0.945007	-1.58624	-0.438751
19.511	4.71	-0.484869	0.817126	-0.228555	0.00440733	-0.49479	0.110183	0.170569	-0.495565	0.887277	-0.216856	0.00140735	-0.502591	0.182381	0.0224055		-0.641251	-0.945007	0	-0.945007	-1.24875	-0.438751
19.534	4.71	-0.584554	0.87353	-0.113349	0.0992437	-0.422854	0.203966	0.270977	-0.594466	0.931824	-0.103407	0.0962581	-0.429187	0.277708	0.123094		-0.945007	-0.945007	-0.303757	-0.945007	-1.58624	-0.438751
19.556	4.71	-0.677222	0.916566	-0.00359265	0.196128	-0.334046	0.30735	0.380565	-0.685084	0.963131	0.00240734	0.193185	-0.344393	0.380565	0.236155		-0.945007	-0.945007	0	-0.945007	-1.24875	-0.438751
19.581	4.71	-0.767139	0.950365	0.0942672	0.277708	-0.252819	0.401732	0.478905	-0.774953	0.985006	0.102228	0.274825	-0.264411	0.47363	0.337639		-0.945007	-0.945007	-0.303757	-0.945007	-1.58624	-0.438751
19.604	4.71	-0.83906	0.978777	0.212768	0.36479	-0.175676	0.488533	0.567451	-0.843208	0.998177	0.216675	0.361995	-0.186494	0.556699	0.430826		-0.945007	-0.945007	-0.303757	-1.24875	-0.945007	-0.438751
19.63	4.71	-0.902673	0.994556	0.314953	0.455922	-0.0864845	0.581367	0.661193	-0.905947	0.999049	0.318747	0.451466	-0.098433	0.646057	0.532378		-0.641251	-0.945007	0	-1.24875	-1.24875	-0.438751
19.654	4.71	-0.948561	0.999907	0.419966	0.53576	0.00240734	0.665682	0.74157	-0.950486	0.986646	0.425403	0.533224	-0.00959251	0.723188	0.625995		-0.945007	-0.945007	0	-0.945007	-1.24875	-0.438751
19.677	4.71	-0.977677	0.992121	0.523034	0.615805	0.0962581	0.743579	0.815393	-0.978634	0.961438	0.525589	0.613439	0.0833107	0.795242	0.713448		-0.945007	-0.945007	0	-0.945007	-1.58624	-0.438751
19.702	4.71	-0.996313	0.973755	0.607895	0.681205	0.17943	0.808387	0.87353	-0.996313	0.926569	0.610275	0.679006	0.167612	0.854406	0.78544		-0.945007	-0.945007	0	-0.945007	-1.24875	-0.438751
19.724	4.71	-0.999831	0.939163	0.694991	0.747578	0.257474	0.863116	0.920128	-0.999735	0.873422	0.699293	0.745582	0.245861	0.901147	0.84438		-0.945007	-0.945007	0	-0.945007	-0.945007	-0.438751
19.751	4.71	-0.990058	0.895336	0.770998	0.813652	0.346097	0.918158	0.962319	-0.988722	0.812359	0.771635	0.81132	0.331985	0.947846	0.906284		-0.945007	-0.945007	-0.303757	-1.24875	-1.24875	-0.438751
19.78	4.71	-0.958703	0.828366	0.842769	0.873043	0.443417	0.957558	0.988106	-0.96043	0.725792	0.84438	0.870594	0.430826	0.978572	0.950676		-0.945007	-0.945007	-0.303757	-1.24875	-1.58624	-0.438751
19.804	4.71	-0.919114	0.737381	0.907127	0.923615	0.532378	0.985178	0.999507	-0.925049	0.61563	0.907548	0.922461	0.518766	0.996271	0.981359		-0.945007	-0.945007	-0.303757	-0.945007	-0.945007	-0.438751
19.83	4.71	-0.867046	0.646651	0.948798	0.960392	0.607895	0.998466	0.996077	-0.874587	0.50914	0.949427	0.958987	0.595114	0.9995	0.997234		-0.641251	-0.945007	-0.303757	-0.945007	-1.58624	-0.438751
19.854	4.71	-0.809557	0.54063	0.978777	0.983774	0.678271	0.998398	0.980342	-0.814926	0.388668	0.979388	0.983231	0.666428	0.989706	0.999293		-0.641251	-0.945007	-0.303757	-0.945007	-1.24875	-0.438751
19.884	4.71	-0.732654	0.427012	0.995827	0.998521	0.754838	0.981508	0.944866	-0.725304	0.264018	0.996007	0.998354	0.743579	0.960886	0.98514		-0.641251	-0.945007	-0.303757	-0.945007	-0.945007	-0.438751
19.914	4.71	-0.628446	0.277495	0.998819	0.996507	0.826807	0.944866	0.889471	-0.626056	0.104991	0.99872	0.996833	0.817126	0.912431	0.951226		-0.945007	-0.945007	-0.303757	-1.24875	-1.58624	-0.438751
19.936	4.71	-0.554294	0.11791	0.982266	0.977059	0.88262	0.896668	0.827244	-0.551738	-0.059779	0.981699	0.978112	0.874986	0.85481	0.906612		-0.945007	-0.945007	0	-0.945007	-1.58624	-0.438751
19.961	4.71	-0.472749	0.000185307	0.959207	0.951226	0.920909	0.841571	0.762511	-0.459176	-0.176879	0.958355	0.952452	0.91415	0.790231	0.856363		-0.945007	-0.945007	0	-0.945007	-1.24875	-0.438751
19.99	4.71	-0.359895	-0.134407	0.920041	0.903636	0.958987	0.769581	0.679577	-0.34698	-0.310591	0.918861	0.905342	0.95403	0.70978	0.787773		-0.945007	-0.945007	-0.303757	-1.24875	-0.945007	-0.438751
20.014	4.71	-0.266713	-0.291519	0.857909	0.836128	0.985178	0.681774	0.587677	-0.251898	-0.456284	0.856363	0.839404	0.981931	0.613263	0.708369		-0.945007	-0.945007	-0.303757	-0.945007	-1.58624	-0.438751
20.037	4.71	-0.178514	-0.414883	0.791455	0.763803	0.998354	0.585248	0.486593	-0.161886	-0.569432	0.790231	0.767662	0.99716	0.50914	0.620347		-0.945007	-0.945007	-0.303757	-0.945007	-0.945007	-0.438751
20.064	4.71	-0.0720352	-0.522529	0.723725	0.679577	0.998819	0.488339	0.39051	-0.0536639	-0.664493	0.722344	0.683966	0.999591	0.407016	0.533036		-0.641251	-0.945007	-0.303757	-0.945007	-0.945007	-0.438751
20.094	4.71	0.0521317	-0.645605	0.622697	0.557346	0.982266	0.353383	0.25726	0.0705048	-0.768065	0.621915	0.562317	0.985819	0.265946	0.408842		-0.945007	-0.945007	0	-0.945007	-1.58624	-0.438751
20.116	4.71	0.142177	-0.759676	0.503967	0.436033	0.950607	0.224262	0.133783	0.160373	-0.859257	0.502238	0.440527	0.956333	0.133783	0.290917		-0.945007	-0.945007	0	-0.945007	-1.58624	-0.438751
20.144	4.71	0.248928	-0.830951	0.411578	0.320432	0.909544	0.110956	0.0261823	0.265234	-0.911046	0.411578	0.324218	0.916877	0.0171845	0.186094		-0.945007	-0.945007	0	-0.945007	-1.58624	-0.438751
20.174	4.71	0.362756	-0.903906	0.288046	0.165421	0.835029	-0.0408034	-0.114563	0.378428	-0.960227	0.28613	0.168379	0.845331	-0.132425	0.0461689		-0.945007	-0.945007	-0.303757	-0.945007	-1.24875	-0.438751
20.204	4.71	0.470044	-0.958249	0.15061	0.00218531	0.737381	-0.191622	-0.253034	0.48621	-0.991038	0.148633	0.0031853	0.750742	-0.28098	-0.0946727		-0.945007	-0.945007	0	-0.945007	-0.945007	-0.438751
20.226	4.71	0.544038	-0.989796	0.00518528	-0.14134	0.635137	-0.320081	-0.370748	0.559391	-0.999948	0.00518528	-0.137379	0.649697	-0.405764	-0.216096		-0.641251	-0.945007	0	-0.945007	-1.24875	-0.438751
20.251	4.71	0.627252	-0.999353	-0.0976588	-0.264625	0.544829	-0.430291	-0.471345	0.642657	-0.993256	-0.0956682	-0.260765	0.560662	-0.509682	-0.319133		-0.945007	-0.945007	-0.641251	-0.945007	-1.58624	-0.438751
20.274	4.71	0.699473	-0.996372	-0.214143	-0.386483	0.430625	-0.526786	-0.558698	0.71251	-0.971527	-0.214143	-0.383714	0.448588	-0.60105	-0.413063		-0.641251	-0.945007	0	-0.945007	-1.24875	-0.438751
20.297	4.71	0.763189	-0.980224	-0.326705	-0.51226	0.294742	-0.630203	-0.655477	0.774953	-0.939987	-0.326705	-0.509682	0.31664	-0.698153	-0.514835		-0.945007	-0.945007	0	-0.945007	-0.945007	-0.438751
20.322	4.71	0.827184	-0.953786	-0.425772	-0.60663	0.165421	-0.71653	-0.733063	0.838225	-0.900358	-0.425772	-0.602648	0.190023	-0.776325	-0.604242		-0.945007	-0.945007	0	-0.945007	-1.24875	-0.438751
20.345	4.71	0.879012	-0.912597	-0.531029	-0.715133	0.0221835	-0.800911	-0.812142	0.88975	-0.846615	-0.529333	-0.710926	0.0451699	-0.852534	-0.696002		-0.945007	-0.945007	0	-0.945007	-0.945007	-0.438751
20.366	4.71	0.917901	-0.865222	-0.62319	-0.793668	-0.098654	-0.859768	-0.867331	0.927363	-0.788639	-0.620841	-0.790003	-0.071753	-0.903906	-0.766783		-0.945007	-0.945007	-0.303757	-0.945007	-1.58624	-0.438751
20.392	4.71	0.955594	-0.817233	-0.698153	-0.855655	-0.224875	-0.912279	-0.915928	0.962122	-0.728817	-0.696002	-0.853578	-0.196527	-0.946048	-0.83317		-0.945007	-0.945007	-0.641251	-0.945007	-0.945007	-0.438751
20.414	4.71	0.980182	-0.749689	-0.780718	-0.913504	-0.348354	-0.951727	-0.953552	0.98448	-0.652283	-0.779467	-0.912279	-0.320081	-0.974575	-0.887925		-0.945007	-0.945007	0	-0.945007	-1.58624	-0.438751
20.441	4.71	0.99706	-0.682072	-0.846201	-0.957675	-0.476628	-0.982196	-0.982755	0.99839	-0.579074	-0.846201	-0.956807	-0.454503	-0.994702	-0.937305		-0.945007	-0.945007	-0.303757	-1.24875	-0.945007	-0.438751
20.464	4.71	0.999575	-0.597671	-0.907719	-0.985248	-0.591417	-0.997265	-0.997115	0.998719	-0.485201	-0.907719	-0.984903	-0.570254	-0.999948	-0.971342		-0.945007	-0.945007	0	-1.24875	-1.24875	-0.438751
20.486	4.71	0.991108	-0.521487	-0.948926	-0.998433	-0.698869	-0.998978	-0.998978	0.988022	-0.400069	-0.949241	-0.998377	-0.681503	-0.991008	-0.992811		-0.945007	-0.945007	-0.303757	-0.945007	-1.58624	-0.438751
20.514	4.71	0.965395	-0.444479	-0.976552	-0.998421	-0.784454	-0.987669	-0.987354	0.959572	-0.317027	-0.975901	-0.998307	-0.771894	-0.969845	-0.99982		-0.641251	-0.945007	0	-0.945007	-0.945007	-0.438751
20.544	4.71	0.917291	-0.34627	-0.996641	-0.97902	-0.876631	-0.95498	-0.953786	0.909168	-0.210995	-0.996559	-0.979626	-0.866833	-0.925969	-0.994152		-0.945007	-0.945007	0	-0.945007	-1.24875	-0.438751
20.566	4.71	0.870842	-0.236335	-0.998128	-0.945652	-0.936255	-0.910128	-0.907626	0.860867	-0.0924604	-0.998248	-0.947266	-0.929042	-0.871176	-0.967612		-0.945007	-0.945007	-0.303757	-0.945007	-1.58624	-0.438751
20.591	4.71	0.805031	-0.152989	-0.986874	-0.908045	-0.971104	-0.861183	-0.856574	0.792106	-0.00659261	-0.986712	-0.909297	-0.966395	-0.8155	-0.929698		-0.945007	-0.945007	0	-0.945007	-1.24875	-0.438751
20.62	4.71	0.707107	-0.055564	-0.96155	-0.851371	-0.993511	-0.795961	-0.787408	0.693971	0.0932716	-0.959323	-0.853983	-0.991434	-0.743034	-0.876524		-0.945007	-0.945007	-0.303757	-1.24875	-1.58624	-0.438751
20.644	4.71	0.611597	0.0543805	-0.915839	-0.784936	-0.999958	-0.717072	-0.706537	0.5957	0.203966	-0.911778	-0.785555	-0.999999	-0.656819	-0.810844		-0.945007	-0.945007	-0.303757	-0.945007	-1.24875	-0.438751
20.667	4.71	0.514103	0.148852	-0.862704	-0.71916	-0.991921	-0.636994	-0.618312	0.495565	0.296864	-0.857089	-0.720548	-0.992297	-0.567604	-0.738331		-0.945007	-0.945007	-0.303757	-0.945007	-1.58624	-0.438751
20.692	4.71	0.395402	0.232267	-0.811429	-0.650006	-0.970812	-0.554359	-0.529145	0.374164	0.37964	-0.801376	-0.651525	-0.972699	-0.47819	-0.660581		-0.641251	-0.945007	-0.303757	-0.945007	-0.945007	-0.438751
20.714	4.71	0.282936	0.32632	-0.743034	-0.570893	-0.938959	-0.464963	-0.434599	0.260794	0.46922	-0.727446	-0.570893	-0.943352	-0.389043	-0.577442		-0.945007	-0.945007	-0.303757	-0.945007	-1.24875	-0.438751
20.74	4.71	0.149765	0.407219	-0.666566	-0.484326	-0.894178	-0.370542	-0.32744	0.125455	0.545853	-0.651525	-0.484326	-0.90166	-0.284603	-0.481699		-0.641251	-0.945007	0	-0.945007	-1.24875	-0.438751
20.764	4.71	0.0214737	0.498101	-0.574991	-0.394563	-0.842869	-0.267303	-0.217832	-0.00460168	0.630663	-0.560171	-0.395482	-0.852418	-0.18158	-0.383509		-0.945007	-0.945007	0	-0.945007	-0.945007	-0.438751
20.787	4.71	-0.0995436	0.580553	-0.472031	-0.297041	-0.781828	-0.157929	-0.098433	-0.123933	0.704279	-0.459643	-0.297996	-0.79048	-0.0695365	-0.273079		-0.945007	-0.945007	0	-0.945007	-0.945007	-0.438751
20.814	4.71	-0.245955	0.650625	-0.374254	-0.213926	-0.720548	-0.0575608	0.0114071	-0.269668	0.765879	-0.364963	-0.216856	-0.72676	0.0314022	-0.168781		-0.945007	-0.945007	0	-0.945007	-1.24875	-0.438751
20.844	4.71	-0.402435	0.731424	-0.250883	-0.0974378	-0.623016	0.0733414	0.15083	-0.423391	0.834601	-0.239249	-0.100423	-0.636223	0.164654	-0.0295883		-0.945007	-0.945007	-0.303757	-1.24875	-0.945007	-0.438751
20.866	4.71	-0.50883	0.808976	-0.109373	0.0164066	-0.535072	0.188277	0.274825	-0.529803	0.89765	-0.100423	0.0114071	-0.54852	0.279629	0.0972534		-0.945007	-0.945007	0	-1.24875	-0.945007	-0.438751
20.892	4.71	-0.62126	0.86007	-0.00659261	0.0932716	-0.457865	0.285384	0.376863	-0.639125	0.935407	-0.000592654	0.0902842	-0.467617	0.374083	0.203966		-0.945007	-0.945007	0	-0.945007	-0.945007	-0.438751
20.915	4.71	-0.714658	0.909636	0.111177	0.190241	-0.360303	0.393474	0.488533	-0.730563	0.969063	0.117138	0.187295	-0.374254	0.478905	0.317799		-0.945007	-0.945007	0	-0.945007	-1.24875	-0.438751
20.936	4.71	-0.787402	0.946885	0.223503	0.273863	-0.280767	0.47539	0.57074	-0.801376	0.989594	0.2274	0.270977	-0.295131	0.55753	0.401732		-0.641251	-0.945007	-0.303757	-1.24875	-1.58624	-0.438751
20.962	4.71	-0.860867	0.972424	0.317799	0.352655	-0.194348	0.561674	0.655925	-0.871595	0.998781	0.320642	0.347972	-0.210995	0.638392	0.495497		-0.945007	-0.945007	-0.303757	-0.945007	-1.24875	-0.438751
20.984	4.71	-0.913587	0.992397	0.424498	0.437132	-0.115335	0.63993	0.732105	-0.920917	0.997782	0.427212	0.43263	-0.132204	0.712046	0.583805		-0.945007	-0.945007	0	-0.945007	-1.58624	-0.438751
21.011	4.71	-0.960002	0.999749	0.515343	0.523034	-0.0245902	0.727319	0.813071	-0.964184	0.98514	0.518766	0.517911	-0.0405815	0.790979	0.683398		-0.945007	-0.945007	0	-0.945007	-1.24875	-0.438751
21.04	4.71	-0.990273	0.994637	0.615805	0.610275	0.0713467	0.798264	0.877396	-0.991511	0.955156	0.618166	0.607895	0.0563774	0.854926	0.766522		-0.945007	-0.945007	0	-1.24875	-0.945007	-0.438751
21.064	4.71	-0.999801	0.971667	0.715547	0.694991	0.167612	0.86362	0.928891	-0.999942	0.904917	0.718336	0.691387	0.15083	0.910051	0.837891		-0.945007	-0.945007	0	-0.945007	-1.58624	-0.438751
21.087	4.71	-0.99682	0.937434	0.792811	0.764592	0.263267	0.915765	0.966547	-0.995185	0.847462	0.794636	0.762007	0.24683	0.952215	0.897209		-0.945007	-0.945007	-0.303757	-0.945007	-0.945007	-0.438751
21.112	4.71	-0.97957	0.893996	0.851273	0.817126	0.345158	0.953127	0.988411	-0.9767	0.782198	0.851798	0.814813	0.324428	0.978777	0.939239		-0.945007	-0.945007	-0.303757	-0.945007	-1.24875	-0.438751
21.144	4.71	-0.935183	0.831713	0.911702	0.884494	0.448787	0.985178	0.999935	-0.934639	0.69555	0.912112	0.88262	0.43263	0.997662	0.978158		-0.945007	-0.945007	-0.303757	-0.945007	-1.58624	-0.438751
21.166	4.71	-0.893913	0.728538	0.959552	0.933985	0.537447	0.998781	0.993666	-0.896646	0.564795	0.959833	0.932187	0.520475	0.998509	0.996441		-0.945007	-0.945007	0	-1.24875	-1.24875	-0.438751
21.191	4.71	-0.83906	0.647413	0.982119	0.962319	0.599925	0.998341	0.975764	-0.839894	0.466372	0.98268	0.961224	0.585428	0.986646	0.999744		-0.641251	-0.945007	-0.303757	-1.24875	-0.945007	-0.438751
21.215	4.71	-0.780737	0.541471	0.997453	0.987483	0.680473	0.984269	0.942216	-0.776888	0.343072	0.997594	0.986682	0.666428	0.960051	0.989706		-0.945007	-0.945007	0	-0.945007	-1.24875	-0.438751
21.244	4.71	-0.698376	0.435132	0.999216	0.998924	0.750889	0.957205	0.898871	-0.685084	0.222312	0.999175	0.998628	0.737531	0.920432	0.967509		-0.641251	-0.945007	-0.303757	-0.945007	-1.58624	-0.438751
21.266	4.71	-0.620057	0.28613	0.984269	0.99659	0.817126	0.913247	0.836676	-0.611597	0.0631433	0.983734	0.99699	0.805434	0.864012	0.928066		-0.945007	-0.945007	0	-0.945007	-1.24875	-0.438751
21.292	4.71	-0.537587	0.17035	0.961438	0.983734	0.86663	0.862498	0.773399	-0.521976	-0.0577825	0.960609	0.98462	0.856478	0.802328	0.882986		-0.641251	-0.945007	0	-1.24875	-1.24875	-0.438751
21.315	4.71	-0.45235	0.0341786	0.922375	0.95306	0.915363	0.791455	0.68978	-0.428941	-0.194566	0.921212	0.955156	0.907127	0.720266	0.818724		-0.945007	-0.945007	0	-1.24875	-1.24875	-0.438751
21.337	4.71	-0.365613	-0.0956682	0.873422	0.913654	0.946885	0.724415	0.617205	-0.342661	-0.320081	0.871957	0.916877	0.940265	0.644359	0.759267		-0.641251	-0.945007	0	-0.945007	-1.58624	-0.438751
21.364	4.71	-0.256349	-0.209257	0.820443	0.864012	0.973806	0.644359	0.530496	-0.232551	-0.426676	0.819871	0.868012	0.969063	0.554852	0.685424		-0.641251	-0.945007	-0.303757	-0.945007	-1.24875	-0.438751
21.386	4.71	-0.164913	-0.356776	0.740077	0.790231	0.993803	0.538103	0.420671	-0.137621	-0.558698	0.738056	0.795108	0.990983	0.440527	0.590102		-0.945007	-0.945007	0	-0.945007	-1.58624	-0.438751
21.412	4.71	-0.0613212	-0.466929	0.666262	0.71189	0.99998	0.437832	0.320432	-0.0337412	-0.655477	0.66477	0.717485	0.999568	0.334604	0.498775		-0.945007	-0.945007	0	-0.945007	-1.58624	-0.438751
21.434	4.71	0.0291412	-0.582511	0.5722	0.621915	0.995337	0.334604	0.219386	0.0567269	-0.749836	0.5722	0.627381	0.997437	0.227184	0.406103		-0.641251	-0.945007	0	-0.945007	-0.945007	-0.438751
21.461	4.71	0.13762	-0.679305	0.482218	0.513437	0.977059	0.213528	0.104991	0.164914	-0.823648	0.481342	0.518577	0.982078	0.102008	0.296652		-0.945007	-0.945007	0	-0.945007	-0.945007	-0.438751
21.485	4.71	0.234042	-0.776325	0.370164	0.384979	0.940189	0.0751145	-0.0288107	0.259313	-0.894278	0.369235	0.39051	0.948093	-0.0398042	0.168379		-0.945007	-0.945007	0	-0.945007	-1.24875	-0.438751
21.514	4.71	0.344101	-0.850962	0.264018	0.258226	0.892648	-0.0487953	-0.14134	0.369893	-0.942427	0.263053	0.264018	0.903636	-0.163083	0.0561558		-0.945007	-0.945007	0	-0.945007	-1.58624	-0.438751
21.541	4.71	0.441371	-0.920678	0.128826	0.110956	0.821585	-0.186712	-0.267517	0.464619	-0.981051	0.127835	0.114931	0.836128	-0.298208	-0.0727504		-0.641251	-0.945007	-0.303757	-0.945007	-0.945007	-0.438751
21.57	4.71	0.544038	-0.964572	0.00618527	-0.0298103	0.731954	-0.321975	-0.393848	0.568259	-0.997824	0.00518528	-0.0258118	0.748757	-0.426676	-0.205344		-0.945007	-0.945007	-0.303757	-0.945007	-0.945007	-0.438751
21.594	4.71	0.624859	-0.992447	-0.135398	-0.18573	0.629714	-0.446468	-0.50451	0.647346	-0.997248	-0.134407	-0.177863	0.649697	-0.543679	-0.320081		-0.641251	-0.945007	-0.303757	-1.24875	-1.58624	-0.438751
21.616	4.71	0.695075	-0.999992	-0.255935	-0.319133	0.521993	-0.556207	-0.604242	0.715731	-0.981202	-0.254001	-0.314391	0.544829	-0.645605	-0.426676		-0.945007	-0.945007	-0.303757	-0.945007	-0.945007	-0.438751
21.642	4.71	0.767139	-0.994471	-0.359577	-0.428484	0.409755	-0.647893	-0.686609	0.785507	-0.955276	-0.35771	-0.425772	0.435132	-0.728969	-0.519969		-0.945007	-0.945007	-0.303757	-0.945007	-0.945007	-0.438751
21.666	4.71	0.826321	-0.974749	-0.472226	-0.556207	0.275573	-0.742513	-0.772529	0.844032	-0.914226	-0.471345	-0.551211	0.305235	-0.813889	-0.620056		-0.945007	-0.945007	-0.641251	-1.24875	-0.945007	-0.438751
21.687	4.71	0.873095	-0.943684	-0.574354	-0.655477	0.163449	-0.808627	-0.830951	0.888345	-0.865222	-0.571896	-0.649415	0.192967	-0.870794	-0.693845		-0.945007	-0.945007	-0.303757	-0.945007	-1.58624	-0.438751
21.712	4.71	0.919717	-0.907626	-0.658493	-0.737806	0.0391753	-0.870794	-0.887465	0.932993	-0.817233	-0.656232	-0.733063	0.066137	-0.920678	-0.769983		-0.945007	-0.945007	0	-0.945007	-1.58624	-0.438751
21.735	4.71	0.955141	-0.85554	-0.746519	-0.82591	-0.112576	-0.92718	-0.938346	0.96459	-0.750351	-0.745853	-0.822513	-0.0787331	-0.96243	-0.845668		-0.945007	-0.945007	0	-0.945007	-1.24875	-0.438751
21.756	4.71	0.978634	-0.798977	-0.817361	-0.886541	-0.239465	-0.961061	-0.96792	0.985014	-0.678407	-0.817361	-0.883749	-0.205344	-0.985248	-0.895171		-0.945007	-0.945007	0	-0.945007	-0.945007	-0.438751
21.784	4.71	0.996697	-0.740351	-0.871285	-0.931609	-0.363307	-0.985418	-0.989364	0.998795	-0.612004	-0.871285	-0.930514	-0.332369	-0.997889	-0.938346		-0.945007	-0.945007	-0.303757	-0.945007	-1.58624	-0.438751
21.806	4.71	0.999769	-0.659078	-0.9283	-0.973898	-0.499321	-0.999119	-0.999758	0.998559	-0.517214	-0.929042	-0.973442	-0.472226	-0.99794	-0.975021		-0.641251	-0.945007	-0.641251	-0.945007	-1.24875	-0.438751
21.834	4.71	0.988722	-0.589624	-0.96243	-0.9922	-0.609805	-0.997537	-0.99566	0.983385	-0.437299	-0.962701	-0.9922	-0.584136	-0.983986	-0.993737		-0.945007	-0.945007	-0.303757	-1.24875	-0.945007	-0.438751
21.864	4.71	0.957385	-0.498262	-0.990219	-0.999682	-0.734422	-0.977146	-0.971527	0.947094	-0.334046	-0.990219	-0.999754	-0.715133	-0.948856	-0.999948		-0.945007	-0.945007	-0.303757	-0.945007	-1.58624	-0.438751
21.887	4.71	0.920318	-0.395482	-0.999998	-0.986712	-0.82591	-0.941681	-0.933335	0.907242	-0.219784	-0.999999	-0.987195	-0.810974	-0.900793	-0.991008		-0.945007	-0.945007	0	-1.24875	-1.58624	-0.438751
21.912	4.71	0.866281	-0.31418	-0.994152	-0.965039	-0.889301	-0.900358	-0.888742	0.849742	-0.132204	-0.994152	-0.966594	-0.87807	-0.849793	-0.965821		-0.641251	-0.945007	0	-0.945007	-0.945007	-0.438751
21.934	4.71	0.807753	-0.217832	-0.974525	-0.930799	-0.937653	-0.851371	-0.836899	0.788346	-0.0345858	-0.973162	-0.932615	-0.929411	-0.793533	-0.928589		-0.945007	-0.945007	0	-0.945007	-1.24875	-0.438751
21.961	4.71	0.718937	-0.130222	-0.944672	-0.882707	-0.975021	-0.783695	-0.764711	0.696177	0.0563774	-0.941344	-0.885046	-0.969899	-0.718465	-0.877964		-0.945007	-0.945007	-0.303757	-0.945007	-0.945007	-0.438751
21.99	4.71	0.605511	-0.0265895	-0.895517	-0.824089	-0.996391	-0.702278	-0.671768	0.578314	0.15972	-0.890568	-0.826349	-0.994389	-0.62536	-0.807907		-0.945007	-0.945007	-0.303757	-1.24875	-1.24875	-0.438751
22.014	4.71	0.496897	0.0872961	-0.828595	-0.750351	-0.999151	-0.613585	-0.574991	0.467333	0.270977	-0.821247	-0.751671	-0.999707	-0.527447	-0.732231		-0.945007	-0.945007	-0.303757	-0.945007	-1.24875	-0.438751
22.037	4.71	0.391171	0.17943	-0.766641	-0.6762	-0.987825	-0.519779	-0.474673	0.358463	0.361995	-0.752331	-0.678407	-0.989476	-0.428284	-0.649246		-0.945007	-0.945007	-0.303757	-0.945007	-0.945007	-0.438751
22.064	4.71	0.250413	0.265196	-0.696561	-0.608043	-0.963983	-0.434599	-0.376108	0.216107	0.44252	-0.682072	-0.610422	-0.967864	-0.334046	-0.567604		-0.945007	-0.945007	-0.303757	-0.945007	-0.945007	-0.438751
22.086	4.71	0.133061	0.367582	-0.600073	-0.521487	-0.922146	-0.322711	-0.256687	0.0964909	0.538291	-0.583955	-0.519779	-0.929698	-0.219784	-0.464077		-0.945007	-0.945007	-0.303757	-0.945007	-1.24875	-0.438751
22.114	4.71	-0.0168729	0.446104	-0.515501	-0.433698	-0.877005	-0.223684	-0.149035	-0.0521311	0.611067	-0.499995	-0.434599	-0.887362	-0.120301	-0.364963		-0.945007	-0.945007	-0.303757	-0.945007	-0.945007	-0.438751
22.144	4.71	-0.181532	0.540816	-0.397318	-0.321765	-0.807907	-0.0934561	-0.00859255	-0.217604	0.697145	-0.386278	-0.324604	-0.820676	0.0134069	-0.230501		-0.945007	-0.945007	-0.303757	-1.24875	-1.24875	-0.438751
22.167	4.71	-0.300544	0.637622	-0.270192	-0.211972	-0.741023	0.0244049	0.119124	-0.33689	0.779212	-0.259585	-0.214903	-0.749689	0.131029	-0.104402		-0.641251	-0.945007	-0.303757	-1.24875	-1.24875	-0.438751
22.194	4.71	-0.437237	0.703569	-0.172722	-0.132204	-0.671027	0.123094	0.226427	-0.468689	0.834601	-0.162864	-0.136168	-0.683533	0.230321	0.00140735		-0.945007	-0.945007	-0.303757	-1.24875	-0.945007	-0.438751
22.216	4.71	-0.537587	0.779212	-0.0465758	-0.0325869	-0.586388	0.235183	0.34328	-0.565732	0.893647	-0.0375838	-0.0375838	-0.603268	0.340461	0.120117		-0.945007	-0.945007	0	-0.945007	-0.945007	-0.438751
22.24	4.71	-0.641481	0.83128	0.050386	0.0483884	-0.517214	0.323482	0.435332	-0.668142	0.931096	0.0563774	0.0443928	-0.532535	0.427212	0.213745		-0.945007	-0.945007	-0.303757	-0.945007	-1.58624	-0.438751
22.264	4.71	-0.734739	0.88309	0.164654	0.141927	-0.434599	0.42178	0.53576	-0.75821	0.963934	0.167612	0.136975	-0.447164	0.521329	0.320642		-0.945007	-0.945007	-0.303757	-0.945007	-1.24875	-0.438751
22.286	4.71	-0.809557	0.927776	0.271939	0.239069	-0.34627	0.518766	0.630663	-0.828904	0.987165	0.274825	0.236155	-0.3631	0.612649	0.425403		-0.641251	-0.945007	0	-0.945007	-1.24875	-0.438751
22.312	4.71	-0.87828	0.959552	0.36479	0.321589	-0.264411	0.601524	0.711343	-0.894599	0.998296	0.369441	0.317799	-0.281726	0.689941	0.521329		-0.945007	-0.945007	0	-1.24875	-1.24875	-0.438751
22.336	4.71	-0.930205	0.985006	0.472749	0.417241	-0.169766	0.687766	0.79159	-0.941026	0.998398	0.47539	0.413603	-0.188459	0.767805	0.622088		-0.641251	-0.945007	0	-1.24875	-1.24875	-0.438751
22.357	4.71	-0.963366	0.997662	0.567451	0.493759	-0.0904688	0.752867	0.84811	-0.970031	0.985819	0.57074	0.489405	-0.110367	0.825116	0.69571		-0.641251	-0.945007	0	-0.945007	-0.945007	-0.438751
22.384	4.71	-0.990695	0.999591	0.64682	0.561674	-0.00659261	0.816549	0.899842	-0.993737	0.964405	0.649105	0.559189	-0.0245902	0.877875	0.766522		-0.945007	-0.945007	0	-0.945007	-1.24875	-0.438751
22.414	4.71	-0.999971	0.987917	0.740899	0.655925	0.108195	0.885889	0.951602	-0.999431	0.920432	0.74291	0.6529	0.0882922	0.934342	0.847048		-0.945007	-0.945007	0	-0.945007	-1.24875	-0.438751
22.437	4.71	-0.99424	0.955746	0.82793	0.733466	0.20788	0.935407	0.98268	-0.990273	0.85325	0.828491	0.730058	0.187295	0.971007	0.907127		-0.945007	-0.945007	-0.303757	-0.945007	-1.58624	-0.438751
22.462	4.71	-0.97294	0.918861	0.880733	0.794636	0.290173	0.967312	0.997007	-0.966976	0.789617	0.881678	0.790979	0.268088	0.990849	0.947526		-0.641251	-0.945007	-0.303757	-1.24875	-0.945007	-0.438751
22.486	4.71	-0.937872	0.861992	0.92963	0.856478	0.37964	0.990577	0.998914	-0.932993	0.704122	0.929998	0.854406	0.359197	0.999896	0.979388		-0.945007	-0.945007	-0.303757	-1.24875	-1.58624	-0.438751
22.511	4.71	-0.891146	0.794501	0.964991	0.902012	0.453249	0.999597	0.987917	-0.88764	0.609306	0.965252	0.898968	0.434432	0.995528	0.995735		-0.945007	-0.945007	-0.303757	-0.945007	-0.945007	-0.438751
22.54	4.71	-0.825456	0.710484	0.988713	0.943953	0.543337	0.995988	0.962259	-0.818467	0.499642	0.988862	0.941955	0.525589	0.977483	0.999591		-0.945007	-0.945007	-0.303757	-1.24875	-1.24875	-0.438751
22.564	4.71	-0.767139	0.598947	0.999849	0.976893	0.628332	0.976846	0.922375	-0.753187	0.361788	0.999882	0.976031	0.611067	0.943217	0.988829		-0.945007	-0.945007	0	-0.945007	-1.24875	-0.438751
22.586	4.71	-0.704934	0.490955	0.99524	0.99466	0.701434	0.944866	0.870976	-0.685084	0.237883	0.995043	0.994239	0.684857	0.896225	0.964405		-0.945007	-0.945007	-0.303757	-0.945007	-1.58624	-0.438751
22.612	4.71	-0.617647	0.384979	0.979945	0.99998	0.762007	0.903636	0.813523	-0.603066	0.11791	0.979745	0.999935	0.747578	0.84265	0.930284		-0.945007	-0.945007	0	-0.945007	-1.24875	-0.438751
22.635	4.71	-0.542751	0.25726	0.950296	0.993324	0.824551	0.84265	0.736029	-0.518045	-0.0198134	0.949671	0.993999	0.81132	0.767662	0.879202		-0.641251	-0.945007	0	-1.24875	-1.24875	-0.438751
22.657	4.71	-0.471397	0.130809	0.909544	0.975545	0.869114	0.784063	0.666262	-0.437237	-0.147277	0.908711	0.976416	0.857509	0.697702	0.828366		-0.945007	-0.945007	-0.303757	-0.945007	-1.24875	-0.438751
22.684	4.71	-0.361326	0.0161846	0.863508	0.946814	0.912112	0.70978	0.583625	-0.32821	-0.26366	0.863508	0.949358	0.902012	0.613263	0.764448		-0.641251	-0.945007	0	-0.945007	-0.945007	-0.438751
22.706	4.71	-0.274097	-0.135398	0.789617	0.897552	0.951602	0.614053	0.482218	-0.241492	-0.40485	0.788389	0.90105	0.943953	0.506556	0.681042		-0.641251	-0.945007	0	-0.945007	-1.24875	-0.438751
22.731	4.71	-0.16945	-0.251098	0.724415	0.843725	0.976031	0.528799	0.39327	-0.134581	-0.509682	0.723725	0.847462	0.970285	0.414311	0.604538		-0.641251	-0.945007	-0.303757	-0.945007	-0.945007	-0.438751
22.754	4.71	-0.0735641	-0.381866	0.638221	0.772129	0.993803	0.422485	0.28613	-0.0368073	-0.622407	0.637451	0.777188	0.990577	0.301424	0.51086		-0.641251	-0.945007	0	-1.24875	-1.58624	-0.438751
22.777	4.71	0.0214737	-0.496719	0.547342	0.681774	0.999993	0.305235	0.171336	0.0582583	-0.714434	0.547342	0.687605	0.999749	0.177244	0.407016		-0.945007	-0.945007	-0.303757	-1.24875	-1.24875	-0.438751
22.804	4.71	0.133061	-0.597849	0.456614	0.597344	0.993999	0.193948	0.0651392	0.167939	-0.791839	0.456614	0.603741	0.99659	0.0631433	0.307139		-0.945007	-0.945007	0	-1.24875	-1.24875	-0.438751
22.834	4.71	0.250414	-0.710926	0.332719	0.455724	0.969009	0.0431719	-0.0757421	0.285878	-0.872265	0.332719	0.461944	0.975103	-0.088698	0.17035		-0.945007	-0.945007	0	-0.945007	-1.58624	-0.438751
22.856	4.71	0.332554	-0.813889	0.19591	0.320432	0.928809	-0.089694	-0.200448	0.36704	-0.936606	0.19689	0.327055	0.938474	-0.221951	0.0461689		-0.641251	-0.945007	0	-0.945007	-0.945007	-0.438751
22.881	4.71	0.42478	-0.875667	0.0970324	0.202769	0.884856	-0.194566	-0.294388	0.457814	-0.969164	0.0970324	0.208641	0.898432	-0.321975	-0.0517915		-0.641251	-0.945007	0	-0.945007	-1.24875	-0.438751
22.91	4.71	0.531104	-0.930148	-0.0198134	0.0651392	0.811775	-0.329538	-0.41852	0.561931	-0.992075	-0.0178138	0.0691301	0.828366	-0.450937	-0.183764		-0.945007	-0.945007	0	-1.24875	-1.24875	-0.438751
22.934	4.71	0.61281	-0.973213	-0.155185	-0.088698	0.723725	-0.453612	-0.529333	0.642657	-0.999884	-0.154197	-0.0827201	0.743431	-0.565315	-0.300116		-0.641251	-0.945007	-0.303757	-0.945007	-1.58624	-0.438751
22.957	4.71	0.683965	-0.993848	-0.269443	-0.228771	0.625042	-0.561183	-0.624753	0.711432	-0.991142	-0.267517	-0.222926	0.648936	-0.664493	-0.40302		-0.945007	-0.945007	-0.303757	-0.945007	-1.24875	-0.438751
22.984	4.71	0.763189	-1	-0.370748	-0.340844	0.521993	-0.653966	-0.705986	0.787402	-0.970812	-0.369819	-0.336139	0.547342	-0.746519	-0.499321		-0.945007	-0.945007	0	-0.945007	-1.58624	-0.438751
23.014	4.71	0.837387	-0.990739	-0.496719	-0.494983	0.372021	-0.759676	-0.800312	0.859302	-0.931528	-0.494113	-0.48976	0.399696	-0.839746	-0.614549		-0.945007	-0.945007	0	-1.24875	-0.945007	-0.438751
23.036	4.71	0.884081	-0.961824	-0.614549	-0.614549	0.228158	-0.838658	-0.869809	0.902674	-0.873133	-0.61376	-0.609012	0.261123	-0.903906	-0.706694		-0.641251	-0.945007	0	-0.945007	-1.24875	-0.438751
23.06	4.71	0.927363	-0.929329	-0.691681	-0.706694	0.108968	-0.892481	-0.915124	0.943084	-0.824089	-0.689512	-0.701011	0.142697	-0.943426	-0.777584		-0.945007	-0.945007	-0.303757	-0.945007	-1.24875	-0.438751
23.084	4.71	0.961702	-0.883645	-0.769983	-0.791839	-0.0258118	-0.939379	-0.955046	0.97294	-0.762774	-0.768065	-0.786928	0.00818522	-0.975021	-0.845668		-0.945007	-0.945007	-0.303757	-0.945007	-0.945007	-0.438751
23.114	4.71	0.989841	-0.83027	-0.840288	-0.872753	-0.188677	-0.977826	-0.986421	0.995033	-0.690075	-0.840288	-0.869809	-0.151232	-0.996306	-0.911046		-0.641251	-0.945007	-0.641251	-0.945007	-1.58624	-0.776245
23.136	4.71	0.999142	-0.755615	-0.911046	-0.932334	-0.330482	-0.996391	-0.999119	0.999999	-0.595263	-0.911046	-0.930514	-0.292476	-0.999232	-0.955931		-0.945007	-0.945007	-0.303757	-0.945007	-1.58624	-0.438751
23.161	4.71	0.997176	-0.690798	-0.948926	-0.964835	-0.441989	-0.99963	-0.997466	0.993389	-0.519779	-0.948926	-0.963776	-0.410329	-0.988134	-0.98294		-0.641251	-0.945007	-0.303757	-0.945007	-1.58624	-0.438751
23.19	4.71	0.977999	-0.615951	-0.98007	-0.991038	-0.584136	-0.98859	-0.980224	0.968903	-0.430993	-0.97947	-0.990633	-0.557868	-0.961824	-0.998202		-0.641251	-0.945007	-0.303757	-0.945007	-0.945007	-0.438751
23.214	4.71	0.947094	-0.52234	-0.99808	-0.999991	-0.702436	-0.960999	-0.947586	0.933544	-0.322711	-0.997889	-1	-0.680038	-0.919809	-0.999482		-0.641251	-0.945007	0	-0.945007	-1.24875	-0.438751
23.237	4.71	0.907242	-0.439995	-0.99874	-0.991921	-0.794883	-0.921759	-0.902953	0.890449	-0.228555	-0.99874	-0.992542	-0.777584	-0.86722	-0.989764		-0.641251	-0.945007	0	-0.945007	-0.945007	-0.438751
23.264	4.71	0.845673	-0.360303	-0.987669	-0.973391	-0.862816	-0.876524	-0.852418	0.82285	-0.14112	-0.987354	-0.974525	-0.849383	-0.811429	-0.963449		-0.641251	-0.945007	0	-0.945007	-1.58624	-0.438751
23.286	4.71	0.786455	-0.25572	-0.958471	-0.937923	-0.924154	-0.810844	-0.781204	0.759209	-0.0325869	-0.955866	-0.939987	-0.91391	-0.736305	-0.91382		-0.641251	-0.945007	-0.303757	-1.24875	-1.24875	-0.438751
23.311	4.71	0.699473	-0.171737	-0.924832	-0.898172	-0.964042	-0.743034	-0.70512	0.669283	0.0513847	-0.920982	-0.899486	-0.957675	-0.659078	-0.861183		-0.641251	-0.945007	-0.303757	-0.945007	-1.24875	-0.438751
23.334	4.71	0.610382	-0.0725289	-0.871667	-0.846615	-0.987389	-0.675463	-0.628476	0.578314	0.15083	-0.866722	-0.849793	-0.983847	-0.582331	-0.806136		-0.641251	-0.945007	-0.303757	-0.945007	-1.24875	0.134995
23.357	4.71	0.515418	0.0184063	-0.817233	-0.784936	-0.99952	-0.589624	-0.532535	0.478147	0.241011	-0.809085	-0.786791	-0.998597	-0.485201	-0.730868		-0.641251	-0.945007	-0.303757	-0.945007	-0.945007	0.809998
23.384	4.71	0.392582	0.105212	-0.759532	-0.723316	-0.997248	-0.497394	-0.444479	0.351293	0.324428	-0.745705	-0.72676	-0.998248	-0.389043	-0.654554		-0.641251	-0.945007	0	-0.945007	-0.607498	0.809998
23.414	4.71	0.245955	0.209836	-0.668799	-0.631583	-0.976071	-0.371471	-0.32744	0.202607	0.425403	-0.653798	-0.633906	-0.97902	-0.252819	-0.551026		-0.641251	-0.945007	0	-0.945007	0.303757	0.809998
23.436	4.71	0.134581	0.321589	-0.556853	-0.546009	-0.939987	-0.253786	-0.222709	0.088854	0.530684	-0.540972	-0.546009	-0.945652	-0.132204	-0.456976		-0.641251	-0.945007	-0.303757	-0.945007	0.945007	0.809998
23.461	4.71	0.00460129	0.400816	-0.466733	-0.464963	-0.900358	-0.155953	-0.12923	-0.0414059	0.602322	-0.454306	-0.466733	-0.910128	-0.0315874	-0.373327		-0.641251	-0.945007	-0.303757	-0.945007	0.945007	0.809998
23.49	4.71	-0.146731	0.489405	-0.35937	-0.364963	-0.836899	-0.055564	-0.0245902	-0.190575	0.681205	-0.349083	-0.368684	-0.849266	0.0713467	-0.277886		-0.641251	-0.945007	0	-0.607498	1.24875	0.809998
23.514	4.71	-0.269668	0.585428	-0.234392	-0.259585	-0.763421	0.0453917	0.0803207	-0.313681	0.762007	-0.223684	-0.264411	-0.776185	0.173525	-0.175676		-0.641251	-0.641251	-0.303757	-0.303757	1.24875	0.809998
23.537	4.71	-0.379847	0.661943	-0.118315	-0.155953	-0.683533	0.136975	0.181398	-0.422	0.823417	-0.109373	-0.16089	-0.695124	0.26616	-0.0775148		-0.641251	-0.303757	0	-0.303757	1.24875	0.809998
23.564	4.71	-0.507508	0.728005	-0.0145921	-0.0645477	-0.596066	0.220578	0.270977	-0.542751	0.874502	-0.00959251	-0.0695365	-0.613585	0.349847	0.0134069		-0.303757	0.303757	0	0.303757	1.24875	0.809998
23.594	4.71	-0.630829	0.806618	0.113164	0.0733414	-0.479946	0.32632	0.386107	-0.662416	0.928891	0.117138	0.0673563	-0.499995	0.451466	0.134003		0.641251	0.303757	-0.641251	0.303757	1.24875	0.809998
23.617	4.71	-0.711432	0.877396	0.24683	0.203966	-0.373327	0.419966	0.486787	-0.740951	0.970285	0.248767	0.198088	-0.391805	0.540816	0.241011		0.641251	0.641251	-0.641251	0.303757	1.24875	0.809998
23.642	4.71	-0.79023	0.919343	0.331985	0.298774	-0.275964	0.496366	0.566628	-0.817585	0.989737	0.334814	0.293998	-0.295131	0.612649	0.331042		0.641251	0.641251	-0.641251	0.641251	1.55251	0.809998
23.666	4.71	-0.852159	0.957558	0.419966	0.414513	-0.165823	0.578923	0.651384	-0.87607	0.999597	0.42178	0.409957	-0.185512	0.687766	0.428116		0.641251	0.641251	-0.303757	0.641251	1.24875	0.809998
23.686	4.71	-0.898674	0.983048	0.498968	0.50847	-0.0755207	0.642233	0.715547	-0.917291	0.996753	0.501565	0.503295	-0.0954471	0.744915	0.503295		0.641251	0.641251	0	0.641251	1.24875	0.809998
23.712	4.71	-0.944605	0.996096	0.569097	0.590281	0.0194061	0.706406	0.778585	-0.957384	0.983734	0.571561	0.586238	-0.000592654	0.800067	0.581367		0.641251	0.945007	0.607498	0.641251	1.55251	0.809998
23.736	4.71	-0.975025	0.999619	0.649105	0.683398	0.129046	0.774805	0.843844	-0.983105	0.955746	0.6529	0.680473	0.106207	0.859048	0.665682		0.641251	1.2825	0.303757	0.641251	1.55251	0.809998
23.757	4.71	-0.99248	0.990819	0.719726	0.752867	0.215699	0.823417	0.888198	-0.996443	0.916077	0.72042	0.748904	0.193185	0.898529	0.728005		0.945007	1.92375	0.945007	0.641251	1.55251	0.809998
23.784	4.71	-0.999989	0.972372	0.771635	0.81132	0.309253	0.871576	0.92963	-0.999011	0.870484	0.772905	0.807208	0.283467	0.935407	0.789754		0.945007	1.58624	1.24875	0.945007	1.55251	0.809998
23.806	4.71	-0.994723	0.933189	0.834601	0.874502	0.409045	0.918158	0.966032	-0.989177	0.794501	0.835701	0.871576	0.386107	0.968816	0.853365		0.945007	1.92375	1.55251	0.945007	1.55251	1.14751
23.831	4.71	-0.973644	0.889927	0.876435	0.912112	0.483289	0.951602	0.987165	-0.96459	0.722344	0.877396	0.909636	0.463027	0.988713	0.900278		0.945007	1.92375	1.55251	1.2825	1.89	1.14751
23.86	4.71	-0.930767	0.82499	0.920128	0.951294	0.57402	0.979388	0.999102	-0.920917	0.626602	0.920128	0.949427	0.555037	0.999409	0.943291		0.945007	1.92375	1.24875	1.62	1.89	1.14751
23.884	4.71	-0.881197	0.735352	0.958703	0.980972	0.651384	0.996007	0.99699	-0.86933	0.502238	0.958987	0.97979	0.633762	0.99659	0.97493		0.945007	1.92375	1.55251	1.62	1.89	1.14751
23.911	4.71	-0.814036	0.645124	0.983048	0.996441	0.719726	0.999435	0.978732	-0.799537	0.385902	0.983048	0.995827	0.702146	0.977483	0.994556		0.945007	1.92375	2.19376	1.62	1.89	0.809998
23.935	4.71	-0.751165	0.533036	0.997453	0.99933	0.78544	0.988829	0.946168	-0.724247	0.249521	0.997594	0.999532	0.770998	0.943879	0.999907		0.945007	1.92375	1.89	1.92375	1.89	0.809998
23.964	4.71	-0.65201	0.423391	0.999401	0.988529	0.839524	0.963608	0.902347	-0.614022	0.127835	0.99933	0.989417	0.826807	0.893996	0.992121		1.2825	1.92375	2.19376	1.92375	2.19376	0.809998
23.986	4.71	-0.563199	0.275573	0.984794	0.959207	0.890028	0.920041	0.838315	-0.528502	-0.0328088	0.98462	0.961713	0.878831	0.823291	0.969009		1.58624	1.92375	2.19376	1.92375	1.89	1.14751
24.012	4.71	-0.461899	0.154563	0.961713	0.923913	0.928149	0.866519	0.77022	-0.423391	-0.160122	0.960886	0.927693	0.917762	0.745434	0.936034		1.58624	1.92375	2.19376	1.92375	2.19376	1.14751
24.034	4.71	-0.362756	0.00518528	0.919256	0.868012	0.957558	0.799934	0.691949	-0.320955	-0.308689	0.91807	0.871957	0.949427	0.655757	0.890838		1.58624	1.92375	2.4975	1.92375	1.89	1.14751
24.061	4.71	-0.24298	-0.131433	0.865519	0.791455	0.984308	0.698418	0.57711	-0.198099	-0.433898	0.864012	0.796924	0.978572	0.526251	0.819871		1.2825	1.92375	2.4975	3.24001	1.89	1.14751
24.09	4.71	-0.107172	-0.282898	0.78654	0.689056	0.997453	0.588486	0.459281	-0.0582586	-0.566963	0.784683	0.69555	0.99466	0.39327	0.737381		1.58624	1.92375	2.4975	3.24001	1.89	1.14751
24.114	4.71	0.00767027	-0.438397	0.678843	0.558176	0.999049	0.453943	0.327055	0.0613209	-0.693845	0.677373	0.566445	0.999933	0.237883	0.639759		1.58624	1.92375	2.4975	3.24001	2.19376	1.14751
24.137	4.71	0.114795	-0.562838	0.567269	0.420671	0.987448	0.312843	0.193948	0.167939	-0.786928	0.564795	0.430625	0.992121	0.0850823	0.531343		1.58624	1.92375	2.83501	3.24001	1.89	1.14751
24.164	4.71	0.240003	-0.666732	0.453943	0.294742	0.963071	0.173306	0.0681325	0.293219	-0.857718	0.453051	0.305235	0.971903	-0.0637714	0.419764		1.2825	1.92375	2.4975	3.24001	2.19376	1.14751
24.194	4.71	0.375586	-0.776325	0.298562	0.0950416	0.909959	-0.0178138	-0.103628	0.426168	-0.924154	0.296652	0.105986	0.924677	-0.254001	0.264018		1.58624	2.22749	3.13875	3.24001	2.19376	1.14751
24.216	4.71	0.468689	-0.871285	0.116917	-0.100644	0.838315	-0.188677	-0.251098	0.518045	-0.972751	0.116917	-0.089694	0.858934	-0.415793	0.11791		1.58624	1.92375	3.13875	3.24001	2.19376	1.14751
24.244	4.71	0.579565	-0.925296	-0.0178138	-0.251098	0.755348	-0.335197	-0.375387	0.623661	-0.99293	-0.0178138	-0.239465	0.782198	-0.546195	-0.0128143		1.58624	1.92375	3.13875	3.24001	2.19376	1.14751
24.274	4.71	0.688429	-0.971342	-0.196527	-0.458951	0.621915	-0.511401	-0.529333	0.727412	-0.999775	-0.196527	-0.447363	0.655002	-0.693845	-0.182781		1.58624	2.565	3.13875	3.24001	2.83501	1.14751
24.296	4.71	0.759209	-0.996132	-0.381866	-0.616913	0.47871	-0.652451	-0.647893	0.793975	-0.985887	-0.380942	-0.60663	0.516009	-0.804489	-0.326705		1.58624	2.565	3.13875	3.24001	3.13875	1.14751
24.321	4.71	0.829761	-0.999775	-0.509682	-0.733063	0.329888	-0.760975	-0.741843	0.860867	-0.963449	-0.505373	-0.722779	0.372949	-0.883749	-0.449151		1.92375	2.565	3.44251	3.5775	2.83501	1.14751
24.345	4.71	0.886932	-0.989476	-0.645605	-0.841911	0.147644	-0.860787	-0.828719	0.912335	-0.926346	-0.643311	-0.834825	0.193948	-0.946372	-0.570254		1.58624	2.565	3.78	3.88126	3.13875	1.14751
24.367	4.71	0.928506	-0.966594	-0.755761	-0.911046	-0.0128143	-0.919503	-0.886078	0.948075	-0.882707	-0.755105	-0.906878	0.0331792	-0.978243	-0.65774		1.58624	2.86874	3.44251	3.88126	3.13875	1.14751
24.394	4.71	0.968522	-0.936878	-0.836473	-0.958249	-0.194566	-0.964042	-0.935551	0.981083	-0.837446	-0.835375	-0.955931	-0.143319	-0.996391	-0.748512		1.58624	2.565	3.44251	3.88126	3.13875	1.14751
24.424	4.71	0.994075	-0.8892	-0.916329	-0.99293	-0.421242	-0.995006	-0.978243	0.998476	-0.771116	-0.917128	-0.992447	-0.373533	-0.997466	-0.848855		1.92375	2.22749	3.44251	3.88126	3.13875	1.14751
24.446	4.71	0.999981	-0.825785	-0.971104	-0.999482	-0.59865	-0.999232	-0.997115	0.99887	-0.692243	-0.971104	-0.99963	-0.560355	-0.980026	-0.916329		1.92375	2.565	3.44251	3.88126	2.83501	1.14751
24.471	4.71	0.993564	-0.77429	-0.9922	-0.990602	-0.731019	-0.987825	-0.99927	0.986308	-0.631583	-0.991822	-0.991142	-0.698869	-0.953485	-0.959385		1.92375	2.565	3.44251	3.88126	2.53125	1.14751
24.495	4.71	0.974684	-0.708657	-0.999986	-0.965821	-0.843526	-0.96237	-0.986385	0.961702	-0.556022	-0.999998	-0.967612	-0.821943	-0.914226	-0.988923		1.92375	2.565	3.44251	3.88126	2.83501	1.14751
24.516	4.71	0.948075	-0.643141	-0.992297	-0.937576	-0.912688	-0.934763	-0.965039	0.930205	-0.482575	-0.992784	-0.939645	-0.896947	-0.880821	-0.998751		1.58624	2.565	3.13875	3.88126	3.13875	1.14751
24.542	4.71	0.904644	-0.581517	-0.975414	-0.904238	-0.962701	-0.900358	-0.931528	0.881197	-0.415591	-0.975193	-0.907626	-0.952644	-0.836899	-0.99938		1.58624	2.565	3.44251	3.5775	2.83501	1.14751
24.564	4.71	0.856147	-0.504319	-0.9463	-0.863209	-0.990219	-0.862704	-0.890568	0.828904	-0.331217	-0.942353	-0.868215	-0.985248	-0.791704	-0.989906		1.58624	2.565	3.44251	3.88126	2.83501	1.14751
24.592	4.71	0.786455	-0.433698	-0.910542	-0.817233	-0.999999	-0.809672	-0.831939	0.754195	-0.256687	-0.906362	-0.820676	-0.9998	-0.730185	-0.957611		1.2825	2.565	3.44251	3.88126	2.83501	1.14751
24.62	4.71	0.695075	-0.341575	-0.861691	-0.766641	-0.991793	-0.752331	-0.765355	0.660115	-0.162864	-0.855022	-0.768563	-0.993934	-0.668799	-0.911778		1.58624	2.22749	3.44251	3.88126	2.83501	1.14751
24.644	4.71	0.605511	-0.245071	-0.809672	-0.709362	-0.967612	-0.690798	-0.690798	0.568259	-0.0635498	-0.795961	-0.712877	-0.971527	-0.605658	-0.860165		1.2825	2.565	3.44251	3.5775	2.83501	1.14751
24.671	4.71	0.500885	-0.158916	-0.753647	-0.658326	-0.934408	-0.628476	-0.605658	0.457814	0.0244049	-0.736981	-0.660581	-0.941681	-0.540972	-0.797773		1.58624	2.22749	3.44251	3.5775	2.83501	1.14751
24.7	4.71	0.379847	-0.0645477	-0.68572	-0.604862	-0.890568	-0.565956	-0.519779	0.333999	0.119124	-0.671768	-0.605658	-0.902092	-0.47819	-0.730185		1.58624	2.565	3.44251	3.5775	2.83501	1.14751
24.724	4.71	0.274097	0.0344006	-0.615951	-0.551026	-0.84448	-0.504319	-0.429187	0.223589	0.216675	-0.597671	-0.54852	-0.858118	-0.415591	-0.660581		1.58624	2.22749	3.44251	3.5775	2.83501	1.14751
24.751	4.71	0.149765	0.117138	-0.544332	-0.497394	-0.806136	-0.443583	-0.331217	0.0980177	0.299728	-0.529993	-0.495658	-0.812596	-0.349083	-0.582331		1.58624	2.22749	3.13875	3.5775	2.83501	1.14751
24.774	4.71	0.0414055	0.209836	-0.466733	-0.443583	-0.76148	-0.3872	-0.250883	-0.0107375	0.387951	-0.457865	-0.44627	-0.767282	-0.29322	-0.519779		1.58624	2.22749	3.44251	3.88126	2.83501	1.14751
24.796	4.71	-0.0582577	0.287301	-0.400069	-0.389964	-0.708657	-0.324604	-0.157929	-0.110222	0.463027	-0.391805	-0.394563	-0.720548	-0.234392	-0.44179		1.58624	2.22749	3.44251	3.5775	2.83501	1.14751
24.821	4.71	-0.177004	0.358264	-0.340635	-0.347208	-0.66283	-0.265375	-0.0695365	-0.228072	0.528988	-0.330273	-0.35002	-0.675463	-0.177645	-0.364963		1.58624	2.565	3.44251	3.88126	3.13875	1.14751
24.846	4.71	-0.285878	0.439828	-0.267303	-0.29035	-0.62145	-0.203168	0.0284035	-0.335445	0.605511	-0.258619	-0.295131	-0.62614	-0.113349	-0.277886		1.58624	2.22749	3.13875	3.88126	2.83501	1.14751
24.871	4.71	-0.395401	0.513628	-0.20023	-0.245071	-0.575808	-0.152989	0.108195	-0.442748	0.673111	-0.191404	-0.248947	-0.586388	-0.0615537	-0.208061		1.2825	2.565	3.44251	3.5775	2.83501	1.14751
24.895	4.71	-0.495565	0.589474	-0.126255	-0.189441	-0.52234	-0.0864845	0.213745	-0.540171	0.740899	-0.121293	-0.195329	-0.535072	0.00740728	-0.112355		1.2825	2.22749	3.44251	3.88126	2.83501	1.14751
24.924	4.71	-0.610383	0.658939	-0.0585591	-0.13914	-0.47819	-0.0285888	0.301635	-0.648514	0.799467	-0.0575608	-0.146068	-0.49218	0.0653607	-0.0325869		1.58624	2.565	3.13875	3.88126	3.13875	1.14751
24.95	4.71	-0.699474	0.737531	0.0224055	-0.0864845	-0.429187	0.0314022	0.398066	-0.735779	0.86362	0.0244049	-0.0924604	-0.44627	0.126071	0.0513847		1.58624	2.565	3.44251	3.88126	3.13875	1.14751
24.974	4.71	-0.776888	0.799467	0.0882922	-0.0415807	-0.389043	0.0823141	0.478905	-0.807753	0.910878	0.0902842	-0.0465758	-0.404647	0.17943	0.126071		1.58624	2.22749	3.44251	3.5775	2.83501	1.14751
25.004	4.71	-0.857729	0.851798	0.151818	0.0104072	-0.334046	0.139946	0.573201	-0.881921	0.947526	0.15577	0.00540732	-0.352829	0.245861	0.223503		1.58624	2.565	3.44251	3.88126	3.47626	1.14751
25.026	4.71	-0.906596	0.907548	0.236155	0.0623668	-0.29035	0.194166	0.65517	-0.925631	0.980385	0.236155	0.0573758	-0.306575	0.302589	0.315902		1.58624	2.565	3.78	3.88126	3.13875	1.14751
25.052	4.71	-0.950961	0.941282	0.293998	0.100239	-0.253786	0.245861	0.72042	-0.964184	0.99466	0.293998	0.0972534	-0.270192	0.352655	0.390714		1.58624	2.565	3.44251	3.88126	3.13875	1.14751
25.076	4.71	-0.979877	0.97172	0.359197	0.144895	-0.213926	0.296864	0.78791	-0.988022	0.999933	0.361063	0.139946	-0.233419	0.403563	0.470985		1.58624	2.565	3.44251	3.88126	3.13875	1.14751
25.102	4.71	-0.996697	0.991249	0.419966	0.191222	-0.172722	0.352655	0.84438	-0.999322	0.992121	0.42178	0.187295	-0.194348	0.460366	0.545853		1.58624	2.565	3.44251	3.88126	3.13875	1.14751
25.124	4.71	-0.999801	0.999812	0.484164	0.235183	-0.13914	0.398983	0.890028	-0.997723	0.969745	0.483289	0.232267	-0.16089	0.50847	0.612649		1.58624	2.565	3.78	3.88126	3.13875	1.14751
25.152	4.71	-0.989401	0.996507	0.538291	0.279629	-0.0974378	0.457701	0.937163	-0.981379	0.937085	0.539975	0.274825	-0.120301	0.566628	0.689217		1.2825	2.565	3.44251	3.88126	3.13875	1.14751
25.174	4.71	-0.965394	0.977483	0.602322	0.323482	-0.0665434	0.504159	0.966032	-0.955594	0.880628	0.603918	0.317799	-0.0864845	0.613439	0.748904		1.58624	2.565	3.44251	3.88126	3.47626	1.14751
25.201	4.71	-0.922109	0.948727	0.65517	0.367582	-0.0315874	0.560018	0.990021	-0.909806	0.820443	0.655925	0.361995	-0.0495723	0.667918	0.814813		1.2825	2.565	3.44251	3.88126	2.83501	1.14751
25.23	4.71	-0.860085	0.898871	0.716246	0.383338	0.0134069	0.615805	0.999726	-0.844032	0.73059	0.715547	0.411781	-0.00959251	0.719726	0.867626		1.92375	2.565	3.78	3.88126	3.13875	1.14751
25.254	4.71	-0.796765	0.82499	0.777328	0.387951	0.0483884	0.668662	0.995337	-0.770083	0.61563	0.776699	0.425403	0.0304027	0.770998	0.91293		1.58624	2.565	3.44251	3.88126	3.13875	1.14751
25.281	4.71	-0.712509	0.744099	0.824551	0.43263	0.0673563	0.723188	0.974433	-0.677222	0.503967	0.825116	0.437132	0.0603706	0.821711	0.953127		1.58624	2.22749	3.44251	3.88126	2.83501	1.14751
25.305	4.71	-0.626056	0.638221	0.872066	0.503295	0.0793239	0.77354	0.939506	-0.591996	0.366445	0.872066	0.5007	0.0653607	0.865129	0.980972		1.58624	2.22749	3.13875	3.88126	2.83501	1.14751
25.334	4.71	-0.519356	0.531343	0.911702	0.555037	0.0882922	0.819998	0.892196	-0.472749	0.231078	0.910878	0.576474	0.0603706	0.904586	0.996096		1.2825	2.22749	3.44251	3.5775	2.83501	1.14751
25.36	4.71	-0.408044	0.387746	0.952824	0.597522	0.106207	0.867626	0.822154	-0.358464	0.0631433	0.950676	0.630663	0.0453917	0.941955	0.99933		1.58624	2.22749	3.44251	3.5775	2.83501	0.809998
25.384	4.71	-0.297616	0.247584	0.978158	0.62911	0.123094	0.905861	0.745434	-0.244468	-0.0857094	0.976893	0.658939	0.0314022	0.968319	0.988978		1.58624	2.22749	3.13875	3.5775	3.13875	1.14751
25.407	4.71	-0.196595	0.105986	0.994346	0.672371	0.139946	0.940944	0.648936	-0.13914	-0.227797	0.993691	0.691387	0.0224055	0.988862	0.964405		1.58624	1.92375	3.44251	3.5775	2.83501	1.14751
25.432	4.71	-0.0781529	-0.0268115	0.999965	0.709936	0.15577	0.966547	0.549851	-0.0184066	-0.354907	0.999882	0.723878	0.00540732	0.998521	0.928066		1.58624	1.92375	3.13875	3.5775	2.53125	1.14751
25.455	4.71	0.0337409	-0.176879	0.994428	0.756148	0.173525	0.987951	0.427012	0.094964	-0.491503	0.99524	0.760711	-0.021591	0.998224	0.872446		1.2825	1.92375	3.13875	3.24001	2.83501	1.14751
25.476	4.71	0.133061	-0.310591	0.976416	0.780464	0.191222	0.997662	0.320432	0.193585	-0.605039	0.978112	0.792811	-0.0435788	0.988978	0.814104		1.58624	1.92375	2.4975	3.24001	2.83501	1.14751
25.504	4.71	0.260794	-0.423961	0.949358	0.800067	0.212768	0.999672	0.198851	0.320956	-0.69672	0.951226	0.828491	-0.0695365	0.967761	0.729907		1.2825	1.92375	1.24875	2.9025	2.53125	0.809998
25.534	4.71	0.39681	-0.565315	0.892648	0.854926	0.239069	0.991741	0.0291812	0.45235	-0.802107	0.89489	0.880733	-0.0954471	0.916877	0.581186		1.2825	1.92375	1.55251	1.92375	2.19376	1.14751
25.556	4.71	0.488889	-0.696002	0.808845	0.922075	0.277708	0.963608	-0.12945	0.544038	-0.887465	0.810605	0.933268	-0.107385	0.848522	0.396944		1.2825	1.92375	1.24875	1.2825	1.55251	1.14751
25.582	4.71	0.59076	-0.779467	0.73059	0.957558	0.324428	0.921601	-0.267517	0.641481	-0.934842	0.733315	0.965252	-0.109373	0.773399	0.191004		1.2825	1.92375	1.24875	1.2825	1.55251	0.809998
25.614	4.71	0.707107	-0.860787	0.610891	0.985006	0.387951	0.845865	-0.435699	0.751165	-0.973442	0.611682	0.995164	-0.107385	0.659524	-0.098654		1.2825	1.92375	0.945007	0.945007	1.55251	0.809998
25.637	4.71	0.776888	-0.935551	0.458392	0.998521	0.447893	0.756657	-0.571896	0.815815	-0.997552	0.456614	0.998398	-0.0974378	0.548179	-0.352101		0.945007	1.92375	0	0.945007	1.55251	0.809998
25.662	4.71	0.844032	-0.969899	0.332719	0.998914	0.495497	0.669983	-0.685882	0.877545	-0.999151	0.328944	0.982078	-0.0834953	0.445905	-0.536948		1.2825	1.92375	-0.303757	0.641251	1.24875	0.134995
25.684	4.71	0.896647	-0.992447	0.174291	0.98514	0.538291	0.576293	-0.785073	0.923291	-0.986874	0.167394	0.944866	-0.0665434	0.342132	-0.679305		1.2825	1.58624	-0.303757	0.945007	1.24875	0.134995
25.707	4.71	0.938403	-0.999968	0.0191841	0.951534	0.582993	0.461056	-0.880452	0.958266	-0.963181	0.00818522	0.889471	-0.0475747	0.222312	-0.802107		0.945007	1.58624	-0.303757	0.303757	1.24875	0.134995
25.734	4.71	0.974684	-0.994576	-0.135398	0.902347	0.620521	0.356188	-0.945398	0.986809	-0.929698	-0.147277	0.82499	-0.0285888	0.110956	-0.887925		1.2825	1.58624	-0.303757	0	1.24875	0.134995
25.764	4.71	0.996571	-0.972233	-0.322921	0.789617	0.672371	0.225236	-0.992075	0.999769	-0.877005	-0.338022	0.708369	0.00540732	-0.0348077	-0.960784		0.945007	1.58624	-0.303757	0	1.24875	0.134995
25.786	4.71	0.999769	-0.930433	-0.508821	0.662525	0.723878	0.0940461	-0.999449	0.996571	-0.809085	-0.522529	0.587677	0.0443928	-0.16407	-0.992569		1.2825	1.2825	0	-0.607498	1.24875	0.134995
25.811	4.71	0.990273	-0.890113	-0.625533	0.559834	0.769084	-0.0457987	-0.988287	0.980182	-0.749689	-0.638705	0.490955	0.076333	-0.272331	-0.999976		0.945007	1.58624	0	-0.945007	1.24875	0.134995
25.84	4.71	0.963366	-0.837446	-0.7405	0.425202	0.817126	-0.245286	-0.96237	0.945107	-0.677672	-0.753793	0.361788	0.100239	-0.396604	-0.993599		1.2825	1.58624	0.303757	-0.945007	0	0.134995
25.864	4.71	0.92621	-0.769203	-0.844598	0.280376	0.86058	-0.473988	-0.925969	0.902673	-0.589624	-0.857718	0.222312	0.103223	-0.519115	-0.970571		1.2825	1.92375	0.945007	-0.945007	-1.58624	-0.776245
25.891	4.71	0.873095	-0.700853	-0.912688	0.139727	0.903303	-0.653966	-0.882237	0.844854	-0.507769	-0.922618	0.102008	0.103223	-0.627871	-0.939645		0.945007	2.22749	1.24875	-1.24875	-1.89	-1.38374
25.92	4.71	0.80412	-0.618312	-0.96324	-0.0268115	0.91415	-0.762918	-0.819531	0.768122	-0.411038	-0.96842	-0.0148142	0.0743387	-0.705986	-0.911778		1.2825	1.92375	1.24875	-1.24875	-1.89	-1.08
25.944	4.71	0.729515	-0.524896	-0.992569	-0.200448	0.92963	-0.947975	-0.749689	0.688429	-0.308478	-0.995105	-0.121514	0.0254046	-0.821943	-0.846082		0.945007	1.92375	1.55251	-1.24875	-2.19376	-0.776245
25.971	4.71	0.637944	-0.439096	-0.999998	-0.380942	0.945916	-0.999456	-0.66283	0.59076	-0.217832	-0.999544	-0.256901	-0.0185916	-0.89383	-0.791704		0.945007	1.58624	1.55251	-0.945007	-2.19376	-0.776245
26	4.71	0.525895	-0.341575	-0.991142	-0.572716	0.955811	-0.98859	-0.583955	0.476799	-0.113349	-0.986874	-0.417611	-0.0645477	-0.932334	-0.741023		0.945007	1.92375	1.24875	-0.945007	-2.53125	-0.776245
26.024	4.71	0.42478	-0.233419	-0.964777	-0.741843	0.963934	-0.963449	-0.469384	0.375586	0.00140735	-0.956159	-0.557868	-0.0874807	-0.96842	-0.671768		0.945007	1.2825	1.24875	-0.945007	-2.53125	-0.776245
26.051	4.71	0.312224	-0.1431	-0.931528	-0.856688	0.964991	-0.948856	-0.344393	0.250413	0.0833107	-0.919416	-0.667477	-0.0904688	-0.998597	-0.582331		0.945007	1.92375	1.24875	-0.945007	-2.53125	-0.776245
26.08	4.71	0.186055	-0.0325869	-0.881294	-0.934487	0.964991	-0.936528	-0.217832	0.110222	0.147863	-0.881294	-0.764854	-0.0924604	-0.97129	-0.489567		0.945007	1.92375	1.24875	-0.945007	-2.53125	-0.776245
26.104	4.71	0.0720349	0.0413955	-0.819531	-0.981628	0.964991	-0.929698	-0.120301	-0.0122714	0.20788	-0.841791	-0.857718	-0.0635498	-0.924069	-0.398236		0.945007	1.92375	1.24875	-0.945007	-2.53125	-0.438751
26.131	4.71	-0.0582577	0.111177	-0.779954	-0.998988	0.965252	-0.924069	-0.015592	-0.145213	0.276747	-0.783695	-0.927928	0.00240734	-0.902953	-0.292263		0.945007	1.58624	0.945007	-0.945007	-2.83501	-0.776245
26.16	4.71	-0.19509	0.203966	-0.73495	-0.994782	0.970285	-0.91704	0.0713467	-0.268191	0.339521	-0.708657	-0.97845	0.106207	-0.891929	-0.18158		0.945007	1.2825	0.945007	-0.945007	-2.83501	-0.438751
26.184	4.71	-0.309308	0.273863	-0.675463	-0.973162	0.975152	-0.910542	0.173525	-0.372741	0.407219	-0.631583	-0.9998	0.190241	-0.887823	-0.055564		0.641251	0.945007	0.607498	0	-2.83501	-0.438751
26.211	4.71	-0.42478	0.345158	-0.587198	-0.9463	0.985688	-0.906362	0.293998	-0.48755	0.486787	-0.56348	-0.999958	0.287301	-0.885511	0.0703492		-0.303757	0.945007	0.607498	0	-2.83501	-0.438751
26.24	4.71	-0.549177	0.425403	-0.448952	-0.91624	0.998177	-0.904238	0.398066	-0.60795	0.590281	-0.475553	-0.985887	0.409957	-0.885046	0.194166		-0.303757	0.945007	0.607498	0	-2.83501	-0.776245
26.264	4.71	-0.650846	0.538291	-0.343454	-0.880821	0.990547	-0.902953	0.516199	-0.704934	0.702146	-0.391805	-0.931528	0.545015	-0.885046	0.331985		-0.303757	0.945007	0.607498	0.303757	-2.83501	-0.438751
26.287	4.71	-0.735779	0.648344	-0.277886	-0.838537	0.915675	-0.902953	0.62911	-0.786455	0.801265	-0.34627	-0.882237	0.670147	-0.885046	0.461253		-0.303757	0.641251	0.607498	0.303757	-2.83501	-0.438751
26.314	4.71	-0.826321	0.74291	-0.214903	-0.798977	0.729907	-0.902092	0.721805	-0.86933	0.885889	-0.318923	-0.847678	0.775437	-0.885046	0.581367		-0.303757	0.641251	0.607498	0.303757	-2.83501	-0.438751
26.344	4.71	-0.903332	0.841151	-0.112355	-0.738331	0.305235	-0.900358	0.822849	-0.937339	0.959552	-0.28652	-0.789867	0.884027	-0.885046	0.72042		-0.303757	0	0.607498	0.303757	-2.83501	0.134995
26.367	4.71	-0.946105	0.923232	0.00140735	-0.6762	-0.154197	-0.8892	0.88309	-0.970031	0.99335	-0.24604	-0.730185	0.952824	-0.885046	0.813652		-0.303757	-0.641251	0.607498	0.641251	-1.89	0.472504
26.394	4.71	-0.979877	0.963934	0.076333	-0.616739	-0.479263	-0.860165	0.915765	-0.993564	0.99998	-0.216856	-0.680608	0.982494	-0.885046	0.86362		-0.641251	-1.2825	0.607498	0.641251	-1.24875	0.809998
26.424	4.71	-0.998795	0.993	0.156758	-0.517214	-0.688062	-0.781828	0.952824	-0.999378	0.992121	-0.189441	-0.610422	0.998116	-0.8892	0.931824		-0.303757	-0.945007	0.303757	1.2825	-0.607498	0.809998
26.446	4.71	-0.998559	0.999808	0.236155	-0.413771	-0.794883	-0.697278	0.983774	-0.990273	0.958069	-0.171737	-0.540972	0.999092	-0.904238	0.973806		-0.641251	-0.303757	0.607498	1.2825	-0.607498	0.809998
26.471	4.71	-0.98448	0.993092	0.301635	-0.344393	-0.866833	-0.62536	0.998296	-0.967366	0.916877	-0.16089	-0.489567	0.988529	-0.91624	0.992024		-0.303757	0	0.607498	1.2825	-0.945007	0.809998
26.494	4.71	-0.957384	0.973068	0.382414	-0.278846	-0.91832	-0.558513	0.998668	-0.935726	0.863508	-0.152989	-0.428284	0.964669	-0.922918	0.999507		-0.303757	0	0.607498	1.2825	-0.945007	0.809998
26.517	4.71	-0.922109	0.941544	0.455922	-0.222709	-0.96243	-0.461418	0.97832	-0.896646	0.801731	-0.149035	-0.362168	0.916077	-0.927472	0.995807		-0.641251	0	0.607498	1.2825	-0.945007	0.809998
26.544	4.71	-0.870087	0.893547	0.52644	-0.188459	-0.986748	-0.374254	0.938474	-0.837387	0.72648	-0.138149	-0.308478	0.848522	-0.929698	0.977483		-0.641251	-0.945007	0.607498	1.2825	-0.945007	0.809998
26.574	4.71	-0.800458	0.815843	0.611067	-0.166809	-0.999872	-0.256687	0.853771	-0.765167	0.627381	-0.120301	-0.228555	0.737381	-0.931528	0.932106		-0.641251	-0.945007	0.303757	1.2825	-0.945007	0.809998
26.604	4.71	-0.723188	0.68978	0.706406	-0.163851	-0.992297	-0.13914	0.752721	-0.687315	0.48397	-0.098433	-0.147057	0.60613	-0.931891	0.862498		-0.641251	-0.945007	-0.641251	1.2825	-0.607498	1.14751
26.634	4.71	-0.640304	0.560662	0.794636	-0.168781	-0.963983	-0.0175917	0.642062	-0.60795	0.34495	-0.0815022	-0.0545655	0.481342	-0.927097	0.77022		-0.303757	-1.2825	-0.945007	1.2825	-0.607498	1.14751
26.661	4.71	-0.566996	0.435132	0.868123	-0.189441	-0.922146	0.0872961	0.535572	-0.54661	0.204728	-0.0775148	0.0224055	0.402444	-0.91704	0.674425		0	-1.58624	-1.2825	1.2825	-0.303757	1.14751
26.69	4.71	-0.492898	0.310943	0.903303	-0.24604	-0.86722	0.17943	0.427012	-0.50883	0.0791026	-0.0775148	0.105212	0.342132	-0.904238	0.56397		-0.303757	-1.58624	-1.58624	0.945007	-0.607498	0.809998
26.714	4.71	-0.42478	0.165421	0.928891	-0.337813	-0.806136	0.270977	0.312843	-0.460538	-0.0577825	-0.0755207	0.188277	0.255326	-0.891929	0.456614		-0.303757	-1.2825	-1.92375	0.641251	-0.945007	0.809998
26.741	4.71	-0.357031	0.0391753	0.942291	-0.456976	-0.739005	0.36479	0.153575	-0.372741	-0.199468	-0.0745235	0.239069	0.153575	-0.879872	0.343072		-0.641251	-1.2825	-1.92375	-0.303757	-0.607498	0.809998
26.77	4.71	-0.269668	-0.106612	0.954925	-0.582331	-0.658326	0.414513	-0.0867057	-0.244468	-0.373533	-0.0725289	0.276747	0.0031853	-0.858118	0.205706		-0.303757	-1.2825	-1.92375	-0.303757	-0.607498	0.809998
26.794	4.71	-0.18304	-0.286733	0.969555	-0.692964	-0.574991	0.465684	-0.338963	-0.151282	-0.566963	-0.0385831	0.32632	-0.163083	-0.828595	0.0721226		-0.641251	-0.945007	-2.22749	0	-1.24875	0.472504
26.82	4.71	-0.0781529	-0.457174	0.98155	-0.772388	-0.49479	0.523887	-0.576807	-0.0168729	-0.718619	0.0184063	0.377789	-0.340844	-0.793533	-0.0487953		0	-0.641251	-2.22749	-0.607498	-0.607498	0.134995
26.85	4.71	0.0505997	-0.625533	0.998177	-0.827473	-0.412861	0.583805	-0.816207	0.166426	-0.855655	0.0972534	0.457701	-0.548705	-0.741023	-0.154197		0	-0.641251	-2.22749	-0.945007	-0.607498	0.134995
26.874	4.71	0.155829	-0.779467	0.982824	-0.864217	-0.333103	0.651384	-0.947016	0.309309	-0.951727	0.193185	0.547528	-0.743851	-0.671027	-0.236551		0	0	-1.58624	-0.945007	-0.607498	0.134995
26.904	4.71	0.281465	-0.873728	0.924677	-0.888742	-0.247978	0.727319	-0.998202	0.471397	-0.989796	0.273863	0.642233	-0.901756	-0.579074	-0.330482		0	0	-1.92375	-1.24875	-0.303757	0.134995
26.926	4.71	0.36704	-0.947337	0.831713	-0.903382	-0.174692	0.803652	-0.991921	0.578314	-0.999482	0.369441	0.731424	-0.975901	-0.485201	-0.425772		0	0	-1.58624	-1.24875	-0.303757	-0.438751
26.951	4.71	0.459177	-0.980466	0.759267	-0.910542	-0.110367	0.871576	-0.971527	0.690651	-0.989764	0.430826	0.792811	-0.998597	-0.395482	-0.519969		-0.641251	0	-2.22749	-1.24875	-0.303757	-0.776245
26.98	4.71	0.563199	-0.998377	0.674425	-0.915034	-0.0385831	0.92963	-0.956159	0.807753	-0.967105	0.504159	0.869608	-0.996113	-0.29035	-0.622407		-0.303757	0	-2.22749	-1.24875	-0.303757	-1.38374
27.004	4.71	0.647346	-0.996623	0.566445	-0.915034	0.0344006	0.973578	-0.948856	0.884797	-0.934408	0.580553	0.938205	-0.975193	-0.183546	-0.737806		-0.303757	0	-2.22749	-1.24875	-0.303757	-1.38374
27.031	4.71	0.745058	-0.979425	0.468141	-0.911778	0.0992437	0.995827	-0.944672	0.946105	-0.903382	0.642233	0.97753	-0.951043	-0.0934561	-0.819659		-0.303757	0.303757	-1.92375	-1.58624	-0.607498	-1.38374
27.06	4.71	0.83906	-0.950111	0.347764	-0.894178	0.173525	0.999092	-0.942353	0.981673	-0.86871	0.706406	0.996441	-0.927097	-0.00359265	-0.898269		-0.303757	0.303757	-1.2825	-1.58624	-0.303757	-1.38374
27.084	4.71	0.901349	-0.910128	0.19689	-0.863209	0.238098	0.98514	-0.941344	0.997402	-0.827473	0.775437	0.9995	-0.913006	0.0942672	-0.956807		-0.303757	0.641251	-1.2825	-1.89	-0.607498	-1.72125
27.107	4.71	0.945607	-0.872645	0.0571541	-0.822955	0.301635	0.956624	-0.940668	0.999322	-0.792314	0.829609	0.989848	-0.906784	0.190241	-0.98723		-0.303757	0.641251	-1.2825	-1.89	-0.303757	-1.72125
27.134	4.71	0.982823	-0.835253	-0.0807268	-0.777445	0.356396	0.902347	-0.940668	0.98421	-0.76148	0.873043	0.969745	-0.903382	0.279629	-0.998988		-0.303757	0.641251	-0.945007	-1.89	-0.607498	-1.72125
27.164	4.71	0.999142	-0.785555	-0.266553	-0.695124	0.429923	0.73059	-0.940668	0.945107	-0.725384	0.916966	0.914466	-0.90166	0.39623	-0.996865		-0.303757	0.641251	-0.641251	-1.89	-0.607498	-1.72125
27.19	4.71	0.996045	-0.732912	-0.449151	-0.614374	0.485913	0.455724	-0.940668	0.897325	-0.688626	0.952215	0.818724	-0.900358	0.5007	-0.977146		-0.303757	0.641251	-0.303757	-1.89	-0.303757	-1.72125
27.214	4.71	0.975702	-0.692243	-0.58007	-0.546846	0.525589	0.207663	-0.939987	0.843208	-0.656065	0.97795	0.70978	-0.900358	0.591895	-0.945326		-0.303757	0.641251	-0.303757	-1.58624	-0.607498	-1.72125
27.244	4.71	0.930767	-0.656819	-0.691681	-0.456976	0.590281	-0.0258118	-0.932615	0.763189	-0.62145	0.996096	0.538103	-0.899486	0.697861	-0.902092		-0.303757	0.945007	-0.303757	-1.58624	-0.303757	-1.72125
27.266	4.71	0.890449	-0.645435	-0.800312	-0.373327	0.658939	-0.234607	-0.915839	0.695075	-0.570893	0.998164	0.313793	-0.898172	0.786059	-0.868215		-0.303757	0.641251	0	-0.945007	-0.607498	-1.72125
27.291	4.71	0.848932	-0.652283	-0.86231	-0.318923	0.719726	-0.446468	-0.899049	0.611597	-0.52234	0.989417	0.0970324	-0.887362	0.842769	-0.852418		-0.303757	0.945007	-0.303757	-0.607498	-0.607498	-1.72125
27.32	4.71	0.802293	-0.675463	-0.920678	-0.256687	0.79159	-0.649415	-0.873133	0.514103	-0.454306	0.971903	-0.221951	-0.852418	0.89588	-0.855022		-0.303757	0.945007	-0.303757	-0.945007	-0.945007	-1.72125
27.344	4.71	0.752177	-0.704411	-0.966907	-0.195329	0.850222	-0.864329	-0.828595	0.42339	-0.364963	0.946814	-0.563664	-0.806136	0.940944	-0.878442		-0.303757	0.303757	-0.641251	-0.303757	-1.24875	-1.72125
27.367	4.71	0.698376	-0.721241	-0.990358	-0.144089	0.913338	-0.977826	-0.757577	0.323859	-0.284603	0.91807	-0.812725	-0.75627	0.976679	-0.911778		-0.303757	0.641251	-1.2825	0	-1.58624	-1.72125
27.392	4.71	0.629638	-0.730868	-0.999456	-0.101418	0.961499	-0.999958	-0.683533	0.161886	-0.214903	0.880153	-0.933415	-0.711473	0.994865	-0.932615		-0.303757	0.303757	-1.2825	-0.607498	-1.24875	-1.72125
27.416	4.71	0.54661	-0.732231	-0.996372	-0.0415807	0.992641	-0.983807	-0.596066	0.0184063	-0.135178	0.821585	-0.99293	-0.666566	0.999619	-0.9463		-0.303757	0.303757	-1.2825	-0.303757	-1.58624	-1.72125
27.441	4.71	0.448241	-0.728817	-0.979626	0.00240734	0.999994	-0.964777	-0.510351	-0.119365	-0.0585591	0.748757	-0.998978	-0.62614	0.989848	-0.952576		0	0.303757	-1.58624	-0.607498	-1.58624	-1.72125
27.465	4.71	0.355598	-0.71916	-0.951043	0.0483884	0.988072	-0.955866	-0.383509	-0.247441	0.0194061	0.661776	-0.980814	-0.579074	0.953964	-0.957611		-0.303757	0.303757	-1.58624	-0.303757	-1.58624	-1.72125
27.494	4.71	0.250413	-0.708657	-0.914226	0.0872961	0.954263	-0.953786	-0.270192	-0.392581	0.0932716	0.562317	-0.96237	-0.53676	0.898432	-0.958756		-1.2825	0.303757	-1.58624	-0.607498	-1.89	-1.72125
27.516	4.71	0.18304	-0.692964	-0.852418	0.117138	0.895336	-0.953485	-0.146068	-0.471397	0.170569	0.435132	-0.944672	-0.486949	0.828926	-0.958756		-1.58624	0.641251	-1.58624	-0.607498	-1.58624	-1.72125
27.544	4.71	0.0980177	-0.682072	-0.805544	0.138956	0.836128	-0.95288	-0.0405815	-0.601842	0.2274	0.347764	-0.934408	-0.448952	0.759267	-0.958756		-1.58624	0.641251	-1.58624	0	-1.58624	-1.72125
27.574	4.71	-0.0107375	-0.667311	-0.736305	0.181398	0.74942	-0.950733	0.0853036	-0.749137	0.310204	0.249521	-0.921759	-0.397318	0.674425	-0.958756		-1.2825	0.641251	-1.58624	-0.303757	-1.24875	-1.72125
27.597	4.71	-0.0888534	-0.653798	-0.656819	0.243921	0.658019	-0.947266	0.196128	-0.821977	0.398066	0.127835	-0.91382	-0.349083	0.613263	-0.958756		-1.2825	0.303757	-1.58624	-0.303757	-1.24875	-1.38374
27.624	4.71	-0.178514	-0.643141	-0.596066	0.296864	0.557346	-0.942687	0.29113	-0.906596	0.447893	0.0261823	-0.908881	-0.305623	0.560662	-0.958756		-1.2825	0.641251	-1.58624	-0.607498	-1.24875	-1.38374
27.654	4.71	-0.257831	-0.631583	-0.514644	0.366652	0.374804	-0.934408	0.39623	-0.966977	0.539975	-0.143319	-0.902092	-0.245071	0.494436	-0.958756		-1.2825	0.641251	-1.58624	-0.607498	-1.24875	-1.38374
27.676	4.71	-0.359894	-0.618312	-0.428284	0.445209	0.159501	-0.922146	0.483289	-0.990273	0.65517	-0.335197	-0.895517	-0.189441	0.430625	-0.958756		-1.2825	0	-1.58624	-0.607498	-0.607498	-1.38374
27.701	4.71	-0.460538	-0.600873	-0.373327	0.503295	-0.0368064	-0.900358	0.564153	-0.999942	0.713448	-0.494113	-0.877964	-0.146068	0.370164	-0.956743		-0.945007	-0.303757	-1.2825	-0.303757	-0.607498	-1.38374
27.73	4.71	-0.531104	-0.54852	-0.308478	0.583805	-0.294388	-0.858631	0.651384	-0.99248	0.778585	-0.696002	-0.8336	-0.0974378	0.304283	-0.953786		-0.641251	-0.945007	-0.945007	-0.945007	0.607498	-1.38374
27.754	4.71	-0.648514	-0.464077	-0.239249	0.70782	-0.546195	-0.797773	0.744915	-0.973644	0.854926	-0.886541	-0.767282	-0.0495723	0.222312	-0.951966		-0.641251	-1.2825	-0.945007	-0.945007	0.607498	-1.38374
27.78	4.71	-0.774953	-0.378886	-0.163851	0.792811	-0.738481	-0.732231	0.831836	-0.9441	0.916566	-0.973442	-0.69871	0.0274039	0.11791	-0.949799		-0.641251	-1.2825	-0.641251	-0.945007	1.89	-1.38374
27.804	4.71	-0.862424	-0.29322	-0.0974378	0.871576	-0.883749	-0.667311	0.89765	-0.907242	0.964991	-0.999872	-0.630031	0.125079	-0.0198134	-0.944343		-0.641251	-1.2825	-0.945007	-0.945007	0.607498	-1.08
27.826	4.71	-0.919717	-0.210995	-0.0405815	0.938896	-0.969899	-0.603268	0.950676	-0.86933	0.99335	-0.990188	-0.556853	0.245861	-0.203386	-0.930433		-0.303757	-1.58624	-0.945007	-0.945007	0.607498	-0.776245
27.852	4.71	-0.963776	-0.126255	0.0104072	0.976031	-0.998202	-0.537604	0.980385	-0.82285	0.999808	-0.971999	-0.49479	0.361063	-0.409417	-0.906362		-0.303757	-1.58624	-0.945007	-0.945007	-0.303757	-0.776245
27.884	4.71	-0.994723	-0.0285888	0.0773301	0.999568	-0.992172	-0.444479	0.999476	-0.756206	0.983191	-0.951966	-0.411038	0.523034	-0.693845	-0.846082		-0.303757	-1.58624	-0.945007	-0.945007	-1.58624	0.134995
27.906	4.71	-0.999981	0.0853036	0.147863	0.989417	-0.968365	-0.352829	0.99122	-0.710353	0.921601	-0.938959	-0.341575	0.676064	-0.886541	-0.77429		-0.641251	-1.58624	-0.641251	-0.945007	-1.58624	0.472504
27.934	4.71	-0.990273	0.156758	0.198088	0.958355	-0.949799	-0.259585	0.962259	-0.655493	0.857394	-0.931528	-0.297041	0.805434	-0.973898	-0.706537		-0.303757	-1.58624	-0.945007	-0.945007	-1.58624	0.472504
27.964	4.71	-0.959139	0.242951	0.255541	0.874879	-0.931891	-0.130222	0.90105	-0.595699	0.753379	-0.923303	-0.24604	0.931096	-0.999023	-0.614374		-0.303757	-1.58624	-0.641251	-0.945007	-1.58624	0.472504
27.986	4.71	-0.926788	0.333871	0.287301	0.778445	-0.919809	-0.0125923	0.825555	-0.570781	0.631267	-0.91704	-0.206105	0.983231	-0.97902	-0.519779		-0.303757	-1.92375	-0.641251	-0.945007	-1.58624	0.809998
28.012	4.71	-0.880471	0.390714	0.287301	0.691949	-0.913006	0.0882922	0.755348	-0.54661	0.550686	-0.914226	-0.177645	0.999409	-0.960999	-0.434599		-0.303757	-1.92375	-0.303757	-0.607498	-1.58624	0.809998
28.036	4.71	-0.834863	0.486787	0.25844	0.590102	-0.904665	0.199069	0.669983	-0.502213	0.470789	-0.911367	-0.13914	0.995528	-0.953485	-0.337813		0	-1.92375	-0.641251	-0.945007	-1.24875	0.809998
28.061	4.71	-0.786455	0.607895	0.232267	0.523697	-0.897731	0.287301	0.597344	-0.437237	0.387746	-0.908045	-0.106391	0.98462	-0.950733	-0.252819		0	-1.92375	-0.303757	-0.945007	-1.58624	0.809998
28.084	4.71	-0.730563	0.714149	0.188277	0.453051	-0.890113	0.383338	0.51086	-0.3841	0.310943	-0.900358	-0.0725289	0.968263	-0.948856	-0.154966		0.303757	-1.92375	-0.303757	-0.607498	-1.24875	0.809998
28.106	4.71	-0.672695	0.778585	0.126071	0.378509	-0.884113	0.468337	0.422485	-0.329658	0.227184	-0.888742	-0.0405815	0.951226	-0.947266	-0.0525684		0.303757	-1.92375	-0.303757	-0.607498	-1.58624	0.809998
28.132	4.71	-0.61281	0.828491	0.0393971	0.320432	-0.879872	0.533224	0.332719	-0.250413	0.131801	-0.872645	-0.0115924	0.931015	-0.946623	0.0393971		0.303757	-1.92375	0	-0.607498	-1.89	0.809998
28.155	4.71	-0.560662	0.887277	-0.0815022	0.252425	-0.879396	0.599925	0.21841	-0.161886	0.000185307	-0.846082	0.0194061	0.903636	-0.946623	0.123094		0.303757	-1.58624	0.303757	-0.945007	-2.19376	0.472504
28.181	4.71	-0.48755	0.933985	-0.20023	0.179212	-0.879396	0.684857	0.0231832	-0.052132	-0.128459	-0.813178	0.0443928	0.865018	-0.946623	0.223503		0.303757	-1.58624	0.303757	-0.945007	-2.19376	-0.438751
28.21	4.71	-0.412241	0.973578	-0.324604	0.0860787	-0.877964	0.767805	-0.227797	0.0628519	-0.282898	-0.762774	0.0703492	0.80352	-0.946623	0.324428		0.303757	-1.2825	0.607498	-0.607498	-2.53125	-0.776245
28.234	4.71	-0.345541	0.997007	-0.434599	-0.0298103	-0.871176	0.845984	-0.508821	0.173984	-0.443782	-0.694405	0.108195	0.70554	-0.946623	0.43263		0.945007	0	0.607498	-0.607498	-2.19376	-0.776245
28.261	4.71	-0.266713	0.998668	-0.521487	-0.155185	-0.857089	0.913338	-0.790003	0.297616	-0.572716	-0.620667	0.141927	0.581186	-0.946623	0.552539		0.945007	0	0.945007	-0.945007	-1.89	-0.438751
28.29	4.71	-0.177004	0.979343	-0.593655	-0.298208	-0.824655	0.955517	-0.946048	0.430326	-0.69672	-0.531688	0.191222	0.404274	-0.943684	0.667918		0.945007	0	1.24875	-0.607498	-1.58624	-0.776245
28.314	4.71	-0.102596	0.929179	-0.656819	-0.464274	-0.775554	0.986023	-0.997482	0.542751	-0.819085	-0.436399	0.273863	0.180196	-0.933693	0.758108		0.303757	0	0.945007	-0.303757	-1.58624	-0.776245
28.341	4.71	-0.0260747	0.870976	-0.700139	-0.60105	-0.718465	0.998521	-0.993823	0.661266	-0.899583	-0.355634	0.386107	-0.0807268	-0.915839	0.833497		0	-0.303757	1.55251	0.303757	-0.607498	-0.776245
28.37	4.71	0.0505997	0.792676	-0.738331	-0.71653	-0.656819	0.997578	-0.969109	0.774953	-0.960784	-0.271155	0.528139	-0.407591	-0.882237	0.888657		0	0	1.24875	-0.303757	0	-0.776245
28.394	4.71	0.113271	0.708369	-0.769203	-0.812725	-0.597671	0.981699	-0.953786	0.855354	-0.993511	-0.188459	0.697861	-0.7405	-0.834152	0.937163		0	-0.303757	0.945007	-0.607498	0.303757	-0.776245
28.416	4.71	0.167939	0.642062	-0.789867	-0.882342	-0.529993	0.948093	-0.945652	0.911706	-0.999834	-0.121293	0.824551	-0.940403	-0.77429	0.976679		0	0	1.24875	-0.945007	0.303757	-0.438751
28.442	4.71	0.231058	0.562317	-0.803763	-0.9283	-0.470266	0.895336	-0.941344	0.961281	-0.991405	-0.0645477	0.903732	-0.997265	-0.712877	0.996525		0	-0.303757	1.24875	-0.945007	0.303757	-0.438751
28.464	4.71	0.285878	0.476074	-0.8155	-0.967162	-0.405561	0.830043	-0.938615	0.983937	-0.969355	0.00240734	0.965252	-0.995376	-0.643906	0.999049		0	-0.641251	0.607498	-0.945007	0.303757	-0.438751
28.491	4.71	0.33689	0.398779	-0.820676	-0.991434	-0.324604	0.741421	-0.937576	0.998559	-0.943352	0.0703492	0.994865	-0.97129	-0.556853	0.980538		0.303757	-0.641251	0.607498	-0.607498	0.303757	-0.438751
28.52	4.71	0.402435	0.332719	-0.829154	-1	-0.242161	0.651216	-0.937576	0.996313	-0.909297	0.142916	0.998164	-0.956159	-0.470266	0.945193		0.303757	-0.641251	0.607498	-0.945007	0.303757	-0.438751
28.544	4.71	0.4619	0.283254	-0.836899	-0.991142	-0.16089	0.559834	-0.936878	0.977677	-0.877964	0.218627	0.976416	-0.948223	-0.377035	0.898432		0.303757	-0.641251	0.607498	-1.24875	0.607498	-1.08
28.567	4.71	0.515418	0.224262	-0.841251	-0.967105	-0.0894728	0.455724	-0.936528	0.948075	-0.851371	0.283467	0.937434	-0.942687	-0.287478	0.841031		0.303757	-0.641251	0.607498	-0.945007	0.945007	-1.08
28.594	4.71	0.57204	0.148633	-0.84448	-0.938615	-0.0405815	0.372021	-0.936528	0.901349	-0.828595	0.340461	0.90105	-0.939987	-0.210995	0.777188		0.303757	-0.303757	0.945007	-0.945007	0.945007	-1.08
28.624	4.71	0.663564	0.0431719	-0.847678	-0.881294	0.0423946	0.255326	-0.937576	0.83906	-0.802571	0.406306	0.841571	-0.936878	-0.110367	0.687605		0.641251	-0.303757	1.24875	-1.58624	1.24875	-1.08
28.646	4.71	0.722129	-0.100644	-0.849266	-0.822386	0.133012	0.127835	-0.940668	0.786455	-0.775554	0.47363	0.780325	-0.934408	-0.0235905	0.604538		0.641251	-0.303757	1.24875	-1.58624	0.945007	-1.08
28.674	4.71	0.792106	-0.244316	-0.849266	-0.773023	0.221554	-0.0268115	-0.941344	0.718937	-0.753647	0.528988	0.731954	-0.933335	0.0423946	0.52795		0.641251	0.303757	1.24875	-1.58624	0.607498	-0.776245
28.704	4.71	0.861647	-0.457174	-0.832493	-0.706537	0.355461	-0.285775	-0.931891	0.634393	-0.722625	0.59672	0.655002	-0.933335	0.128055	0.417039		0.641251	0.303757	0.945007	-1.58624	0.607498	-0.776245
28.73	4.71	0.902674	-0.691681	-0.789867	-0.649246	0.465684	-0.528485	-0.911778	0.54661	-0.688626	0.66344	0.553187	-0.933335	0.209836	0.304283		0.641251	0.641251	1.24875	-1.58624	-0.607498	-0.438751
28.754	4.71	0.941026	-0.850962	-0.730185	-0.60247	0.560018	-0.698153	-0.879872	0.439994	-0.654554	0.725945	0.436033	-0.932615	0.282508	0.212551		0.303757	0.641251	0.607498	-1.24875	-1.58624	-0.134995
28.784	4.71	0.984748	-0.944087	-0.671768	-0.553526	0.670147	-0.91022	-0.819531	0.300543	-0.614374	0.792811	0.261123	-0.927097	0.367582	0.110956		0	0.303757	0.303757	-1.24875	-1.58624	0.809998
28.807	4.71	0.996697	-0.993282	-0.583955	-0.501726	0.765879	-0.991822	-0.749689	0.189068	-0.529993	0.865129	0.0391753	-0.914226	0.440726	-0.0178138		0	0	0	-0.945007	-1.58624	0.809998
28.834	4.71	0.999011	-0.999834	-0.469384	-0.475553	0.835701	-0.995376	-0.683533	0.0490676	-0.454306	0.909636	-0.135398	-0.895517	0.523887	-0.186712		0	0	-0.303757	-0.303757	-1.58624	0.134995
28.864	4.71	0.974339	-0.986712	-0.32744	-0.459643	0.919343	-0.956159	-0.587198	-0.110222	-0.362168	0.960392	-0.426676	-0.849266	0.6529	-0.487142		0	0	-0.945007	-0.303757	-1.58624	-1.08
28.886	4.71	0.936265	-0.958471	-0.19729	-0.422854	0.97172	-0.944343	-0.506907	-0.222093	-0.259585	0.990849	-0.649415	-0.795961	0.766522	-0.753793		0	0	-0.945007	0.303757	-1.58624	-1.38374
28.911	4.71	0.879012	-0.935825	-0.106391	-0.381661	0.994023	-0.944672	-0.437299	-0.349856	-0.185512	0.999409	-0.793668	-0.747701	0.848639	-0.91911		0	0	-1.2825	-0.303757	-1.89	-1.38374
28.94	4.71	0.800458	-0.911778	-0.00159265	-0.328384	0.998224	-0.948223	-0.316078	-0.480839	-0.0974378	0.995988	-0.908138	-0.69871	0.921299	-0.994804		-0.303757	0	-1.2825	0.303757	-1.89	-1.08
28.964	4.71	0.714659	-0.885511	0.105212	-0.277886	0.960609	-0.950733	-0.175676	-0.58704	0.00540732	0.970232	-0.974575	-0.651525	0.973578	-0.991793		-0.303757	0	-0.945007	-0.303757	-1.58624	-1.08
28.987	4.71	0.637944	-0.861183	0.194166	-0.228555	0.855847	-0.954385	-0.0575608	-0.674962	0.0962581	0.91807	-0.99808	-0.605658	0.997594	-0.965821		-0.303757	0	-1.2825	0	-1.58624	-1.38374
29.012	4.71	0.533701	-0.835802	0.26616	-0.191404	0.736029	-0.95498	0.0413955	-0.768122	0.176478	0.852205	-0.998248	-0.562654	0.996753	-0.95288		-0.303757	0	-0.945007	0	-1.58624	-1.38374
29.035	4.71	0.435857	-0.806136	0.342341	-0.13914	0.620347	-0.95498	0.176478	-0.836548	0.263267	0.766379	-0.982714	-0.509491	0.971903	-0.951043		-0.303757	0	-1.2825	0.303757	-1.24875	-1.38374
29.056	4.71	0.354163	-0.779954	0.419966	-0.100423	0.535572	-0.952576	0.293998	-0.886932	0.336697	0.676637	-0.962641	-0.466733	0.943217	-0.951043		-0.303757	0	-0.945007	0.303757	-1.24875	-1.38374
29.082	4.71	0.263754	-0.759532	0.496366	-0.0785118	0.44501	-0.943352	0.413603	-0.934639	0.386107	0.590909	-0.945652	-0.418318	0.901484	-0.951043		-1.58624	0	-1.58624	0.641251	-1.24875	-1.08
29.104	4.71	0.178513	-0.740351	0.587857	-0.0725289	0.353383	-0.931891	0.515343	-0.967754	0.439828	0.499642	-0.930799	-0.370542	0.855847	-0.951043		-1.58624	0	-2.22749	0.641251	-0.607498	-1.38374
29.131	4.71	0.0812118	-0.728817	0.674589	-0.0745235	0.247584	-0.91382	0.62911	-0.99248	0.486787	0.420671	-0.918232	-0.318923	0.799934	-0.951043		-1.58624	0	-2.22749	0.641251	0.303757	-1.08
29.16	4.71	-0.0352744	-0.71916	0.744915	-0.104402	0.139727	-0.886438	0.701434	-0.999575	0.548365	0.31664	-0.908045	-0.253786	0.748757	-0.951659		-1.58624	0	-2.565	0.641251	0.607498	-1.08
29.184	4.71	-0.137621	-0.711473	0.817126	-0.177645	0.0371767	-0.851371	0.760711	-0.988491	0.620521	0.191004	-0.899486	-0.18158	0.698418	-0.952576		-0.945007	0	-2.565	0.641251	0.607498	-1.08
29.206	4.71	-0.225083	-0.70512	0.874986	-0.258619	-0.0637714	-0.817233	0.830167	-0.968139	0.672371	0.0591508	-0.893281	-0.106391	0.637451	-0.952576		-1.2825	-0.303757	-2.565	0.641251	0.607498	-1.08
29.234	4.71	-0.341219	-0.679875	0.920909	-0.331217	-0.166042	-0.77429	0.897209	-0.931327	0.732105	-0.0837166	-0.882237	-0.0385831	0.57711	-0.952576		-0.945007	-0.641251	-2.565	0.641251	1.24875	-1.08
29.264	4.71	-0.488889	-0.623798	0.966547	-0.431895	-0.308689	-0.704411	0.940265	-0.879012	0.805434	-0.292476	-0.848208	0.0254046	0.496173	-0.95288		-0.641251	-0.641251	-2.22749	0.641251	1.55251	-1.08
29.287	4.71	-0.595699	-0.556022	0.991897	-0.51207	-0.432997	-0.633906	0.966032	-0.83147	0.881678	-0.528485	-0.795355	0.0833107	0.41249	-0.95288		-0.641251	-0.641251	-2.22749	0.945007	1.55251	-1.08
29.314	4.71	-0.710353	-0.502591	0.999409	-0.570071	-0.538634	-0.572534	0.985519	-0.766154	0.932187	-0.689512	-0.742365	0.153795	0.296652	-0.950733		-1.2825	-0.945007	-2.22749	0.641251	1.55251	-1.08
29.344	4.71	-0.819347	-0.439995	0.995043	-0.660581	-0.667477	-0.501726	0.999963	-0.688429	0.97172	-0.850437	-0.650006	0.269051	0.0771087	-0.943352		-0.945007	-0.945007	-1.92375	1.2825	0.607498	-0.776245
29.374	4.71	-0.900683	-0.377035	0.960886	-0.743034	-0.780718	-0.425571	0.975103	-0.609167	0.994239	-0.950802	-0.544332	0.407219	-0.214143	-0.926346		-0.945007	-0.945007	-1.58624	0.945007	0.607498	-0.776245
29.404	4.71	-0.957826	-0.317027	0.889927	-0.798977	-0.868325	-0.334046	0.920432	-0.523283	0.999744	-0.993737	-0.439995	0.571561	-0.550376	-0.891476		-1.2825	-0.641251	-1.58624	0.641251	-0.607498	-0.134995
29.427	4.71	-0.98421	-0.256687	0.799934	-0.832493	-0.929042	-0.252819	0.85481	-0.459176	0.985819	-0.998421	-0.34627	0.731424	-0.830951	-0.836899		-0.945007	-0.641251	-1.58624	0.303757	-0.607498	0.809998
29.454	4.71	-0.999205	-0.209039	0.720266	-0.852418	-0.966137	-0.172722	0.775928	-0.379848	0.957494	-0.985887	-0.283645	0.848639	-0.959385	-0.779328		-1.2825	-0.641251	-1.58624	0.641251	-0.607498	0.809998
29.484	4.71	-0.995334	-0.147057	0.61563	-0.874591	-0.993737	-0.0615537	0.645124	-0.29322	0.896225	-0.958756	-0.209039	0.952215	-0.999707	-0.695124		-0.641251	-0.641251	-1.58624	0.945007	-0.607498	0.809998
29.506	4.71	-0.978948	-0.0904688	0.502238	-0.887823	-0.999958	0.0363993	0.521139	-0.231059	0.800534	-0.922918	-0.1431	0.994556	-0.980618	-0.613585		-0.945007	-0.641251	-1.92375	0.945007	-0.607498	0.809998
29.531	4.71	-0.945607	-0.0834953	0.41249	-0.893281	-0.995083	0.0932716	0.423391	-0.175494	0.712592	-0.897731	-0.0844918	0.998819	-0.962641	-0.541813		-0.641251	-0.945007	-1.92375	0.945007	-0.607498	0.809998
29.56	4.71	-0.896646	-0.0815022	0.305235	-0.896849	-0.972233	0.162681	0.323272	-0.148248	0.601347	-0.866722	-0.0115924	0.979343	-0.954385	-0.439995		-0.641251	-0.945007	-2.22749	0.945007	-0.607498	0.809998
29.584	4.71	-0.85055	-0.0175917	0.160488	-0.899486	-0.931891	0.26616	0.17035	-0.0796821	0.490955	-0.834152	0.0673563	0.949358	-0.950733	-0.343454		-0.641251	-0.641251	-2.22749	0.641251	-1.89	0.809998
29.61	4.71	-0.802293	0.0793239	0.00818522	-0.899049	-0.885511	0.374083	-0.0378057	-0.00766958	0.401529	-0.816078	0.128055	0.919256	-0.948856	-0.252819		-0.303757	-0.303757	-1.2825	0.641251	-1.89	0.134995
29.64	4.71	-0.732654	0.190241	-0.200448	-0.882707	-0.832493	0.470985	-0.341784	0.0812118	0.308091	-0.800778	0.176478	0.891291	-0.946623	-0.146068		0	-0.641251	-1.58624	0.641251	-1.89	-1.08
29.664	4.71	-0.672695	0.323482	-0.488888	-0.841251	-0.783695	0.53576	-0.629426	0.164914	0.191004	-0.781204	0.238098	0.860976	-0.9463	-0.0435788		0	-0.641251	-0.641251	0.303757	-1.89	-1.08
29.694	4.71	-0.604289	0.429923	-0.706694	-0.77429	-0.724696	0.608689	-0.873728	0.272621	0.0711252	-0.755615	0.29113	0.826682	-0.9463	0.0543805		0	-0.641251	-0.641251	-0.303757	-2.19376	-1.38374
29.72	4.71	-0.527199	0.55753	-0.886078	-0.697278	-0.671027	0.684857	-0.982196	0.379847	-0.0916857	-0.71077	0.355461	0.762511	-0.9463	0.15577		0	-0.641251	-0.303757	-0.303757	-1.89	-1.38374
29.742	4.71	-0.461899	0.670889	-0.966395	-0.627698	-0.627698	0.754838	-0.999232	0.4619	-0.238494	-0.656819	0.414513	0.648936	-0.9463	0.271939		0.303757	-0.303757	-0.303757	-0.303757	-1.89	-1.38374
29.77	4.71	-0.372741	0.764592	-0.994702	-0.560171	-0.587198	0.839524	-0.97902	0.57204	-0.352101	-0.600073	0.472749	0.499642	-0.9463	0.393474		0.303757	-0.303757	-0.303757	0	-1.58624	-1.38374
29.794	4.71	-0.29322	0.879308	-0.997675	-0.469384	-0.53676	0.920909	-0.960165	0.671559	-0.509682	-0.514644	0.560018	0.310943	-0.941681	0.505885		0.641251	0	0.303757	-0.303757	-1.24875	-1.38374
29.821	4.71	-0.204109	0.948481	-0.982342	-0.373327	-0.490438	0.973119	-0.956159	0.766154	-0.636394	-0.443583	0.655925	0.0691301	-0.929329	0.605511		0.641251	0	0.303757	0	-0.607498	-1.38374
29.85	4.71	-0.102596	0.986682	-0.959323	-0.270192	-0.431895	0.997863	-0.955866	0.857729	-0.757722	-0.364963	0.776699	-0.264625	-0.906362	0.716246		0.641251	-0.303757	0.303757	-0.607498	-0.303757	-1.08
29.874	4.71	-0.0184066	1	-0.935825	-0.154966	-0.373327	0.991741	-0.956743	0.919717	-0.865333	-0.275003	0.885425	-0.588995	-0.86722	0.818852		0	-0.303757	0.303757	-1.24875	-0.303757	-1.08
29.897	4.71	0.0551953	0.992121	-0.911367	-0.0495723	-0.318923	0.933547	-0.960999	0.960431	-0.932695	-0.19827	0.948798	-0.827598	-0.816078	0.890028		0	-0.303757	0.303757	-1.24875	0.303757	-1.08
29.922	4.71	0.13154	0.967001	-0.890568	0.0334011	-0.268266	0.844261	-0.963983	0.985539	-0.971816	-0.126255	0.980972	-0.945072	-0.760831	0.937163		0	-0.303757	0.303757	-1.24875	0.303757	-1.08
29.946	4.71	0.201105	0.91487	-0.871667	0.110183	-0.203168	0.74743	-0.967864	0.998211	-0.995006	-0.0545655	0.998924	-0.996044	-0.694405	0.97753		0.303757	-0.303757	0.303757	-0.607498	0.303757	-1.08
29.971	4.71	0.277046	0.847462	-0.858631	0.175494	-0.150024	0.66477	-0.969845	0.99682	-0.999602	0.0114071	0.996077	-0.997875	-0.636994	0.995454		0	0	0.607498	-0.945007	0.607498	-1.08
30	4.71	0.365613	0.767662	-0.846082	0.277708	-0.0844918	0.559834	-0.969845	0.972584	-0.987354	0.0743387	0.970473	-0.976504	-0.556853	0.998341		0.303757	-0.303757	0.607498	-0.945007	0.607498	-0.438751
30.024	4.71	0.437237	0.677373	-0.835253	0.385184	-0.0475747	0.461056	-0.965821	0.937872	-0.958756	0.147863	0.926569	-0.959604	-0.47819	0.983191		0.303757	-0.303757	0.607498	-1.89	1.24875	-0.776245
30.047	4.71	0.502212	0.588486	-0.83027	0.483289	-0.0295883	0.364583	-0.956743	0.893224	-0.927472	0.210814	0.870484	-0.946623	-0.397318	0.955156		0	-0.303757	0.607498	-1.89	1.55251	-0.776245
30.074	4.71	0.57204	0.513437	-0.824655	0.55753	-0.0325869	0.272688	-0.945652	0.829762	-0.894626	0.265196	0.815264	-0.936878	-0.333103	0.920432		0.641251	0	0.607498	-1.58624	1.55251	-0.438751
30.097	4.71	0.628446	0.441424	-0.824089	0.665682	-0.0805054	0.167394	-0.931528	0.774953	-0.855022	0.329154	0.74942	-0.928217	-0.264411	0.871957		0.641251	-0.303757	0.607498	-1.58624	1.55251	-0.134995
30.124	4.71	0.696177	0.39051	-0.824089	0.74291	-0.149035	0.0771087	-0.915034	0.703845	-0.822386	0.376863	0.70978	-0.921759	-0.206105	0.828926		0.303757	-0.641251	0.303757	-2.22749	1.24875	0.472504
30.147	4.71	0.752177	0.305235	-0.826349	0.818852	-0.228555	-0.0348077	-0.890113	0.641481	-0.783074	0.430826	0.647413	-0.915839	-0.12923	0.762511		0.641251	-0.303757	0.303757	-2.22749	1.24875	-0.134995
30.174	4.71	0.815815	0.219386	-0.829154	0.869608	-0.303718	-0.14134	-0.860165	0.554294	-0.750351	0.472749	0.588486	-0.908881	-0.0605556	0.694112		0.641251	-0.303757	0.303757	-2.22749	1.24875	0.472504
30.204	4.71	0.87828	0.0711252	-0.822386	0.930731	-0.401902	-0.283857	-0.811429	0.448241	-0.708657	0.538291	0.479588	-0.897731	0.0254046	0.594935		0.641251	-0.303757	0.303757	-2.22749	1.24875	0.809998
30.227	4.71	0.913587	-0.14035	-0.789867	0.965773	-0.482575	-0.40302	-0.758229	0.358463	-0.66283	0.612649	0.35899	-0.885046	0.106207	0.496173		0.641251	-0.641251	0	-2.22749	1.24875	0.809998
30.254	4.71	0.955594	-0.326705	-0.747701	0.986189	-0.540972	-0.517404	-0.700853	0.231058	-0.62536	0.672371	0.241766	-0.872645	0.173525	0.406103		0.641251	-0.641251	-0.303757	-2.22749	1.24875	0.809998
30.284	4.71	0.987057	-0.551211	-0.677672	1	-0.607248	-0.642545	-0.605658	0.0873259	-0.577442	0.754182	0.0101851	-0.845015	0.236155	0.280376		0.303757	-0.641251	-0.641251	-2.22749	0.945007	1.14751
30.306	4.71	0.997825	-0.749836	-0.607248	0.988829	-0.656065	-0.696002	-0.517214	-0.0138053	-0.521487	0.835701	-0.254001	-0.806136	0.301635	0.162462		0	-0.641251	-0.945007	-1.89	0.945007	1.14751
30.332	4.71	0.999011	-0.855137	-0.551026	0.965455	-0.688626	-0.743851	-0.44179	-0.123933	-0.475553	0.888198	-0.48976	-0.754304	0.388872	-0.00681464		0.303757	-0.641251	-1.2825	-1.89	0.945007	0.809998
30.364	4.71	0.979877	-0.936606	-0.481699	0.882045	-0.730185	-0.891577	-0.3547	-0.266713	-0.415591	0.950676	-0.785073	-0.668799	0.534915	-0.338022		-0.303757	-0.641251	-1.58624	-1.89	0.303757	0.134995
30.387	4.71	0.950486	-0.989364	-0.415591	0.773399	-0.759532	-0.954152	-0.31133	-0.371317	-0.334046	0.986682	-0.936606	-0.583955	0.667918	-0.65774		-0.303757	-0.641251	-1.2825	-1.89	0	-1.08
30.414	4.71	0.897325	-0.999872	-0.371471	0.677373	-0.781204	-0.983487	-0.29035	-0.494232	-0.278846	0.998116	-0.990219	-0.510351	0.75876	-0.878548		0	-0.641251	-1.2825	-1.89	0.303757	-1.38374
30.444	4.71	0.817585	-0.991793	-0.317027	0.558176	-0.804357	-0.99924	-0.147057	-0.620057	-0.210995	0.998164	-0.997248	-0.425571	0.848639	-0.995397		0	-0.641251	-1.2825	-1.89	0.607498	-1.08
30.467	4.71	0.733697	-0.965561	-0.252819	0.437832	-0.822386	-0.99566	0.0423946	-0.702755	-0.135178	0.973298	-0.976071	-0.355634	0.924761	-0.987195		0	-0.303757	-1.2825	-1.58624	0.607498	-1.08
30.492	4.71	0.637944	-0.939645	-0.208061	0.354319	-0.834152	-0.97902	0.196128	-0.785507	-0.0785118	0.932468	-0.959604	-0.289393	0.971007	-0.96155		-0.303757	-0.303757	-0.945007	-1.24875	0.607498	-1.08
30.515	4.71	0.553016	-0.906784	-0.155953	0.265946	-0.840168	-0.947266	0.356396	-0.852159	-0.0125923	0.873422	-0.941681	-0.213926	0.994023	-0.95498		0	0	-0.641251	-1.24875	0.607498	-0.438751
30.54	4.71	0.437237	-0.875559	-0.0924604	0.20179	-0.845015	-0.91382	0.478905	-0.907886	0.053382	0.810019	-0.928217	-0.152001	0.999971	-0.95498		0	0.303757	-0.641251	-1.24875	0.607498	-0.438751
30.564	4.71	0.328209	-0.835802	-0.0415807	0.144676	-0.850846	-0.865723	0.615017	-0.949528	0.122102	0.733995	-0.914226	-0.0785118	0.987605	-0.958756		-0.303757	0.303757	-0.641251	-1.24875	1.55251	-0.438751
30.587	4.71	0.237024	-0.795961	0.00240734	0.0980276	-0.853983	-0.809672	0.734146	-0.977354	0.194166	0.649697	-0.905515	-0.00359265	0.952452	-0.96237		0	0.303757	-0.641251	-0.945007	1.89	-0.438751
30.614	4.71	0.133061	-0.764711	0.0453917	0.051163	-0.855022	-0.760831	0.818852	-0.996571	0.25264	0.573839	-0.903382	0.068354	0.907454	-0.964248		0	0.303757	-0.945007	-0.607498	1.89	-0.438751
30.636	4.71	0.0689745	-0.727446	0.111177	-0.0348077	-0.85554	-0.702278	0.892297	-0.999769	0.304494	0.47871	-0.903382	0.153795	0.839947	-0.965561		-1.2825	0	-1.2825	-0.607498	1.55251	-0.438751
30.661	4.71	-0.00920356	-0.70299	0.15972	-0.123499	-0.85554	-0.638535	0.935053	-0.991108	0.340461	0.411578	-0.904665	0.220578	0.780325	-0.966594		-1.58624	0.303757	-1.2825	-0.303757	1.55251	-0.776245
30.69	4.71	-0.122411	-0.673987	0.221554	-0.267517	-0.852418	-0.568427	0.962319	-0.964184	0.388872	0.335547	-0.908045	0.287301	0.719572	-0.967105		-0.945007	0	-1.58624	-0.303757	1.55251	-0.776245
30.714	4.71	-0.211611	-0.653798	0.312104	-0.458951	-0.826349	-0.499995	0.982494	-0.929074	0.457701	0.265946	-0.910542	0.352655	0.642062	-0.967105		-1.2825	0	-1.92375	-0.303757	1.55251	-1.08
30.737	4.71	-0.30493	-0.653798	0.406306	-0.770621	-0.777445	-0.436399	0.997007	-0.891146	0.511051	0.190023	-0.914226	0.413603	0.54063	-0.965561		-1.2825	0	-3.20625	0.303757	0.945007	-1.08
30.764	4.71	-0.431711	-0.653798	0.505885	-0.938691	-0.704411	-0.374254	0.998398	-0.834863	0.569097	0.105986	-0.91704	0.478905	0.417948	-0.960165		-1.2825	0	-3.20625	0.303757	0.945007	-0.776245
30.794	4.71	-0.556845	-0.638535	0.610275	-0.999988	-0.60247	-0.299905	0.965975	-0.765167	0.626775	-0.0438007	-0.909297	0.591895	0.204728	-0.945652		-0.641251	0	-2.565	-0.303757	0.607498	-0.438751
30.817	4.71	-0.657806	-0.581517	0.716246	-0.983447	-0.510351	-0.228555	0.908293	-0.703846	0.693552	-0.248193	-0.884113	0.683398	-0.0318093	-0.924832		-0.641251	-0.945007	-2.565	-0.303757	0.607498	0.134995
30.842	4.71	-0.753187	-0.524044	0.792811	-0.966594	-0.416501	-0.165823	0.853771	-0.626056	0.752867	-0.40302	-0.85554	0.765879	-0.28098	-0.890113		-0.641251	-1.2825	-2.22749	0	0.607498	1.14751
30.87	4.71	-0.841555	-0.459643	0.873043	-0.946623	-0.31133	-0.0904688	0.777188	-0.534997	0.830167	-0.586568	-0.805544	0.857509	-0.593833	-0.832493		-0.641251	-1.2825	-1.92375	0	-0.607498	0.809998
30.894	4.71	-0.903332	-0.391805	0.946563	-0.926346	-0.204147	-0.00359265	0.681774	-0.449612	0.912112	-0.757722	-0.741023	0.929998	-0.840288	-0.764711		-1.2825	-0.945007	-1.92375	0	-0.607498	0.809998
30.921	4.71	-0.955141	-0.33593	0.984131	-0.909297	-0.103407	0.0962581	0.57711	-0.359895	0.955811	-0.865834	-0.680608	0.973119	-0.965619	-0.688626		-0.641251	-1.2825	-2.22749	0	-0.607498	0.809998
30.95	4.71	-0.988022	-0.273079	0.999792	-0.894178	0.0104072	0.193185	0.47871	-0.262275	0.986023	-0.943426	-0.613585	0.996525	-0.999551	-0.610422		-0.641251	-0.641251	-2.22749	-0.303757	-0.607498	1.14751
30.974	4.71	-0.999431	-0.203168	0.989848	-0.881294	0.119124	0.271939	0.378509	-0.175494	0.999409	-0.987389	-0.540972	0.99872	-0.991142	-0.526597		-0.945007	-1.2825	-1.92375	-0.303757	-0.607498	1.14751
30.997	4.71	-0.99729	-0.14112	0.961713	-0.872645	0.209836	0.34328	0.285171	-0.098017	0.996833	-0.999872	-0.475553	0.982824	-0.970088	-0.439096		-0.945007	-1.2825	-2.22749	-0.303757	-0.607498	1.14751
31.024	4.71	-0.978634	-0.0874807	0.924677	-0.868215	0.293042	0.425403	0.17035	-0.00460164	0.981123	-0.995083	-0.426476	0.950607	-0.953786	-0.360303		-0.641251	-1.2825	-1.92375	-0.303757	-1.58624	1.14751
31.054	4.71	-0.939459	-0.0265895	0.853771	-0.862704	0.39623	0.53576	-0.0348077	0.0903818	0.937434	-0.974074	-0.3547	0.870484	-0.939645	-0.265375		-0.641251	-1.2825	-2.22749	-0.303757	-1.89	0.809998
31.077	4.71	-0.899346	0.0393971	0.750742	-0.859654	0.47363	0.632988	-0.26366	0.145213	0.860467	-0.938959	-0.287478	0.777188	-0.930433	-0.178629		-0.945007	-1.2825	-1.58624	-0.303757	-1.89	-0.134995
31.102	4.71	-0.844032	0.0872961	0.662525	-0.858631	0.537447	0.716246	-0.502782	0.202607	0.789617	-0.909297	-0.239249	0.68978	-0.922918	-0.104402		-0.945007	-0.641251	-2.22749	-0.303757	-1.58624	-1.08
31.126	4.71	-0.786455	0.129046	0.564795	-0.858118	0.607895	0.801265	-0.757722	0.263754	0.683966	-0.873133	-0.172722	0.57711	-0.913006	-0.00659261		-0.641251	-0.945007	-2.22749	-0.303757	-1.58624	-1.38374
31.155	4.71	-0.716801	0.170569	0.469024	-0.857089	0.66344	0.855961	-0.909805	0.351293	0.567269	-0.837446	-0.115335	0.479588	-0.902092	0.076333		-0.641251	-0.641251	-1.92375	-0.303757	-1.89	-1.38374
31.181	4.71	-0.639125	0.245861	0.313793	-0.857089	0.736179	0.912112	-0.995301	0.444122	0.396026	-0.795961	-0.0355851	0.351512	-0.886438	0.216675		-0.641251	0.303757	-0.945007	0	-1.58624	-1.38374
31.21	4.71	-0.560662	0.324428	0.139727	-0.857089	0.797661	0.945591	-0.991793	0.563199	0.213528	-0.758229	-0.00659261	0.253392	-0.874106	0.334814		-0.303757	0	0	0.303757	-1.89	-1.08
31.234	4.71	-0.502213	0.440726	-0.0777362	-0.85554	0.84545	0.964464	-0.967105	0.658962	-0.0208132	-0.714978	0.0314022	0.142697	-0.864217	0.419058		0.303757	0.303757	-0.303757	0.303757	-1.89	-1.08
31.256	4.71	-0.435857	0.551705	-0.285775	-0.841791	0.877396	0.979185	-0.949799	0.725304	-0.239465	-0.679875	0.0972534	-0.0128143	-0.853462	0.47627		0.641251	0.303757	0.303757	0	-1.89	-1.08
31.281	4.71	-0.355598	0.623653	-0.48277	-0.804357	0.907127	0.989158	-0.936528	0.787402	-0.430291	-0.647724	0.168598	-0.196527	-0.837446	0.534915		0.641251	0.303757	0.303757	-0.303757	-1.58624	-1.08
31.31	4.71	-0.269668	0.705698	-0.706694	-0.745705	0.939924	0.996929	-0.924832	0.86857	-0.629426	-0.589624	0.268088	-0.420335	-0.804357	0.625995		0.641251	0.303757	0.303757	-0.303757	-1.58624	-1.08
31.334	4.71	-0.193586	0.798264	-0.883281	-0.673248	0.974258	0.999744	-0.91704	0.94206	-0.821943	-0.512928	0.42178	-0.689512	-0.746371	0.73888		0.641251	0.303757	0.303757	0	-1.24875	-1.08
31.361	4.71	-0.110222	0.880733	-0.965359	-0.603268	0.997234	0.987917	-0.91382	0.985539	-0.926429	-0.448952	0.5927	-0.895616	-0.677672	0.833497		0.641251	0.303757	0.303757	-0.607498	-1.24875	-1.08
31.39	4.71	-0.0230076	0.952215	-0.998017	-0.527447	0.993324	0.940189	-0.911778	0.999981	-0.98438	-0.378886	0.747578	-0.988014	-0.588816	0.916566		0.641251	0.303757	0.303757	-0.945007	-0.945007	-1.08
31.414	4.71	0.0521317	0.993803	-0.993934	-0.443583	0.955746	0.857909	-0.910128	0.987301	-0.999958	-0.303718	0.870594	-0.998689	-0.504319	0.968816		0.641251	0	0.303757	-0.945007	-0.945007	-1.08
31.441	4.71	0.133061	0.998164	-0.975853	-0.371471	0.885786	0.725792	-0.910128	0.952375	-0.989906	-0.236335	0.948481	-0.978815	-0.410126	0.996929		0.303757	0	0.303757	-0.945007	-0.607498	-1.08
31.464	4.71	0.202607	0.973755	-0.951966	-0.31133	0.823291	0.571379	-0.910128	0.907886	-0.966338	-0.162864	0.98764	-0.961824	-0.333103	0.998398		-0.303757	0	0.303757	-0.945007	-0.607498	-1.08
31.487	4.71	0.266712	0.939506	-0.931528	-0.245071	0.741421	0.328944	-0.902953	0.859302	-0.941344	-0.0954471	0.999845	-0.943684	-0.245071	0.980538		-0.303757	0	0.303757	-0.945007	-0.607498	-0.776245
31.514	4.71	0.341219	0.891291	-0.919416	-0.186494	0.652732	0.0820928	-0.884113	0.786455	-0.917438	-0.0315874	0.989706	-0.928589	-0.165823	0.952147		-0.303757	-0.641251	0.303757	-0.945007	-0.303757	-0.438751
31.544	4.71	0.422	0.814104	-0.892831	-0.0954471	0.5254	-0.236551	-0.843407	0.695075	-0.885511	0.053382	0.951226	-0.911367	-0.0585591	0.898432		-0.303757	-1.58624	0.303757	-0.945007	-0.607498	-0.134995
31.567	4.71	0.476799	0.724415	-0.86722	-0.015592	0.425202	-0.488888	-0.792314	0.62126	-0.849266	0.15083	0.896668	-0.898172	0.0423946	0.835029		-0.303757	-1.58624	0.303757	-0.607498	-0.945007	0.809998
31.594	4.71	0.537587	0.655002	-0.857089	0.0214057	0.354319	-0.666732	-0.736981	0.520666	-0.820676	0.224478	0.852205	-0.8892	0.129046	0.775928		-0.303757	-1.2825	0.303757	-0.945007	-0.945007	1.14751
31.624	4.71	0.600617	0.580372	-0.846615	0.0992437	0.265946	-0.83702	-0.650006	0.409444	-0.783074	0.314953	0.794501	-0.881294	0.245861	0.699848		-0.303757	-1.2825	0.303757	-0.607498	-0.945007	0.809998
31.646	4.71	0.639124	0.499642	-0.835253	0.181398	0.154563	-0.929411	-0.565132	0.32676	-0.739005	0.403563	0.73059	-0.877005	0.347972	0.627381		-0.303757	-1.2825	0.303757	-0.945007	-0.607498	0.809998
31.672	4.71	0.690651	0.430625	-0.830827	0.241011	0.0101851	-0.973213	-0.486949	0.223589	-0.706537	0.451466	0.687605	-0.874591	0.430826	0.562317		-0.303757	-1.2825	0.303757	-0.945007	-0.607498	0.809998
31.7	4.71	0.759209	0.332719	-0.83027	0.345158	-0.176879	-0.994804	-0.400069	0.0964909	-0.661332	0.504159	0.63359	-0.874591	0.503295	0.479588		0	-1.2825	0.303757	-1.89	-0.607498	0.472504
31.724	4.71	0.810457	0.199831	-0.826349	0.455922	-0.383714	-0.999707	-0.341575	-0.0184067	-0.597671	0.562501	0.536417	-0.874591	0.564153	0.385902		0.303757	-0.945007	0.303757	-1.89	0.303757	0.472504
31.754	4.71	0.864744	0.060149	-0.8155	0.551705	-0.627871	-0.988134	-0.256687	-0.152798	-0.526597	0.615805	0.415221	-0.874591	0.628332	0.246615		0.641251	-0.945007	-0.303757	-1.89	0.607498	0.472504
31.784	4.71	0.916065	-0.146288	-0.769203	0.674589	-0.828719	-0.957033	-0.120301	-0.287348	-0.439995	0.681205	0.231078	-0.865222	0.713448	-0.00581466		0.641251	-0.945007	-0.303757	-1.89	0.303757	0.134995
31.807	4.71	0.954228	-0.386483	-0.700853	0.776699	-0.936606	-0.91382	0.00740728	-0.388345	-0.355634	0.760061	0.0361774	-0.838537	0.792811	-0.30107		0.641251	-0.945007	-0.641251	-1.89	-0.303757	-0.438751
31.832	4.71	0.98421	-0.555376	-0.643906	0.850222	-0.982383	-0.86722	0.106207	-0.494232	-0.297041	0.818277	-0.144309	-0.797773	0.86007	-0.584136		0.641251	-0.641251	-0.641251	-1.89	0	-0.438751
31.856	4.71	0.998211	-0.71653	-0.572534	0.918158	-0.999902	-0.802571	0.236155	-0.591996	-0.237307	0.887277	-0.421242	-0.738331	0.92438	-0.848855		0.641251	-0.641251	-0.945007	-1.89	0.303757	-0.776245
31.881	4.71	0.99729	-0.839746	-0.497394	0.960671	-0.994883	-0.739005	0.383338	-0.690651	-0.18158	0.948481	-0.643311	-0.684263	0.968068	-0.969899		0.641251	-0.641251	-0.945007	-1.89	0.303757	-0.776245
31.905	4.71	0.9767	-0.929042	-0.422854	0.990162	-0.972233	-0.671768	0.545853	-0.77301	-0.126255	0.986519	-0.83702	-0.607248	0.99466	-0.999682		0.641251	-0.641251	-0.945007	-1.89	0.303757	-0.776245
31.927	4.71	0.94206	-0.978243	-0.355634	0.999849	-0.949799	-0.612004	0.658939	-0.834863	-0.0745235	0.999476	-0.939721	-0.546009	0.999845	-0.98434		0.641251	-0.641251	-0.945007	-1.58624	0.303757	-0.134995
31.954	4.71	0.879012	-0.997552	-0.297041	0.993778	-0.926346	-0.541813	0.762655	-0.901349	-0.0265895	0.995528	-0.985924	-0.477312	0.987448	-0.960444		0.641251	-0.641251	-0.945007	-1.58624	0.303757	-0.438751
31.977	4.71	0.812251	-0.996457	-0.216856	0.957494	-0.899049	-0.457865	0.86663	-0.942573	0.0334011	0.962801	-0.999602	-0.394563	0.946168	-0.949799		0.303757	-0.641251	-0.945007	-1.58624	0.303757	-0.134995
32.002	4.71	0.728465	-0.981776	-0.157929	0.903636	-0.877964	-0.383509	0.932187	-0.974684	0.0803207	0.917674	-0.989185	-0.322711	0.887174	-0.947586		-0.303757	-0.641251	-0.945007	-1.58624	0.607498	-0.438751
32.025	4.71	0.633207	-0.955866	-0.0785118	0.82499	-0.857089	-0.29035	0.976679	-0.993907	0.139946	0.844261	-0.967612	-0.24022	0.811775	-0.947266		0	-0.641251	-1.2825	-1.58624	1.55251	-0.438751
32.047	4.71	0.541462	-0.927472	-0.00859255	0.742092	-0.838537	-0.222709	0.99466	-0.999958	0.196128	0.764448	-0.950111	-0.168781	0.74942	-0.9463		0	-0.641251	-1.2825	-1.58624	1.55251	-0.134995
32.074	4.71	0.42339	-0.900793	0.0473896	0.659524	-0.819531	-0.152989	0.999845	-0.99248	0.245861	0.681042	-0.935472	-0.0834953	0.669983	-0.941681		-0.303757	-0.303757	-1.2825	-1.24875	1.55251	0.134995
32.104	4.71	0.315137	-0.865723	0.120117	0.533036	-0.79717	-0.0645477	0.986969	-0.965793	0.296864	0.559834	-0.918627	0.0314022	0.557346	-0.933335		-1.58624	-0.303757	-1.2825	-1.24875	1.55251	-0.134995
32.127	4.71	0.229566	-0.821247	0.190241	0.435132	-0.783074	0.0114071	0.962801	-0.934639	0.361063	0.453051	-0.908045	0.134003	0.465487	-0.927472		-1.58624	-0.641251	-1.2825	-1.24875	1.24875	0.134995
32.154	4.71	0.110222	-0.792314	0.230321	0.381284	-0.77429	0.0823141	0.943217	-0.88764	0.413603	0.383133	-0.90166	0.210814	0.404274	-0.923303		-1.2825	-0.641251	-1.2825	-1.24875	1.24875	0.472504
32.176	4.71	0.0230073	-0.757577	0.269051	0.312843	-0.765355	0.161694	0.915675	-0.843208	0.488533	0.283254	-0.896849	0.280589	0.334604	-0.918627		-0.945007	-0.303757	-0.945007	-0.945007	1.24875	0.134995
32.201	4.71	-0.0766235	-0.734271	0.304494	0.23594	-0.757577	0.232267	0.869498	-0.788346	0.545853	0.192967	-0.893281	0.333871	0.253392	-0.915034		-0.945007	-0.303757	-0.945007	-0.945007	1.24875	-0.134995
32.23	4.71	-0.192081	-0.708657	0.355461	0.110956	-0.748364	0.298774	0.80352	-0.716801	0.599925	0.0691301	-0.891476	0.416332	0.120889	-0.908045		-0.945007	-0.641251	-0.945007	-0.945007	0.607498	0.134995
32.254	4.71	-0.287348	-0.678407	0.424498	-0.0517915	-0.736305	0.361995	0.72648	-0.649682	0.661943	-0.0827201	-0.887823	0.505885	-0.0727504	-0.894178		-0.945007	-0.641251	-0.945007	-0.945007	0.607498	0.134995
32.28	4.71	-0.379847	-0.659078	0.50847	-0.230717	-0.716375	0.428116	0.645124	-0.577062	0.721805	-0.227797	-0.878442	0.59431	-0.295343	-0.86871		-0.945007	-0.945007	-1.2825	-0.945007	0.607498	-0.134995
32.31	4.71	-0.503538	-0.62145	0.599125	-0.46958	-0.656065	0.505885	0.518577	-0.48621	0.78791	-0.389248	-0.85554	0.685585	-0.579255	-0.813178		-0.945007	-0.945007	-1.2825	-0.607498	0	0.134995
32.334	4.71	-0.61644	-0.553526	0.712046	-0.712332	-0.572534	0.597522	0.357122	-0.403838	0.855961	-0.59061	-0.812596	0.771635	-0.813889	-0.744371		-0.945007	-0.945007	-1.2825	0	-1.58624	0.472504
32.364	4.71	-0.743008	-0.487822	0.806618	-0.87807	-0.484326	0.703569	0.122874	-0.309308	0.908804	-0.742513	-0.757577	0.874502	-0.955046	-0.656819		-0.945007	-0.945007	-1.2825	0	-1.58624	0.134995
32.387	4.71	-0.818467	-0.404647	0.907127	-0.96792	-0.405561	0.803652	-0.152221	-0.247441	0.964991	-0.878548	-0.690075	0.948798	-0.99808	-0.567604		-0.641251	-1.2825	-1.58624	-0.303757	-1.89	-0.776245
32.412	4.71	-0.886932	-0.344393	0.958703	-0.994494	-0.35002	0.880259	-0.433898	-0.178514	0.99044	-0.945072	-0.636223	0.983774	-0.995566	-0.479946		-0.945007	-1.2825	-1.58624	-0.303757	-1.24875	-0.776245
32.444	4.71	-0.953306	-0.280767	0.989737	-0.996705	-0.284603	0.952215	-0.775694	-0.102596	0.999882	-0.992447	-0.56348	1	-0.972699	-0.35937		-0.641251	-0.945007	-1.58624	-0.607498	-1.58624	-0.776245
32.466	4.71	-0.981673	-0.20121	0.999788	-0.979425	-0.233419	0.990983	-0.951727	-0.0551956	0.986646	-0.998066	-0.505182	0.986969	-0.955276	-0.262481		-0.945007	-0.945007	-1.58624	-0.607498	-1.58624	-1.38374
32.491	4.71	-0.997925	-0.147057	0.988529	-0.959604	-0.192386	0.999993	-0.998751	-0.00460164	0.957494	-0.984516	-0.457865	0.957205	-0.9463	-0.16089		-0.303757	-1.2825	-1.58624	-0.303757	-1.58624	-1.38374
32.52	4.71	-0.99706	-0.0805054	0.952452	-0.937576	-0.144089	0.99122	-0.988134	0.0460031	0.902347	-0.961824	-0.402817	0.897552	-0.941344	-0.0315874		-0.641251	-1.2825	-1.58624	-0.303757	-1.24875	-1.38374
32.544	4.71	-0.980785	-0.00859255	0.878725	-0.918627	-0.098433	0.962801	-0.963449	0.0980167	0.816998	-0.935825	-0.34627	0.810019	-0.938615	0.0942672		-0.641251	-1.2825	-1.58624	0	-1.58624	-1.38374
32.566	4.71	-0.955594	0.0483884	0.801731	-0.903382	-0.0515698	0.918861	-0.95498	0.139139	0.727853	-0.918232	-0.29322	0.71189	-0.936528	0.204945		-0.641251	-0.945007	-1.58624	-0.607498	-1.24875	-1.38374
32.591	4.71	-0.916065	0.0992437	0.735352	-0.890113	-0.00959251	0.874879	-0.951966	0.189068	0.639759	-0.904238	-0.239249	0.624261	-0.933335	0.296864		-0.303757	-0.945007	-1.58624	-0.303757	-1.58624	-1.38374
32.62	4.71	-0.856147	0.15083	0.637451	-0.877005	0.0453917	0.808845	-0.950111	0.266712	0.521993	-0.886438	-0.171737	0.501373	-0.922918	0.42178		-0.303757	-0.945007	-1.58624	-0.303757	-1.24875	-1.38374
32.644	4.71	-0.799537	0.203966	0.51086	-0.865222	0.0932716	0.748757	-0.949171	0.348418	0.354319	-0.866722	-0.0954471	0.375731	-0.909297	0.533224		-0.303757	-0.641251	-1.2825	0.303757	-1.24875	-1.38374
32.674	4.71	-0.736817	0.273863	0.378509	-0.858118	0.125079	0.68978	-0.949171	0.472749	0.177244	-0.848208	-0.0465758	0.249521	-0.891929	0.632988		0.303757	0	-1.2825	0.945007	-0.607498	-1.38374
32.697	4.71	-0.673829	0.383338	0.186094	-0.853462	0.15972	0.631267	-0.949171	0.578314	-0.0687604	-0.827473	0.0244049	0.156539	-0.877005	0.704279		0.945007	0	-0.641251	0.945007	-0.607498	-1.38374
32.722	4.71	-0.603066	0.468337	0.0111851	-0.843407	0.206902	0.564795	-0.947266	0.661266	-0.267517	-0.805544	0.0932716	0.0341786	-0.865723	0.760711		0.303757	0	-0.641251	0.641251	-0.607498	-1.38374
32.746	4.71	-0.541462	0.556699	-0.219025	-0.8155	0.271939	0.468141	-0.942353	0.728464	-0.481894	-0.768563	0.181398	-0.149255	-0.850846	0.816549		0.303757	0	-0.303757	0.303757	0	-1.38374
32.771	4.71	-0.46326	0.637622	-0.450937	-0.779328	0.339521	0.359923	-0.936878	0.818467	-0.65774	-0.714978	0.242951	-0.308689	-0.831939	0.851273		0.641251	0	0.945007	0	0.303757	-1.38374
32.8	4.71	-0.371318	0.730058	-0.674889	-0.711473	0.445209	0.153575	-0.928217	0.918508	-0.812725	-0.646198	0.356396	-0.536104	-0.783074	0.894989		0.303757	0	0.945007	-0.303757	0.303757	-1.38374
32.824	4.71	-0.296151	0.825116	-0.857718	-0.633906	0.562501	-0.0946727	-0.91624	0.971866	-0.926052	-0.56348	0.518766	-0.766783	-0.721241	0.937163		0.303757	0	0.945007	-0.607498	0.303757	-1.08
32.851	4.71	-0.208612	0.898529	-0.949241	-0.560999	0.68704	-0.369819	-0.895517	0.995907	-0.978243	-0.487822	0.670889	-0.922618	-0.656065	0.974483		0.303757	0	0	-0.607498	-0.945007	-0.776245
32.88	4.71	-0.116319	0.959552	-0.992569	-0.487822	0.817126	-0.656232	-0.855022	0.997723	-0.999119	-0.405561	0.819998	-0.990358	-0.575808	0.998116		0	0	0.303757	-0.607498	-1.58624	-0.776245
32.904	4.71	-0.0383403	0.995261	-0.998307	-0.415591	0.918158	-0.875183	-0.791704	0.977677	-0.993256	-0.31987	0.916966	-0.998886	-0.489567	0.99524		-0.641251	0	0.303757	-0.607498	-1.58624	-0.776245
32.926	4.71	0.0214737	0.998341	-0.983807	-0.360303	0.968816	-0.98007	-0.717072	0.948075	-0.973162	-0.24604	0.968816	-0.982714	-0.400069	0.971193		-0.641251	0	0.303757	-0.607498	-1.24875	-0.438751
32.954	4.71	0.0903818	0.981508	-0.964777	-0.31987	0.993691	-0.999834	-0.643141	0.892534	-0.948856	-0.180596	0.993691	-0.964248	-0.318923	0.927693		-0.641251	-0.303757	0.303757	-0.607498	-1.58624	-0.134995
32.976	4.71	0.146731	0.937434	-0.938615	-0.270192	0.99872	-0.981776	-0.54852	0.83906	-0.91704	-0.0924604	0.998509	-0.943352	-0.220759	0.84905		-0.641251	-0.641251	0.303757	-0.607498	-1.58624	-0.134995
33.001	4.71	0.208612	0.888555	-0.923303	-0.231474	0.982824	-0.96155	-0.457865	0.763189	-0.8892	-0.021591	0.979945	-0.928217	-0.12923	0.767662		-0.641251	-0.641251	0.303757	-0.607498	-1.24875	0.472504
33.03	4.71	0.27852	0.823291	-0.902092	-0.185512	0.940529	-0.951966	-0.35002	0.657807	-0.853983	0.0643628	0.936385	-0.910128	-0.021591	0.657266		-0.303757	-0.945007	0.303757	-0.607498	-1.24875	0.472504
33.054	4.71	0.341219	0.731954	-0.873133	-0.135178	0.884856	-0.947586	-0.243131	0.561931	-0.807907	0.15972	0.865018	-0.896406	0.0882922	0.538946		-0.641251	-1.2825	0.303757	-0.607498	-1.58624	0.809998
33.077	4.71	0.389759	0.645124	-0.859654	-0.0894728	0.828366	-0.944343	-0.154966	0.471396	-0.765355	0.243921	0.787773	-0.884113	0.194166	0.436033		-0.641251	-1.2825	0.303757	-0.303757	-1.89	1.14751
33.104	4.71	0.442747	0.5722	-0.855022	-0.0495723	0.784683	-0.941681	-0.0695365	0.359895	-0.725384	0.318747	0.718181	-0.877005	0.290173	0.35899		-0.303757	-1.2825	0.303757	-0.607498	-1.58624	0.809998
33.127	4.71	0.484869	0.491826	-0.847678	-0.000592654	0.737381	-0.939645	0.0284035	0.248928	-0.669542	0.400816	0.632042	-0.873133	0.385184	0.272688		-0.641251	-1.2825	0.303757	-0.607498	-1.89	0.809998
33.154	4.71	0.520666	0.432429	-0.843407	0.0284035	0.699848	-0.938615	0.111177	0.111746	-0.618312	0.453249	0.578742	-0.871667	0.450573	0.182163		-0.303757	-1.2825	0.303757	-0.607498	-1.58624	0.809998
33.184	4.71	0.580814	0.348702	-0.841791	0.0673563	0.653489	-0.936528	0.223503	-0.0352744	-0.55186	0.511051	0.489211	-0.871667	0.516199	0.0101851		-0.303757	-1.2825	0	-0.607498	-1.58624	0.134995
33.207	4.71	0.637944	0.222312	-0.840168	0.123094	0.603741	-0.932615	0.333871	-0.143696	-0.481699	0.57074	0.369235	-0.871667	0.582993	-0.194566		0.641251	-1.2825	0	-0.607498	-1.89	-0.438751
33.234	4.71	0.704934	0.105986	-0.835253	0.181398	0.547342	-0.927472	0.424498	-0.265234	-0.426476	0.625995	0.234968	-0.871176	0.6529	-0.400273		0.303757	-1.2825	0	-0.607498	-1.58624	-0.134995
33.256	4.71	0.762196	-0.0607772	-0.814341	0.254574	0.451268	-0.915839	0.520475	-0.357031	-0.351893	0.703569	0.0251826	-0.862704	0.731424	-0.638705		0.641251	-0.945007	-0.303757	-0.607498	-1.58624	-0.438751
33.282	4.71	0.837387	-0.212189	-0.77429	0.309253	0.350575	-0.899049	0.605511	-0.467333	-0.292263	0.760061	-0.151232	-0.841791	0.811905	-0.815629		0.641251	-0.945007	0	-0.303757	-1.24875	-0.438751
33.304	4.71	0.902012	-0.414883	-0.696561	0.380565	0.224262	-0.878442	0.69571	-0.563199	-0.228555	0.84438	-0.384637	-0.804357	0.890028	-0.930148		0.641251	-0.303757	-0.641251	0	-1.24875	-0.438751
33.331	4.71	0.957385	-0.582511	-0.623016	0.472749	0.0461689	-0.84448	0.799467	-0.668142	-0.175676	0.915363	-0.616913	-0.749689	0.950676	-0.992811		0.641251	0	-0.641251	-0.303757	-0.607498	-0.134995
33.354	4.71	0.985539	-0.7405	-0.540972	0.576474	-0.144309	-0.809085	0.86362	-0.747101	-0.110367	0.971483	-0.793668	-0.692964	0.979388	-0.999023		0.303757	0	-0.641251	-0.303757	0.303757	-0.134995
33.377	4.71	0.998476	-0.843526	-0.455196	0.697145	-0.370748	-0.748364	0.927776	-0.814926	-0.0475747	0.994556	-0.917526	-0.632358	0.997992	-0.982714		0.303757	0	-0.641251	0	0.607498	-0.438751
33.404	4.71	0.996045	-0.91472	-0.386278	0.795242	-0.577624	-0.680608	0.969799	-0.884797	0.0144068	0.999808	-0.974575	-0.570071	0.996833	-0.963181		0.303757	0	-0.641251	-0.303757	0.607498	-0.776245
33.434	4.71	0.970031	-0.970625	-0.306575	0.906284	-0.790003	-0.586388	0.997453	-0.941544	0.0902842	0.982824	-0.999991	-0.479946	0.961438	-0.949799		0.303757	0	-0.303757	-0.607498	0.303757	-0.776245
33.457	4.71	0.93244	-0.997824	-0.210995	0.959833	-0.912279	-0.495658	0.99699	-0.972227	0.167612	0.934263	-0.987195	-0.395482	0.905342	-0.945652		0.303757	0	-0.945007	-0.945007	0.607498	-0.134995
33.484	4.71	0.873842	-0.998689	-0.136168	0.986189	-0.969899	-0.415591	0.977483	-0.99424	0.224478	0.873908	-0.969109	-0.324604	0.839947	-0.944672		0.303757	0	-0.945007	-0.945007	0.945007	-0.776245
33.514	4.71	0.791169	-0.983265	-0.0465758	0.999845	-0.998988	-0.305623	0.926944	-0.999378	0.293042	0.787773	-0.946623	-0.226607	0.744099	-0.944343		0.303757	0	-0.945007	-0.945007	0.607498	-0.776245
33.537	4.71	0.714659	-0.951043	0.0483884	0.984269	-0.994259	-0.206105	0.865018	-0.990273	0.363859	0.679577	-0.929698	-0.132204	0.645124	-0.944343		-0.303757	0	-1.2825	-0.945007	0.607498	-0.438751
33.564	4.71	0.61281	-0.920592	0.114158	0.955746	-0.977146	-0.118315	0.802328	-0.965793	0.407219	0.598947	-0.919416	-0.0495723	0.560662	-0.942687		0	0	-1.2825	-0.945007	0.945007	-0.438751
33.592	4.71	0.519356	-0.879396	0.188277	0.898432	-0.946623	-0.00959251	0.717485	-0.924466	0.463913	0.493566	-0.908045	0.0573758	0.466372	-0.939987		-0.641251	-0.303757	-1.2825	-0.945007	1.89	-0.776245
33.614	4.71	0.433094	-0.835802	0.255541	0.84693	-0.923303	0.0623668	0.646651	-0.881197	0.528988	0.387746	-0.902953	0.129046	0.402444	-0.938615		-0.641251	-0.303757	-0.945007	-0.607498	1.89	-0.134995
33.641	4.71	0.331106	-0.803763	0.310204	0.796319	-0.902092	0.131029	0.566445	-0.8167	0.571561	0.296652	-0.899049	0.199069	0.340252	-0.937576		-0.641251	0	-1.2825	-0.945007	1.55251	-0.438751
33.67	4.71	0.237024	-0.772388	0.366652	0.751403	-0.8892	0.209836	0.476074	-0.744034	0.633762	0.20179	-0.896406	0.285384	0.241766	-0.936528		-0.641251	0	-1.2825	-0.607498	1.55251	-0.438751
33.694	4.71	0.157344	-0.748364	0.419058	0.707663	-0.886438	0.274825	0.39051	-0.672695	0.714149	0.0711252	-0.895517	0.369441	0.107974	-0.933693		-0.641251	0	-1.2825	-0.945007	0.945007	-0.438751
33.717	4.71	0.0796827	-0.725384	0.455922	0.668496	-0.886438	0.342341	0.294742	-0.605511	0.756148	-0.0657672	-0.8892	0.435332	-0.0727504	-0.925212		-0.641251	-0.303757	-0.641251	-1.24875	0.303757	-0.438751
33.744	4.71	-0.0306749	-0.694405	0.496366	0.622697	-0.886438	0.409045	0.183146	-0.519356	0.799467	-0.212189	-0.874106	0.518766	-0.267517	-0.908045		-0.641251	0	-0.641251	-0.945007	-0.607498	-0.776245
33.774	4.71	-0.155828	-0.646198	0.559189	0.518577	-0.886438	0.498101	0.0201839	-0.417824	0.861597	-0.413063	-0.831939	0.63993	-0.531029	-0.871176		-0.641251	-0.641251	-0.641251	-0.945007	-1.58624	-0.438751
33.797	4.71	-0.253382	-0.589624	0.63608	0.39327	-0.886438	0.578923	-0.158148	-0.342661	0.915363	-0.631755	-0.77429	0.744915	-0.755761	-0.819531		-0.641251	-0.945007	-0.945007	-0.945007	-1.58624	-0.438751
33.822	4.71	-0.352729	-0.540972	0.69571	0.2698	-0.885046	0.655925	-0.353972	-0.260794	0.947846	-0.772529	-0.728817	0.824551	-0.902619	-0.764711		-0.641251	-0.945007	-0.945007	-0.607498	-1.58624	-0.438751
33.854	4.71	-0.502213	-0.475553	0.778585	0.0281816	-0.863209	0.760711	-0.647131	-0.157343	0.978572	-0.900455	-0.660581	0.910051	-0.991303	-0.673987		-0.945007	-0.945007	-1.2825	-0.945007	-1.58624	-0.438751
33.877	4.71	-0.610383	-0.383509	0.865129	-0.278099	-0.827473	0.852844	-0.866833	-0.0934362	0.999896	-0.974125	-0.593655	0.968816	-0.997098	-0.584767		-0.945007	-0.945007	-1.58624	-0.607498	-1.24875	-1.08
33.904	4.71	-0.721066	-0.322711	0.918949	-0.526786	-0.781828	0.917762	-0.971816	-0.0291415	0.99237	-0.996803	-0.546846	0.992641	-0.979626	-0.493051		-0.641251	-0.945007	-1.58624	-0.607498	-1.58624	-1.08
33.926	4.71	-0.800458	-0.256687	0.966803	-0.790003	-0.728817	0.970767	-0.999948	0.0230073	0.952147	-0.996865	-0.490438	0.999435	-0.958756	-0.381661		-0.641251	-0.945007	-1.58624	-0.945007	-1.58624	-1.38374
33.951	4.71	-0.872346	-0.206105	0.991249	-0.924916	-0.687901	0.995549	-0.983986	0.0796828	0.888555	-0.983265	-0.44627	0.987605	-0.949171	-0.281726		-0.641251	-0.945007	-1.92375	-0.945007	-1.58624	-1.38374
33.98	4.71	-0.936803	-0.150024	0.999744	-0.991303	-0.634679	0.997437	-0.959604	0.151281	0.796319	-0.959323	-0.398236	0.949358	-0.943352	-0.175676		-0.641251	-0.945007	-1.92375	-0.607498	-1.24875	-1.38374
34.004	4.71	-0.972227	-0.0844918	0.981123	-0.997322	-0.584767	0.975764	-0.953786	0.207111	0.681042	-0.928589	-0.349083	0.892648	-0.939987	-0.0585591		-0.641251	-0.945007	-1.92375	-0.607498	-1.58624	-1.38374
34.026	4.71	-0.992666	-0.0285888	0.942216	-0.97902	-0.541813	0.936034	-0.953786	0.263754	0.562317	-0.903382	-0.302765	0.82499	-0.938615	0.068354		-0.641251	-0.945007	-1.58624	-0.945007	-1.24875	-1.38374
34.054	4.71	-0.999971	0.0254046	0.898432	-0.960999	-0.501726	0.889927	-0.953786	0.359895	0.430625	-0.879872	-0.264411	0.74942	-0.937576	0.188277		-0.641251	-0.945007	-1.58624	-0.607498	-1.58624	-1.38374
34.084	4.71	-0.988722	0.0902842	0.826682	-0.942687	-0.44179	0.816998	-0.955276	0.480839	0.225236	-0.841251	-0.209039	0.640528	-0.934408	0.331985		-0.303757	-0.641251	-1.58624	-0.303757	-1.24875	-1.38374
34.107	4.71	-0.96459	0.145885	0.735352	-0.929698	-0.392725	0.741421	-0.955866	0.585798	-0.0428016	-0.793533	-0.150024	0.531343	-0.927472	0.455031		0	0	-1.58624	-0.303757	-1.24875	-1.38374
34.134	4.71	-0.920917	0.193185	0.652732	-0.918232	-0.343454	0.674425	-0.955866	0.715731	-0.264625	-0.749689	-0.0874807	0.415221	-0.91624	0.556699		0	0.303757	-1.58624	0	-1.58624	-1.38374
34.164	4.71	-0.860867	0.268088	0.538103	-0.906362	-0.283645	0.597344	-0.954385	0.838225	-0.538634	-0.677672	-0.021591	0.26691	-0.896849	0.664188		0.303757	0.641251	-1.2825	0.641251	-0.607498	-1.38374
34.187	4.71	-0.810457	0.367582	0.394189	-0.896849	-0.226607	0.533036	-0.950111	0.895966	-0.771894	-0.592044	0.0244049	0.165421	-0.884113	0.743579		0.303757	0.945007	-0.945007	1.2825	-0.607498	-1.38374
34.214	4.71	-0.74198	0.447893	0.2698	-0.887362	-0.189441	0.471671	-0.945652	0.945107	-0.896504	-0.534227	0.0932716	0.0481667	-0.877964	0.806618		0.303757	0.945007	-0.945007	0.945007	-0.607498	-1.38374
34.244	4.71	-0.660114	0.534915	0.0830894	-0.86722	-0.144089	0.39143	-0.941344	0.986809	-0.975901	-0.464963	0.2274	-0.182781	-0.86871	0.855961		0.303757	0.641251	-0.641251	0.641251	0.607498	-1.38374
34.267	4.71	-0.595699	0.624435	-0.167028	-0.839082	-0.103407	0.308091	-0.938615	0.99864	-0.999968	-0.389964	0.346097	-0.405764	-0.850846	0.894989		0	0.641251	-0.303757	0	0.945007	-1.38374
34.294	4.71	-0.519356	0.702146	-0.36703	-0.804357	-0.055564	0.219386	-0.935825	0.994879	-0.992904	-0.33593	0.437132	-0.60663	-0.816078	0.924761		0.303757	0.303757	0	0	0.607498	-1.08
34.324	4.71	-0.42478	0.792811	-0.60663	-0.72676	0.0363993	0.0721226	-0.931891	0.960857	-0.97129	-0.261516	0.564153	-0.838658	-0.750351	0.971483		0	0.303757	0.303757	0	0.945007	-1.38374
34.347	4.71	-0.352729	0.878831	-0.810388	-0.638535	0.144895	-0.0916857	-0.926346	0.920917	-0.941681	-0.180596	0.684857	-0.955342	-0.682072	0.998177		0	0.303757	0.303757	0	0.607498	-1.08
34.372	4.71	-0.269668	0.931096	-0.90561	-0.574991	0.254574	-0.267517	-0.912597	0.866281	-0.920592	-0.118315	0.789754	-0.994389	-0.619097	0.994943		-0.641251	0.303757	0.945007	-0.607498	0.607498	-1.08
34.396	4.71	-0.19208	0.97493	-0.970384	-0.487822	0.395312	-0.499321	-0.880821	0.800458	-0.894178	-0.0445779	0.899842	-0.998066	-0.54852	0.966746		-0.641251	0	0.303757	-0.945007	0.303757	-0.776245
34.42	4.71	-0.117842	0.996441	-0.996306	-0.415591	0.523887	-0.69672	-0.837446	0.726359	-0.865723	0.0334011	0.95373	-0.98434	-0.49218	0.929179		-0.641251	-0.303757	0.303757	-0.607498	-0.607498	-0.438751
34.444	4.71	-0.0475357	0.997978	-0.998477	-0.351893	0.670147	-0.88187	-0.769203	0.647346	-0.829154	0.116145	0.989304	-0.964248	-0.422854	0.869004		-0.641251	-0.303757	0.303757	-0.607498	-0.945007	0.134995
34.466	4.71	0.01994	0.979343	-0.984516	-0.295131	0.805434	-0.97845	-0.690798	0.55939	-0.787408	0.198088	0.999862	-0.943352	-0.337813	0.78282		-0.641251	-1.2825	0.303757	-0.607498	-1.58624	0.809998
34.494	4.71	0.101069	0.942216	-0.965039	-0.250883	0.907127	-0.999974	-0.612004	0.439994	-0.741023	0.273863	0.987448	-0.925212	-0.248947	0.689056		-0.641251	-0.945007	0.303757	-0.607498	-1.58624	0.809998
34.524	4.71	0.184547	0.870976	-0.936878	-0.195329	0.976248	-0.980618	-0.507769	0.29908	-0.669542	0.367582	0.936034	-0.905515	-0.121293	0.560662		-0.641251	-1.2825	0	-0.607498	-1.24875	1.14751
34.547	4.71	0.241492	0.793285	-0.908881	-0.146068	0.998177	-0.959604	-0.411038	0.190574	-0.577442	0.465684	0.858934	-0.890568	-0.00559262	0.455724		-0.641251	-1.2825	-0.303757	-0.303757	-1.58624	1.14751
34.574	4.71	0.30785	0.720266	-0.890113	-0.109373	0.997218	-0.951966	-0.330273	0.0291412	-0.502591	0.528988	0.801731	-0.879872	0.0932716	0.370164		-0.641251	-1.2825	-0.303757	-0.607498	-1.58624	1.14751
34.604	4.71	0.358463	0.63359	-0.871667	-0.0515698	0.970954	-0.946623	-0.226607	-0.122411	-0.407388	0.59672	0.689056	-0.870192	0.216675	0.265946		-0.641251	-1.2825	-0.303757	-0.303757	-1.24875	1.14751
34.626	4.71	0.399625	0.52795	-0.861691	-0.000592654	0.938128	-0.943684	-0.136168	-0.223589	-0.299905	0.670889	0.578742	-0.862704	0.315902	0.168379		-0.641251	-1.2825	-0.303757	-0.607498	-1.58624	1.14751
34.652	4.71	0.446869	0.440527	-0.855022	0.0393971	0.906612	-0.942353	-0.0605556	-0.392581	-0.231474	0.730058	0.482218	-0.857089	0.392554	0.0681325		-0.641251	-1.2825	-0.303757	-0.303757	-1.89	0.472504
34.676	4.71	0.494232	0.320432	-0.849266	0.0823141	0.871957	-0.941681	0.0254046	-0.520666	-0.163851	0.78791	0.329888	-0.853983	0.47363	-0.0827201		-0.641251	-1.2825	-0.641251	-0.303757	-1.58624	0.134995
34.701	4.71	0.55557	0.17035	-0.84448	0.133012	0.831713	-0.941344	0.122102	-0.634394	-0.0954471	0.839524	0.110956	-0.852418	0.566628	-0.295343		-0.641251	-1.2825	-0.945007	-0.607498	-1.89	0.134995
34.725	4.71	0.645005	-0.0118144	-0.829154	0.188277	0.778445	-0.939987	0.233239	-0.731609	-0.0375838	0.893198	-0.177863	-0.835802	0.659691	-0.581698		0	-0.641251	-0.945007	-0.607498	-1.58624	-0.438751
34.746	4.71	0.728464	-0.208279	-0.792314	0.218627	0.72648	-0.938959	0.305447	-0.804121	0.0214057	0.932909	-0.462502	-0.807318	0.715547	-0.783212		0	-0.641251	-1.2825	-0.303757	-1.58624	-0.776245
34.774	4.71	0.82285	-0.397522	-0.740351	0.249736	0.664022	-0.936528	0.39623	-0.87828	0.0733414	0.959833	-0.713033	-0.765355	0.79342	-0.931245		-0.303757	0	-1.2825	-0.303757	-1.58624	-0.776245
34.804	4.71	0.905297	-0.632529	-0.658326	0.313054	0.554852	-0.931528	0.520475	-0.939459	0.135985	0.98764	-0.924154	-0.70512	0.899842	-0.998202		0.303757	0	-0.945007	-0.303757	-1.24875	-0.438751
34.827	4.71	0.952842	-0.830394	-0.565956	0.388872	0.429722	-0.922918	0.637622	-0.971139	0.204945	0.999963	-0.993737	-0.647724	0.95403	-0.990602		0.303757	0	-0.945007	-0.303757	-1.58624	-0.438751
34.854	4.71	0.9894	-0.923004	-0.487822	0.45859	0.291874	-0.906784	0.734146	-0.993737	0.25264	0.990131	-0.999023	-0.595263	0.98268	-0.967864		0.303757	0	-0.945007	0.303757	-0.945007	-0.438751
34.884	4.71	0.99966	-0.983306	-0.398236	0.583805	0.060149	-0.874591	0.84545	-0.999529	0.315902	0.95306	-0.977146	-0.527447	0.999726	-0.949171		0	0	-0.945007	0	-0.607498	-0.776245
34.907	4.71	0.987544	-0.999999	-0.309429	0.711343	-0.179831	-0.832493	0.918949	-0.990903	0.387951	0.880153	-0.955866	-0.469384	0.989706	-0.942353		0	0	-0.945007	-0.303757	0.303757	-0.776245
34.932	4.71	0.957385	-0.992297	-0.242161	0.807208	-0.413063	-0.781204	0.965773	-0.968903	0.439828	0.80352	-0.942353	-0.412861	0.958924	-0.939645		0	0	-0.945007	-0.303757	0.607498	-0.776245
34.964	4.71	0.901349	-0.970812	-0.168781	0.903732	-0.684425	-0.69871	0.996525	-0.920917	0.492889	0.707663	-0.925969	-0.324604	0.890838	-0.938615		0	0.303757	-0.945007	-0.607498	0.945007	-0.776245
34.987	4.71	0.846491	-0.936878	-0.0974378	0.958987	-0.855655	-0.623016	0.997848	-0.873842	0.561674	0.598947	-0.914226	-0.236335	0.805302	-0.938615		0	0.303757	-0.945007	-0.945007	0.945007	-0.438751
35.014	4.71	0.773011	-0.912597	-0.0355851	0.986189	-0.942427	-0.54852	0.983734	-0.804121	0.615805	0.513437	-0.909297	-0.155953	0.740077	-0.937923		-0.303757	0.303757	-1.2825	-0.607498	0.607498	-0.134995
35.044	4.71	0.6862	-0.883645	0.076333	0.999985	-0.994702	-0.44627	0.947775	-0.713585	0.680473	0.388668	-0.902092	-0.0475747	0.645124	-0.937923		0	0.641251	-1.2825	-0.945007	0.945007	-0.438751
35.066	4.71	0.627252	-0.847678	0.151818	0.991612	-0.997322	-0.35937	0.902778	-0.647346	0.740899	0.258226	-0.898172	0.0423946	0.566445	-0.937923		-0.641251	0.641251	-1.2825	-0.607498	0.945007	-0.776245
35.091	4.71	0.558118	-0.822386	0.201028	0.973068	-0.983807	-0.270192	0.855847	-0.570781	0.790979	0.148633	-0.892831	0.105212	0.499642	-0.937923		-0.945007	0.303757	-1.2825	-0.945007	1.55251	-0.438751
35.115	4.71	0.48621	-0.799578	0.25264	0.945193	-0.959604	-0.183546	0.801731	-0.494232	0.851273	0.0101851	-0.881294	0.17943	0.427916	-0.939987		-0.641251	0	-1.2825	-0.945007	1.55251	-0.776245
35.144	4.71	0.391171	-0.779954	0.305447	0.916877	-0.941681	-0.107385	0.739404	-0.402435	0.907548	-0.144309	-0.862704	0.255541	0.335547	-0.941681		-0.641251	0	-0.945007	-0.945007	1.89	-0.438751
35.171	4.71	0.291752	-0.754304	0.36479	0.874879	-0.925212	-0.0245902	0.644359	-0.316593	0.953127	-0.370748	-0.826349	0.374083	0.17035	-0.941681		-0.945007	-0.303757	-0.641251	-0.945007	0.607498	-0.776245
35.194	4.71	0.202607	-0.724696	0.414513	0.827244	-0.917438	0.0453917	0.5722	-0.248927	0.980385	-0.596244	-0.781828	0.47363	0.0131849	-0.935825		-0.945007	-0.303757	-0.641251	-0.945007	0.607498	-0.776245
35.216	4.71	0.108697	-0.690798	0.463027	0.762511	-0.908881	0.125079	0.47871	-0.189069	0.99466	-0.772529	-0.732231	0.591895	-0.228771	-0.917438		-0.641251	-0.945007	-0.641251	-0.945007	-0.303757	0.134995
35.241	4.71	-0.00766962	-0.643141	0.506747	0.694112	-0.90166	0.198088	0.384979	-0.119365	0.999965	-0.886078	-0.680608	0.700007	-0.496719	-0.886438		-0.945007	-0.945007	-0.641251	-0.945007	-0.607498	0.809998
35.264	4.71	-0.123933	-0.581517	0.561674	0.617991	-0.896849	0.273863	0.280376	-0.0551956	0.994322	-0.961611	-0.62614	0.795242	-0.726225	-0.845015		-0.945007	-1.2825	-0.641251	-0.945007	-1.58624	0.809998
35.286	4.71	-0.235533	-0.52234	0.619737	0.508279	-0.893281	0.352655	0.173306	0.00460233	0.975103	-0.993848	-0.572534	0.890028	-0.911046	-0.785555		-0.641251	-1.2825	-0.641251	-0.945007	-1.58624	0.809998
35.312	4.71	-0.355598	-0.461418	0.678271	0.406103	-0.891929	0.425403	0.0830894	0.0567269	0.936034	-0.999707	-0.529993	0.950676	-0.98691	-0.721241		-0.641251	-1.2825	-0.641251	-0.607498	-1.58624	0.809998
35.34	4.71	-0.491563	-0.389964	0.754838	0.246615	-0.885046	0.517911	-0.069758	0.101069	0.860976	-0.987825	-0.47819	0.984308	-0.998128	-0.643141		-0.641251	-1.2825	-0.945007	-0.607498	-1.58624	0.472504
35.364	4.71	-0.606731	-0.31133	0.826244	0.0361774	-0.868215	0.613439	-0.273293	0.149765	0.758615	-0.963181	-0.421041	0.997234	-0.978197	-0.558513		-0.641251	-0.945007	-0.945007	-0.945007	-1.89	0.134995
35.391	4.71	-0.715731	-0.248947	0.874986	-0.224875	-0.839082	0.699293	-0.519969	0.202607	0.662525	-0.937923	-0.367754	0.999893	-0.960165	-0.464963		-0.641251	-0.945007	-1.2825	-0.607498	-2.19376	-1.08
35.42	4.71	-0.8167	-0.183546	0.920128	-0.561183	-0.795961	0.780464	-0.786928	0.285878	0.536417	-0.913006	-0.317027	0.994108	-0.951043	-0.35002		-0.641251	-1.2825	-1.2825	-0.945007	-1.89	-1.38374
35.444	4.71	-0.885511	-0.121293	0.957558	-0.843526	-0.745705	0.845984	-0.947975	0.381266	0.354319	-0.883645	-0.270192	0.973755	-0.946623	-0.247978		-0.641251	-0.945007	-1.58624	-0.607498	-2.19376	-1.38374
35.466	4.71	-0.933544	-0.0725289	0.983048	-0.967162	-0.697278	0.896324	-0.99808	0.483527	0.151599	-0.855022	-0.233419	0.93138	-0.945326	-0.144089		0	-0.945007	-1.2825	-0.607498	-1.89	-1.38374
35.492	4.71	-0.970772	-0.0285888	0.997007	-0.998701	-0.654554	0.943291	-0.994152	0.60429	-0.0557857	-0.818958	-0.19827	0.875363	-0.944672	-0.0375838		-0.303757	-0.641251	-1.58624	-0.607498	-1.89	-1.38374
35.514	4.71	-0.99171	0.0194061	0.997292	-0.992172	-0.610422	0.981931	-0.971999	0.704934	-0.305834	-0.757577	-0.157929	0.807077	-0.944672	0.0743387		-0.641251	-0.303757	-1.58624	-0.607498	-1.58624	-1.38374
35.541	4.71	-0.999995	0.0653607	0.973298	-0.970088	-0.562654	0.999792	-0.955276	0.815815	-0.533569	-0.692243	-0.115335	0.710484	-0.944672	0.198088		-0.303757	0.303757	-1.58624	-0.303757	-1.89	-1.38374
35.57	4.71	-0.990485	0.125079	0.909544	-0.953786	-0.506907	0.98462	-0.947586	0.912962	-0.764854	-0.613585	-0.0675412	0.582812	-0.943684	0.336697		-0.303757	0.303757	-0.945007	-0.303757	-1.58624	-1.38374
35.594	4.71	-0.96619	0.196128	0.818724	-0.943352	-0.454306	0.940189	-0.9463	0.970031	-0.91472	-0.519779	-0.00859255	0.44501	-0.937923	0.463913		-0.303757	0.945007	-0.945007	0	-1.58624	-1.38374
35.621	4.71	-0.925631	0.263267	0.738056	-0.933693	-0.408302	0.88439	-0.9463	0.994241	-0.978243	-0.429187	0.0473896	0.318537	-0.925969	0.582993		-0.303757	0.945007	-0.945007	0.303757	-1.24875	-1.08
35.65	4.71	-0.866281	0.331042	0.651216	-0.924832	-0.352829	0.815843	-0.9463	0.999575	-0.999636	-0.32744	0.0872961	0.186094	-0.909297	0.705698		-0.303757	1.58624	-1.2825	0.641251	-0.607498	-1.08
35.674	4.71	-0.809557	0.406306	0.562317	-0.917438	-0.305623	0.742092	-0.9463	0.989841	-0.990602	-0.237307	0.15972	0.0461689	-0.893281	0.798264		-0.303757	1.58624	-1.2825	1.2825	-0.607498	-1.08
35.704	4.71	-0.734739	0.486787	0.450375	-0.912597	-0.252819	0.664022	-0.947266	0.968139	-0.970571	-0.175676	0.29113	-0.169985	-0.874106	0.868123		0	1.58624	-0.945007	0.945007	0.607498	-1.08
35.726	4.71	-0.677222	0.582993	0.285171	-0.907626	-0.208061	0.592521	-0.947266	0.946105	-0.944343	-0.113349	0.443417	-0.441989	-0.84448	0.908386		0.303757	0.945007	-0.641251	-0.303757	0.945007	-1.08
35.751	4.71	-0.604289	0.651384	0.137746	-0.896406	-0.149035	0.521139	-0.947266	0.915449	-0.928217	-0.070534	0.543337	-0.690236	-0.800778	0.940944		-0.303757	0.641251	-0.303757	-0.607498	0.945007	-0.776245
35.78	4.71	-0.528502	0.737531	-0.0837166	-0.869699	-0.0755207	0.427012	-0.947266	0.852159	-0.911778	-0.021591	0.664188	-0.887925	-0.740351	0.972888		0	0.641251	-0.303757	-0.607498	0.945007	-0.776245
35.804	4.71	-0.45235	0.836249	-0.353972	-0.824655	-0.00659261	0.329888	-0.943352	0.781695	-0.894178	0.0393971	0.77354	-0.978243	-0.671768	0.993465		-0.303757	0.303757	0	-0.303757	0.945007	-0.776245
35.827	4.71	-0.382684	0.907127	-0.581698	-0.765355	0.0713467	0.219386	-0.936878	0.713585	-0.877005	0.0932716	0.861597	-0.999976	-0.600073	0.999788		0	0	0.303757	-0.607498	1.24875	-0.776245
35.852	4.71	-0.300544	0.955517	-0.746519	-0.706537	0.15577	0.0880711	-0.929698	0.637944	-0.858118	0.145885	0.922075	-0.991793	-0.534227	0.989272		-0.641251	-0.945007	0.303757	-0.607498	1.24875	-0.776245
35.884	4.71	-0.199602	0.98764	-0.889301	-0.613585	0.283467	-0.115556	-0.914226	0.52459	-0.83027	0.2274	0.97753	-0.967105	-0.451631	0.948727		-0.641251	-1.2825	0.303757	-0.303757	0.607498	-0.776245
35.906	4.71	-0.134581	0.999944	-0.969655	-0.529993	0.422686	-0.343663	-0.890568	0.439994	-0.787408	0.317799	0.997797	-0.947266	-0.378886	0.896668		-0.641251	-1.2825	0.303757	-0.945007	0.607498	-0.438751
35.931	4.71	-0.0567272	0.992121	-0.994389	-0.464077	0.545015	-0.567787	-0.849793	0.333999	-0.748364	0.383338	0.998819	-0.933693	-0.317027	0.839404		-0.641251	-1.2825	0.303757	-0.945007	-0.303757	0.134995
35.96	4.71	0.0306745	0.967001	-0.99927	-0.389964	0.694991	-0.788776	-0.783695	0.216107	-0.687901	0.457701	0.9762	-0.919416	-0.243131	0.752721		-0.641251	-1.2825	0.303757	-0.945007	-0.607498	0.472504
35.984	4.71	0.101069	0.915675	-0.983447	-0.321765	0.819998	-0.933773	-0.706537	0.105647	-0.600873	0.540816	0.922761	-0.909297	-0.149035	0.652732		-0.641251	-1.2825	0	-0.945007	-1.58624	1.14751
36.006	4.71	0.160373	0.856363	-0.960999	-0.268266	0.916566	-0.993165	-0.628476	-0.0352744	-0.521487	0.605511	0.845865	-0.902092	-0.0465758	0.54063		-0.641251	-1.2825	0	-0.945007	-1.58624	1.14751
36.031	4.71	0.219101	0.791455	-0.940668	-0.230501	0.962861	-0.997537	-0.553526	-0.202607	-0.451631	0.655925	0.768303	-0.898172	0.0483884	0.450375		-0.641251	-1.2825	-0.303757	-0.945007	-1.58624	1.14751
36.06	4.71	0.241492	0.721652	-0.923303	-0.188459	0.992397	-0.977779	-0.466733	-0.319502	-0.368684	0.723878	0.666262	-0.896406	0.153795	0.363652		-0.303757	-1.2825	-0.303757	-0.607498	-1.58624	1.14751
36.084	4.71	0.285878	0.638221	-0.918627	-0.144089	0.999994	-0.958756	-0.377035	-0.450981	-0.280767	0.807208	0.528799	-0.894178	0.249736	0.288046		-0.641251	-1.2825	-0.641251	-0.945007	-1.58624	1.14751
36.106	4.71	0.331107	0.550686	-0.918232	-0.101418	0.995337	-0.950733	-0.29322	-0.583309	-0.214903	0.862104	0.364583	-0.892831	0.331985	0.204728		-0.303757	-1.2825	-0.945007	-0.945007	-1.58624	1.14751
36.132	4.71	0.389759	0.451268	-0.91704	-0.0635498	0.985311	-0.946623	-0.223684	-0.697278	-0.157929	0.902012	0.17626	-0.887362	0.406306	0.0850823		-0.303757	-1.2825	-0.945007	-0.607498	-1.58624	1.14751
36.154	4.71	0.442747	0.323272	-0.914226	-0.0185916	0.968761	-0.943684	-0.149035	-0.779778	-0.0934561	0.940265	-0.0867057	-0.868215	0.466569	-0.0867057		-0.303757	-1.2825	-1.2825	-0.607498	-1.58624	0.472504
36.181	4.71	0.534998	0.173306	-0.904238	0.0274039	0.943217	-0.942353	-0.0435788	-0.856939	-0.0445779	0.963934	-0.423055	-0.827473	0.552539	-0.36051		-0.303757	-0.945007	-0.945007	0	-1.58624	-0.134995
36.21	4.71	0.662416	-0.0348077	-0.875559	0.076333	0.893547	-0.942353	0.050386	-0.92388	0.00840725	0.982119	-0.763564	-0.778073	0.651384	-0.65774		0	-0.945007	-1.58624	-0.303757	-1.58624	-1.08
36.234	4.71	0.754195	-0.289606	-0.827473	0.128055	0.827244	-0.941681	0.148852	-0.962121	0.0643628	0.99716	-0.953552	-0.723316	0.744915	-0.875183		-0.303757	-0.303757	-1.58624	-0.303757	-1.58624	-1.08
36.26	4.71	0.851355	-0.542	-0.768563	0.167612	0.752721	-0.941681	0.290173	-0.988491	0.105212	0.99872	-0.999353	-0.667311	0.83128	-0.975683		0	0	-1.58624	-0.303757	-1.58624	-0.776245
36.284	4.71	0.927935	-0.773798	-0.696561	0.198088	0.664022	-0.941344	0.430826	-0.999481	0.148852	0.978732	-0.990327	-0.614374	0.91293	-0.999988		0.303757	0	-1.58624	0	-1.58624	-0.438751
36.307	4.71	0.973644	-0.915928	-0.627698	0.248767	0.56397	-0.937923	0.564153	-0.99729	0.193185	0.93138	-0.967864	-0.554359	0.966547	-0.987354		-0.303757	0	-1.2825	0	-1.24875	-0.776245
36.334	4.71	0.996443	-0.979065	-0.562654	0.309253	0.451268	-0.931528	0.667918	-0.980485	0.233239	0.867515	-0.956159	-0.498262	0.993465	-0.965561		-0.303757	0	-1.2825	0.303757	-0.945007	-0.776245
36.356	4.71	0.999322	-0.999998	-0.461418	0.398983	0.305235	-0.917438	0.780464	-0.955594	0.29113	0.775297	-0.9463	-0.433698	0.999216	-0.949799		-0.303757	0.303757	-1.2825	0.303757	-0.607498	-0.438751
36.381	4.71	0.985014	-0.991535	-0.391805	0.47627	0.17035	-0.896849	0.861597	-0.915449	0.329154	0.704122	-0.939987	-0.381661	0.985819	-0.945326		-0.303757	0.641251	-1.2825	0.303757	-0.607498	-0.776245
36.41	4.71	0.950486	-0.970088	-0.31987	0.590281	-0.0627734	-0.860165	0.927028	-0.85376	0.376863	0.621915	-0.933335	-0.316078	0.955746	-0.944343		-0.303757	1.58624	-1.2825	0.303757	-0.607498	-0.134995
36.434	4.71	0.915449	-0.945326	-0.239249	0.709936	-0.333312	-0.807907	0.965773	-0.789289	0.446104	0.5254	-0.928217	-0.258619	0.909544	-0.944343		-0.303757	1.58624	-1.2825	-0.303757	0.607498	-0.438751
36.461	4.71	0.86857	-0.925212	-0.20121	0.808387	-0.609805	-0.744371	0.990849	-0.711432	0.512769	0.432429	-0.925969	-0.19827	0.848522	-0.944343		-0.303757	1.58624	-1.2825	-0.607498	0.945007	-0.438751
36.485	4.71	0.821977	-0.904665	-0.163851	0.888198	-0.82591	-0.661332	0.999993	-0.634393	0.589474	0.320432	-0.920982	-0.112355	0.775297	-0.944343		-0.303757	1.58624	-1.2825	-0.945007	0.607498	-0.438751
36.506	4.71	0.772037	-0.886438	-0.12923	0.936112	-0.923004	-0.597671	0.995528	-0.568259	0.646057	0.191004	-0.91624	-0.0385831	0.718181	-0.944343		-0.303757	0.641251	-1.2825	-0.607498	0.945007	-0.438751
36.532	4.71	0.710353	-0.870192	-0.0874807	0.968319	-0.97947	-0.519779	0.980929	-0.48755	0.716246	0.0651392	-0.910128	0.0413955	0.658019	-0.944343		0	0.641251	-1.2825	-0.607498	0.607498	-0.438751
36.554	4.71	0.650847	-0.853983	-0.0295883	0.990021	-0.99924	-0.449846	0.956624	-0.408044	0.795242	-0.0926815	-0.896406	0.108195	0.583625	-0.944343		-0.303757	0.303757	-1.2825	-0.303757	0.607498	-0.438751
36.581	4.71	0.575808	-0.839082	0.0393971	0.999652	-0.993486	-0.357503	0.913654	-0.313681	0.854926	-0.254001	-0.871176	0.181398	0.496173	-0.944672		-0.641251	0.303757	-1.2825	-0.607498	0.945007	-0.438751
36.605	4.71	0.500885	-0.814341	0.168598	0.995807	-0.972699	-0.265375	0.860976	-0.228073	0.917762	-0.453612	-0.828595	0.263267	0.394189	-0.945652		-0.641251	0	-1.2825	-0.607498	0.945007	-0.438751
36.634	4.71	0.389758	-0.785555	0.255541	0.978732	-0.948856	-0.18158	0.801731	-0.13154	0.961224	-0.634077	-0.773023	0.361063	0.2698	-0.945652		-0.641251	-0.303757	-0.641251	-0.607498	1.55251	-0.776245
36.661	4.71	0.281465	-0.73495	0.32632	0.943879	-0.925212	-0.0904688	0.724415	-0.0398731	0.988862	-0.810388	-0.702278	0.489405	0.0691301	-0.942353		-0.641251	-1.2825	-0.641251	-0.607498	0.607498	-0.438751
36.69	4.71	0.151281	-0.680608	0.386107	0.889927	-0.906362	-0.00859255	0.632042	0.0551953	0.999507	-0.912688	-0.631583	0.635308	-0.221951	-0.925212		-0.641251	-0.945007	-0.641251	-0.945007	-0.607498	0.472504
36.714	4.71	0.0337409	-0.620667	0.466569	0.799934	-0.891929	0.0713467	0.536417	0.134581	0.99474	-0.974575	-0.558513	0.762655	-0.524233	-0.896849		-0.641251	-0.945007	-0.641251	-0.945007	-1.58624	0.809998
36.736	4.71	-0.0659129	-0.567604	0.52644	0.70554	-0.879396	0.167612	0.432429	0.19208	0.974208	-0.997265	-0.498262	0.86362	-0.781343	-0.852418		-0.641251	-1.2825	-0.641251	-0.945007	-1.58624	0.809998
36.764	4.71	-0.189069	-0.517214	0.576474	0.622697	-0.870192	0.257474	0.342132	0.251898	0.939506	-0.998886	-0.456976	0.935407	-0.931609	-0.798977		-0.641251	-1.2825	-0.641251	-0.303757	-1.58624	0.809998
36.794	4.71	-0.313681	-0.461418	0.651384	0.471671	-0.862704	0.345158	0.260157	0.33689	0.874879	-0.982899	-0.402817	0.983231	-0.998897	-0.718465		-0.641251	-1.2825	-0.945007	-0.303757	-1.58624	0.809998
36.816	4.71	-0.412241	-0.401902	0.735502	0.338371	-0.859654	0.425403	0.185111	0.39681	0.779073	-0.952576	-0.352829	0.997007	-0.989185	-0.638535		-0.641251	-1.2825	-0.945007	-0.303757	-1.58624	0.809998
36.841	4.71	-0.531104	-0.35002	0.78791	0.202769	-0.857089	0.503295	0.0721226	0.459177	0.694112	-0.928217	-0.308478	1	-0.970571	-0.572534		-0.641251	-0.641251	-1.2825	-0.607498	-1.58624	0.472504
36.864	4.71	-0.634394	-0.283645	0.842231	-0.000814693	-0.84448	0.589474	-0.126475	0.532403	0.562317	-0.898172	-0.256687	0.995807	-0.957033	-0.490438		-0.641251	-1.2825	-1.2825	-0.607498	-1.89	0.134995
36.886	4.71	-0.723188	-0.219784	0.891392	-0.273293	-0.819531	0.664188	-0.381866	0.611597	0.411578	-0.870192	-0.208061	0.983554	-0.951966	-0.398236		-0.303757	-0.641251	-1.2825	-0.607498	-1.89	-1.08
36.912	4.71	-0.809557	-0.166809	0.927028	-0.551211	-0.779954	0.731424	-0.629426	0.698376	0.237883	-0.840168	-0.169766	0.964669	-0.950111	-0.305623		0	-0.303757	-0.945007	-0.607498	-2.19376	-1.08
36.936	4.71	-0.873842	-0.107385	0.957558	-0.830394	-0.72676	0.798264	-0.855655	0.784556	0.0111851	-0.793533	-0.12923	0.929916	-0.949799	-0.206105		-0.303757	-0.303757	-0.945007	-0.303757	-1.89	-1.38374
36.961	4.71	-0.928506	-0.0495723	0.980385	-0.952644	-0.686448	0.849695	-0.959947	0.861647	-0.205344	-0.736981	-0.0974378	0.888555	-0.949799	-0.12923		0.641251	0	-1.58624	-0.303757	-1.89	-1.38374
36.99	4.71	-0.970772	0.00140735	0.997797	-0.998849	-0.634679	0.920909	-0.999976	0.936803	-0.461615	-0.661332	-0.055564	0.818149	-0.949799	0.00240734		0.641251	0	-1.58624	-0.303757	-1.89	-1.38374
37.014	4.71	-0.992666	0.053382	0.991996	-0.989906	-0.579889	0.97795	-0.985887	0.981964	-0.710223	-0.570071	-0.00859255	0.718181	-0.949799	0.135985		0.303757	0	-0.945007	-0.303757	-1.89	-1.38374
37.037	4.71	-0.999882	0.102228	0.951226	-0.967864	-0.532535	0.999726	-0.964777	0.998211	-0.856688	-0.487822	0.0363993	0.606925	-0.949799	0.255541		0	0	-0.945007	-0.303757	-2.83501	-1.38374
37.061	4.71	-0.995185	0.148852	0.891291	-0.954385	-0.49218	0.99237	-0.956159	0.99618	-0.940743	-0.408302	0.0823141	0.488339	-0.946623	0.355461		0	0.303757	-1.2825	0	-1.58624	-1.08
37.09	4.71	-0.970772	0.203966	0.82499	-0.943352	-0.451631	0.962801	-0.953485	0.968522	-0.987389	-0.312281	0.138956	0.354319	-0.936528	0.472749		0	0.641251	-0.641251	0.303757	-1.58624	-1.08
37.114	4.71	-0.934639	0.273863	0.736029	-0.932615	-0.407388	0.918861	-0.953485	0.930767	-0.999707	-0.203168	0.175494	0.234968	-0.921759	0.601524		0	1.58624	-0.945007	0.641251	-1.24875	-1.08
37.141	4.71	-0.883363	0.337639	0.657266	-0.922918	-0.365893	0.864012	-0.953485	0.884797	-0.988134	-0.121293	0.248767	0.100018	-0.904665	0.718336		0	1.58624	-0.945007	0.641251	-0.607498	-1.08
37.17	4.71	-0.815814	0.398066	0.587677	-0.917438	-0.318923	0.799934	-0.953485	0.827184	-0.963983	-0.0495723	0.374083	-0.101639	-0.8892	0.81015		0	1.58624	-0.945007	0.945007	-0.607498	-1.08
37.194	4.71	-0.759209	0.45859	0.490955	-0.915034	-0.275003	0.735352	-0.95288	0.774953	-0.934763	0.0194061	0.525589	-0.362375	-0.862704	0.867626		0	1.2825	-0.945007	0	0.945007	-1.08
37.217	4.71	-0.691759	0.523034	0.387746	-0.910542	-0.225633	0.664022	-0.95288	0.722128	-0.910542	0.076333	0.6529	-0.644841	-0.813178	0.913338		0	0.945007	-0.945007	-0.303757	0.945007	-1.08
37.244	4.71	-0.601842	0.591895	0.2698	-0.900358	-0.162864	0.594935	-0.951966	0.650847	-0.887362	0.122102	0.737531	-0.845668	-0.759532	0.947846		0	0.641251	-0.641251	-0.607498	0.945007	-1.08
37.266	4.71	-0.540171	0.697861	0.0691301	-0.877005	-0.0805054	0.50914	-0.948856	0.585798	-0.855022	0.17943	0.823417	-0.96243	-0.692243	0.977319		0	0.303757	-0.641251	-0.607498	0.945007	-1.08
37.291	4.71	-0.453718	0.78358	-0.114563	-0.84448	-0.0145921	0.411578	-0.945326	0.503538	-0.822386	0.223503	0.889572	-0.998017	-0.62614	0.995164		-0.641251	0	-0.303757	-0.607498	1.24875	-1.08
37.32	4.71	-0.352729	0.870594	-0.338963	-0.786791	0.050386	0.308091	-0.940668	0.393992	-0.77429	0.279629	0.949427	-0.994782	-0.556022	0.999175		-0.641251	0	0	-0.607498	1.24875	-1.08
37.344	4.71	-0.274097	0.941955	-0.585758	-0.706537	0.138956	0.168379	-0.937923	0.275572	-0.704411	0.346097	0.986682	-0.973391	-0.481699	0.984091		-0.641251	-1.2825	0	-0.607498	1.24875	-0.776245
37.37	4.71	-0.190575	0.975593	-0.751818	-0.630031	0.242951	0.0141848	-0.931528	0.143695	-0.636223	0.409957	0.999301	-0.955276	-0.416501	0.951534		-0.641251	-1.2825	0	-0.607498	0.945007	-0.776245
37.4	4.71	-0.0964903	0.994346	-0.874214	-0.551026	0.383338	-0.189659	-0.915034	-0.00766962	-0.553526	0.478027	0.997437	-0.937576	-0.344393	0.897552		-0.641251	-1.2825	0	-1.24875	0.607498	-0.776245
37.424	4.71	-0.0184066	0.9995	-0.957098	-0.457865	0.525589	-0.436599	-0.885046	-0.13002	-0.455196	0.551705	0.969009	-0.924069	-0.271155	0.836676		-0.641251	-1.2825	0	-0.945007	0.303757	-0.438751
37.447	4.71	0.0521317	0.987917	-0.991693	-0.383509	0.6529	-0.662997	-0.841791	-0.247441	-0.370542	0.611067	0.913654	-0.915034	-0.204147	0.754693		-0.641251	-1.2825	0	-0.945007	-0.607498	0.809998
37.474	4.71	0.134581	0.960609	-1	-0.328384	0.762655	-0.839746	-0.786791	-0.388345	-0.292263	0.666428	0.850105	-0.908881	-0.133196	0.672207		-0.641251	-0.945007	-0.303757	-1.24875	-0.303757	0.809998
37.504	4.71	0.223589	0.903636	-0.989476	-0.259585	0.885889	-0.969655	-0.702278	-0.534997	-0.19827	0.74157	0.720266	-0.902953	-0.0205912	0.535572		-0.641251	-0.945007	-0.303757	-0.607498	-0.945007	0.809998
37.527	4.71	0.274097	0.822154	-0.963983	-0.204147	0.954628	-0.99995	-0.619097	-0.635579	-0.104402	0.826244	0.569737	-0.899486	0.0833107	0.417039		-0.303757	-1.58624	-0.303757	-0.945007	-1.24875	1.14751
37.554	4.71	0.309309	0.759267	-0.945326	-0.162864	0.985006	-0.990327	-0.544332	-0.73992	-0.0405815	0.877396	0.419764	-0.896406	0.173525	0.331776		-0.945007	-1.58624	-0.641251	-0.607498	-1.58624	1.14751
37.576	4.71	0.339777	0.679577	-0.931528	-0.113349	0.997797	-0.967612	-0.456976	-0.8167	0.00740728	0.920909	0.190023	-0.885046	0.255541	0.249521		-0.641251	-0.945007	-0.945007	-0.945007	-0.945007	1.14751
37.602	4.71	0.395402	0.602145	-0.925212	-0.0675412	0.999944	-0.954385	-0.377035	-0.89184	0.0443928	0.949741	-0.0777362	-0.86722	0.321589	0.148633		-0.641251	-1.2825	-1.2825	-0.607498	-1.58624	1.14751
37.626	4.71	0.46326	0.497041	-0.91624	-0.015592	0.996338	-0.947266	-0.29322	-0.943594	0.105212	0.979185	-0.45984	-0.830827	0.409045	-0.0398042		-0.641251	-0.945007	-1.2825	-0.607498	-1.58624	0.472504
37.651	4.71	0.52459	0.372949	-0.906362	0.0254046	0.987605	-0.943352	-0.225633	-0.978317	0.162681	0.991641	-0.746519	-0.79048	0.505885	-0.288648		-0.641251	-0.945007	-1.58624	0	-1.58624	-0.134995
37.674	4.71	0.5957	0.210597	-0.890113	0.0673563	0.960609	-0.941344	-0.147057	-0.995625	0.220578	0.998924	-0.929042	-0.742365	0.595114	-0.539476		-0.303757	-0.945007	-1.58624	-0.303757	-1.58624	-0.438751
37.697	4.71	0.680601	0.0291812	-0.86722	0.119124	0.909544	-0.939645	-0.0585591	-0.999905	0.268088	0.999435	-0.995301	-0.690075	0.692831	-0.794883		-0.303757	-0.641251	-1.58624	0	-1.58624	-1.08
37.724	4.71	0.797691	-0.17491	-0.832493	0.162681	0.852205	-0.938959	0.0363993	-0.989841	0.312104	0.990409	-0.997248	-0.639304	0.778585	-0.936255		-0.303757	-0.303757	-1.58624	0	-1.58624	-1.08
37.746	4.71	0.879012	-0.438397	-0.762774	0.215699	0.767662	-0.938959	0.187295	-0.969657	0.376863	0.952147	-0.975193	-0.583955	0.869114	-0.996803		0	0	-1.2825	-0.303757	-1.58624	-1.08
37.771	4.71	0.943084	-0.625533	-0.70299	0.251672	0.683236	-0.937923	0.320642	-0.934092	0.425403	0.896668	-0.959604	-0.535072	0.936463	-0.994471		0	0	-1.2825	0	-1.58624	-1.08
37.794	4.71	0.974684	-0.798509	-0.62614	0.293998	0.583625	-0.935825	0.434432	-0.891146	0.478905	0.807077	-0.949171	-0.481699	0.976248	-0.975193		-0.303757	0.303757	-1.2825	0	-1.24875	-1.08
37.817	4.71	0.99171	-0.903906	-0.546846	0.358264	0.461056	-0.929698	0.55753	-0.837387	0.52644	0.724415	-0.940668	-0.425571	0.997662	-0.95498		-0.303757	0.303757	-1.2825	0	-1.24875	-1.08
37.842	4.71	0.999995	-0.962701	-0.472912	0.419966	0.329888	-0.918232	0.668662	-0.769103	0.580553	0.647413	-0.934763	-0.373327	0.998563	-0.949799		0	0.641251	-1.2825	0.303757	-0.607498	-0.438751
37.87	4.71	0.988022	-0.995006	-0.398236	0.513628	0.136755	-0.898172	0.775437	-0.683965	0.643764	0.555684	-0.929698	-0.317027	0.983734	-0.949171		-0.303757	1.2825	-1.2825	-0.303757	-0.607498	-0.438751
37.896	4.71	0.962122	-0.998128	-0.32744	0.631439	-0.106612	-0.861183	0.86613	-0.59816	0.718336	0.429722	-0.924832	-0.253786	0.951534	-0.949171		0	1.58624	-1.2825	-0.303757	0.303757	-0.438751
37.921	4.71	0.926788	-0.981394	-0.264411	0.73888	-0.369819	-0.805544	0.922461	-0.51015	0.781089	0.304283	-0.920592	-0.194348	0.902778	-0.949799		0	1.58624	-1.2825	-0.303757	0.607498	-0.438751
37.95	4.71	0.879012	-0.956743	-0.219784	0.83128	-0.620056	-0.736305	0.964464	-0.405241	0.843844	0.162462	-0.911367	-0.123278	0.843725	-0.951966		0	0.945007	-1.2825	-0.303757	0.303757	-1.08
37.974	4.71	0.828045	-0.926346	-0.168781	0.905012	-0.810974	-0.661332	0.988106	-0.319502	0.903732	-0.0298103	-0.897731	-0.0435788	0.775928	-0.953485		0	0.641251	-0.945007	-0.303757	0.303757	-1.08
38	4.71	0.767139	-0.90166	-0.110367	0.954628	-0.924916	-0.591238	0.999059	-0.234042	0.953127	-0.245286	-0.878442	0.0304027	0.701988	-0.956159		0	0.641251	-0.945007	-0.303757	0.945007	-1.08
38.024	4.71	0.704934	-0.872645	-0.0445779	0.980778	-0.981051	-0.524896	0.997782	-0.154314	0.984308	-0.48014	-0.845015	0.0902842	0.628937	-0.957033		0	0.303757	-0.641251	-0.303757	0.607498	-1.08
38.054	4.71	0.617647	-0.846082	0.0244049	0.997453	-1	-0.44627	0.97914	-0.052132	0.998296	-0.696002	-0.784936	0.16564	0.526251	-0.957033		-0.303757	0	-0.303757	-0.945007	0.607498	-0.776245
38.077	4.71	0.541462	-0.806136	0.0962581	0.997782	-0.989476	-0.360303	0.941544	0.0214737	0.996833	-0.87807	-0.71077	0.251672	0.414311	-0.957033		-0.303757	-0.945007	-0.303757	-0.945007	0.607498	-0.438751
38.104	4.71	0.435857	-0.772388	0.158733	0.980929	-0.969845	-0.28652	0.896225	0.110222	0.981699	-0.95142	-0.640841	0.336697	0.298562	-0.956159		-0.303757	-1.2825	-0.641251	-0.607498	0.607498	-0.776245
38.126	4.71	0.336889	-0.714978	0.243921	0.941207	-0.944343	-0.20121	0.830043	0.177005	0.945193	-0.993282	-0.562654	0.450573	0.133783	-0.948856		-0.303757	-1.58624	-0.641251	-0.607498	0.607498	-0.438751
38.151	4.71	0.201104	-0.658326	0.302589	0.893996	-0.924832	-0.14112	0.767662	0.247442	0.899745	-0.999958	-0.498262	0.556699	-0.0547872	-0.936528		-0.303757	-1.2825	-0.641251	-0.607498	0.303757	0.134995
38.18	4.71	0.0505997	-0.586388	0.374083	0.818149	-0.902953	-0.055564	0.66477	0.297616	0.836128	-0.989476	-0.42376	0.702146	-0.378166	-0.907626		-0.303757	-1.2825	-0.641251	-0.945007	-1.58624	0.472504
38.204	4.71	-0.0643821	-0.502591	0.448787	0.719572	-0.885511	0.0393971	0.567269	0.351293	0.748757	-0.964248	-0.349083	0.83128	-0.666732	-0.861691		-0.303757	-1.2825	-0.641251	-0.945007	-1.58624	0.809998
38.231	4.71	-0.192081	-0.428284	0.512769	0.617991	-0.872645	0.139946	0.474315	0.422	0.66477	-0.938615	-0.292263	0.910878	-0.878548	-0.804357		-0.303757	-1.2825	-0.641251	-0.945007	-1.89	0.809998
38.255	4.71	-0.30493	-0.34627	0.589474	0.498775	-0.860165	0.251672	0.377584	0.495565	0.555684	-0.913006	-0.24604	0.958987	-0.98691	-0.728817		-0.303757	-1.2825	-0.641251	-0.607498	-1.58624	0.809998
38.277	4.71	-0.408044	-0.270192	0.659691	0.384979	-0.853462	0.310204	0.321379	0.563199	0.423391	-0.887823	-0.211972	0.974258	-0.999602	-0.668799		0	-1.2825	-0.945007	-0.607498	-1.58624	0.809998
38.304	4.71	-0.533701	-0.204147	0.721805	0.247584	-0.846615	0.37501	0.237883	0.662416	0.260157	-0.861183	-0.177645	0.987005	-0.984516	-0.600073		0.303757	-1.2825	-0.945007	-0.607498	-1.58624	0.809998
38.327	4.71	-0.629638	-0.132204	0.801863	0.0101851	-0.837446	0.455922	0.0880711	0.74198	0.00818522	-0.817809	-0.130222	0.996929	-0.963181	-0.510351		0.641251	-0.945007	-0.945007	-0.607498	-1.58624	0.809998
38.354	4.71	-0.733697	-0.0834953	0.849695	-0.197508	-0.820676	0.525589	-0.0956682	0.806848	-0.216096	-0.772388	-0.0934561	1	-0.955276	-0.431895		0.641251	0	-0.945007	-0.607498	-1.89	0.134995
38.376	4.71	-0.803208	-0.0295883	0.902012	-0.519969	-0.779954	0.607895	-0.346479	0.85376	-0.492374	-0.696561	-0.0435788	0.99474	-0.951043	-0.341575		0.641251	0	-0.641251	-0.607498	-2.19376	-0.776245
38.401	4.71	-0.86933	0.0164066	0.933985	-0.734422	-0.727446	0.684857	-0.577624	0.917901	-0.680038	-0.628476	-0.0115924	0.969501	-0.949799	-0.258619		0.641251	0	-1.2825	-0.945007	-1.89	-1.08
38.425	4.71	-0.920318	0.0703492	0.968068	-0.911458	-0.673248	0.766522	-0.7967	0.967754	-0.839746	-0.541813	0.0244049	0.902778	-0.949799	-0.155953		0.641251	0	-1.2825	-0.607498	-2.19376	-1.08
38.454	4.71	-0.966584	0.122102	0.990849	-0.985418	-0.62145	0.851273	-0.934842	0.99729	-0.933415	-0.459643	0.0563774	0.816998	-0.949799	-0.0575608		0.641251	0	-1.2825	-0.607498	-2.19376	-1.08
38.481	4.71	-0.99171	0.187295	0.998341	-0.998886	-0.565132	0.940265	-0.996306	0.994075	-0.989509	-0.351893	0.0942672	0.713993	-0.949799	0.076333		0.641251	0.303757	-0.945007	-0.607498	-2.19376	-1.08
38.51	4.71	-0.999925	0.242951	0.970473	-0.981966	-0.510351	0.986682	-0.994782	0.951906	-0.999754	-0.25572	0.134003	0.597344	-0.949171	0.210814		0.303757	0.303757	-0.945007	-0.303757	-1.89	-1.08
38.534	4.71	-0.99171	0.309253	0.905342	-0.957899	-0.459643	0.999963	-0.973162	0.898001	-0.98434	-0.14112	0.182381	0.465487	-0.945326	0.340461		0.641251	0.303757	-0.303757	0	-1.58624	-1.08
38.561	4.71	-0.965394	0.363859	0.841571	-0.941681	-0.415591	0.987605	-0.960999	0.82459	-0.96237	-0.0405815	0.213745	0.338371	-0.935472	0.465684		0.303757	0.945007	-0.303757	0.303757	-1.24875	-1.08
38.59	4.71	-0.920318	0.428116	0.768303	-0.928589	-0.364963	0.959207	-0.957611	0.747101	-0.936528	0.0563774	0.269051	0.210597	-0.918627	0.605511		0	0.945007	-0.945007	0.303757	-0.607498	-1.08
38.614	4.71	-0.86933	0.496366	0.689056	-0.913006	-0.31133	0.921601	-0.956743	0.682845	-0.910128	0.147863	0.371299	0.0451699	-0.900793	0.713448		0	0.641251	-0.945007	0.641251	-0.607498	-1.08
38.637	4.71	-0.818467	0.548365	0.620347	-0.902953	-0.261516	0.875363	-0.956159	0.627252	-0.888742	0.230321	0.478905	-0.161109	-0.881294	0.801863		0	0.303757	-0.945007	0.641251	0.303757	-1.08
38.664	4.71	-0.75821	0.606306	0.536417	-0.899486	-0.217832	0.828926	-0.956159	0.554294	-0.870192	0.304494	0.57402	-0.384637	-0.850846	0.86058		-0.641251	0.641251	-0.945007	0.641251	0.607498	-0.776245
38.694	4.71	-0.670421	0.683398	0.402444	-0.890568	-0.155953	0.760567	-0.956159	0.465976	-0.848208	0.398983	0.683398	-0.702436	-0.787408	0.914555		-0.945007	0	-0.945007	-0.303757	0.945007	-0.776245
38.716	4.71	-0.603066	0.777328	0.23594	-0.871667	-0.0904688	0.691949	-0.956159	0.395402	-0.820676	0.495497	0.769084	-0.891123	-0.721241	0.952824		-0.641251	0	-0.945007	-0.607498	0.945007	-1.08
38.741	4.71	-0.53888	0.835701	0.0820928	-0.846615	-0.0285888	0.626602	-0.955276	0.30785	-0.79717	0.559189	0.822849	-0.966907	-0.658326	0.977319		-0.945007	0.303757	-0.641251	-0.607498	0.945007	-1.08
38.77	4.71	-0.449612	0.894543	-0.123499	-0.79048	0.0673563	0.541471	-0.951043	0.198098	-0.765355	0.633762	0.884027	-0.999456	-0.586388	0.99716		-0.945007	0.303757	-0.641251	-0.607498	0.945007	-0.776245
38.794	4.71	-0.369893	0.949427	-0.375387	-0.707244	0.147863	0.43873	-0.945326	0.0964909	-0.718465	0.723878	0.940265	-0.991535	-0.509491	0.996833		-0.945007	-0.945007	-0.641251	-0.607498	1.24875	-0.776245
38.821	4.71	-0.288817	0.97795	-0.575172	-0.627698	0.226427	0.328944	-0.937923	-0.021474	-0.665074	0.789754	0.971007	-0.971527	-0.430993	0.974208		-0.945007	-0.945007	-0.641251	-0.303757	1.24875	-0.776245
38.85	4.71	-0.198099	0.995735	-0.747848	-0.53676	0.323482	0.20179	-0.929698	-0.177004	-0.600073	0.850222	0.99044	-0.949799	-0.360303	0.932468		-0.945007	-0.945007	-0.641251	-0.945007	1.24875	-0.776245
38.874	4.71	-0.120888	0.999591	-0.87807	-0.434599	0.427212	0.0341786	-0.920592	-0.312225	-0.519779	0.908386	0.999792	-0.930433	-0.289393	0.879202		-0.945007	-0.945007	-0.641251	-0.945007	0.945007	-0.776245
38.901	4.71	-0.0368073	0.990819	-0.949241	-0.347208	0.532378	-0.166042	-0.905515	-0.450981	-0.447164	0.952215	0.995715	-0.914226	-0.223684	0.818724		-0.945007	-0.945007	-0.641251	-0.945007	0.607498	-0.438751
38.93	4.71	0.0490676	0.964405	-0.989364	-0.264411	0.653658	-0.423055	-0.873133	-0.58704	-0.364963	0.982494	0.973298	-0.900358	-0.150024	0.733315		-1.2825	-0.945007	-0.641251	-0.945007	0.303757	0.134995
38.954	4.71	0.119365	0.909544	-0.999816	-0.183546	0.771635	-0.674889	-0.822955	-0.693972	-0.277886	0.999374	0.921212	-0.8892	-0.0745235	0.642829		-0.945007	-0.945007	-0.641251	-0.945007	-0.607498	0.809998
38.981	4.71	0.193585	0.839404	-0.989185	-0.120301	0.875953	-0.876631	-0.752331	-0.795837	-0.203168	0.994637	0.841571	-0.881294	0.0134069	0.521993		-0.641251	-0.945007	-0.641251	-0.945007	-0.945007	1.14751
39.01	4.71	0.27852	0.737381	-0.966338	-0.0615537	0.947526	-0.976336	-0.677672	-0.879743	-0.121293	0.969501	0.720266	-0.874106	0.111177	0.396944		-1.2825	-0.945007	-0.641251	-0.607498	-1.58624	1.14751
39.034	4.71	0.344101	0.625042	-0.936528	-0.00859255	0.986189	-0.999958	-0.600073	-0.931327	-0.0355851	0.916877	0.552354	-0.861183	0.213745	0.323272		-0.303757	-0.945007	-0.945007	-0.945007	-1.58624	1.14751
39.056	4.71	0.389759	0.519431	-0.908045	0.0393971	0.99897	-0.986054	-0.517214	-0.964993	0.0373986	0.857394	0.356188	-0.842869	0.299728	0.253392		-0.641251	-0.945007	-1.2825	-0.945007	-1.58624	1.14751
39.082	4.71	0.42339	0.408842	-0.882707	0.076333	0.997978	-0.966338	-0.439995	-0.9894	0.0992437	0.795108	0.15061	-0.817233	0.371299	0.174291		-0.945007	-0.945007	-1.2825	-0.607498	-1.58624	1.14751
39.106	4.71	0.478147	0.249521	-0.85554	0.123094	0.984794	-0.953786	-0.349083	-0.999575	0.145885	0.707663	-0.182781	-0.769203	0.446104	0.0111851		-0.641251	-0.641251	-1.58624	-0.303757	-1.58624	0.134995
39.132	4.71	0.575808	0.0820928	-0.828595	0.162681	0.962259	-0.947586	-0.262481	-0.995481	0.193185	0.632042	-0.51226	-0.717072	0.537447	-0.209257		-0.641251	-0.641251	-1.58624	0	-1.58624	-0.438751
39.16	4.71	0.706021	-0.1086	-0.788639	0.209836	0.928066	-0.944343	-0.158916	-0.972227	0.263267	0.56397	-0.819659	-0.659078	0.655925	-0.531876		-0.303757	0	-1.58624	-0.303757	-1.58624	-1.38374
39.186	4.71	0.796765	-0.346479	-0.723316	0.251672	0.875363	-0.942353	-0.0605556	-0.935726	0.337639	0.481342	-0.969655	-0.603268	0.754838	-0.833722		0.303757	0.303757	-1.58624	-0.303757	-1.58624	-1.38374
39.211	4.71	0.863973	-0.579255	-0.650006	0.285384	0.808257	-0.941681	0.0473896	-0.89184	0.398066	0.396944	-0.999998	-0.549355	0.82057	-0.964042		0.641251	0.641251	-1.58624	-0.303757	-1.58624	-1.38374
39.24	4.71	0.927935	-0.780718	-0.570071	0.329154	0.717485	-0.941344	0.182381	-0.83147	0.460366	0.291874	-0.985038	-0.495658	0.886815	-0.999998		0.303757	0.945007	-1.58624	-0.303757	-1.58624	-1.38374
39.264	4.71	0.967754	-0.926052	-0.47819	0.380565	0.601347	-0.937576	0.314953	-0.770083	0.540816	0.154563	-0.963449	-0.439995	0.941282	-0.98434		0	1.2825	-1.2825	-0.303757	-1.24875	-1.38374
39.294	4.71	0.994723	-0.98438	-0.410126	0.445209	0.473434	-0.930799	0.428116	-0.685084	0.619737	0.0171845	-0.948223	-0.386278	0.973119	-0.959604		0	1.2825	-0.945007	-0.303757	-1.24875	-1.38374
39.32	4.71	0.999831	-0.999602	-0.330273	0.538291	0.296652	-0.917438	0.550036	-0.60795	0.716246	-0.169985	-0.925212	-0.318923	0.993691	-0.948223		0	0.945007	-0.641251	-0.303757	-1.58624	-1.08
39.344	4.71	0.99171	-0.986385	-0.262481	0.615017	0.116917	-0.891929	0.638392	-0.528502	0.798264	-0.346479	-0.900793	-0.265375	0.999893	-0.945326		0	0.945007	-0.303757	0	-0.607498	-1.38374
39.366	4.71	0.969281	-0.964777	-0.191404	0.693552	-0.106612	-0.851371	0.725945	-0.456449	0.871576	-0.522529	-0.863209	-0.217832	0.979343	-0.945326		0	0.641251	-0.303757	-0.303757	-0.303757	-1.08
39.391	4.71	0.931884	-0.945652	-0.126255	0.780464	-0.302977	-0.799578	0.807208	-0.369893	0.926652	-0.674889	-0.811429	-0.175676	0.925815	-0.9463		0	0.641251	0	-0.303757	0.303757	-0.776245
39.42	4.71	0.870087	-0.925969	-0.0465758	0.870594	-0.547869	-0.732231	0.88309	-0.279993	0.966803	-0.828719	-0.736305	-0.109373	0.84693	-0.949171		0.303757	0.641251	0	-0.945007	0.303757	-1.38374
39.444	4.71	0.806848	-0.903382	0.0443928	0.939239	-0.731019	-0.656819	0.936112	-0.208612	0.994023	-0.947016	-0.646198	-0.0345858	0.758615	-0.951659		0.303757	0	0	-0.945007	0.303757	-1.38374
39.466	4.71	0.744034	-0.884113	0.117138	0.978572	-0.859257	-0.579074	0.971483	-0.142177	0.999845	-0.992075	-0.560171	0.0373986	0.674425	-0.95498		-0.303757	-0.303757	0	-0.607498	0.303757	-1.08
39.491	4.71	0.667	-0.865723	0.187295	0.995735	-0.938346	-0.506907	0.991511	-0.0674444	0.990819	-0.999926	-0.484326	0.0912801	0.590909	-0.955866		-0.303757	-0.303757	0	-0.945007	0.303757	-1.38374
39.52	4.71	0.570781	-0.838537	0.265196	0.999175	-0.98691	-0.430993	0.999994	0.0138049	0.962801	-0.988741	-0.386278	0.144895	0.506556	-0.956743		-0.303757	-0.641251	0	-0.945007	0.945007	-1.08
39.544	4.71	0.480839	-0.799578	0.356396	0.981699	-0.999913	-0.338754	0.991996	0.0812118	0.91487	-0.962641	-0.283645	0.223503	0.39327	-0.956743		-0.303757	-1.2825	0	-0.945007	0.607498	-1.08
39.571	4.71	0.361326	-0.757577	0.435332	0.945844	-0.98859	-0.25572	0.967509	0.155829	0.867515	-0.940668	-0.19729	0.318747	0.264018	-0.956159		-0.303757	-1.2825	0	-0.945007	0.945007	-0.776245
39.6	4.71	0.210112	-0.700853	0.512769	0.890838	-0.963983	-0.16089	0.919256	0.202607	0.796924	-0.918627	-0.113349	0.448787	0.0741173	-0.945652		-0.303757	-1.58624	0	-0.945007	0.607498	-0.776245
39.624	4.71	0.0903818	-0.627698	0.5927	0.827244	-0.939987	-0.0745235	0.858934	0.238514	0.70978	-0.894626	-0.0375838	0.589474	-0.186712	-0.927472		-0.303757	-1.58624	-0.303757	-0.945007	0.607498	-0.438751
39.654	4.71	-0.0475358	-0.570071	0.66344	0.755348	-0.920982	0.00240734	0.791455	0.300543	0.635909	-0.877964	0.0184063	0.712046	-0.488888	-0.895517		-0.303757	-1.58624	-0.303757	-0.945007	-1.58624	0.472504
39.681	4.71	-0.173984	-0.504319	0.750889	0.649697	-0.904238	0.114158	0.703411	0.364185	0.523697	-0.861691	0.0733414	0.823417	-0.807449	-0.831939		-0.303757	-1.58624	-0.303757	-0.945007	-1.58624	0.472504
39.71	4.71	-0.310767	-0.443583	0.819998	0.519431	-0.890113	0.232267	0.602145	0.465977	0.39051	-0.849266	0.128055	0.898968	-0.960784	-0.757577		-0.303757	-1.2825	-0.303757	-0.607498	-1.58624	0.472504
39.734	4.71	-0.430327	-0.374254	0.874502	0.31664	-0.874591	0.34328	0.498775	0.568259	0.183146	-0.824089	0.184347	0.946563	-0.999872	-0.679875		0	-0.945007	-0.303757	-0.303757	-1.24875	0.472504
39.761	4.71	-0.547894	-0.316078	0.917762	0.0681325	-0.855022	0.43263	0.378509	0.67835	-0.0288107	-0.788639	0.229348	0.973578	-0.98538	-0.588816		0	-0.945007	-0.641251	-0.607498	-1.58624	0.472504
39.79	4.71	-0.664711	-0.253786	0.959552	-0.247224	-0.818958	0.505885	0.260157	0.784556	-0.275216	-0.734271	0.285384	0.992274	-0.963449	-0.493051		0	-0.303757	-0.641251	-0.607498	-1.58624	0.472504
39.814	4.71	-0.752177	-0.19827	0.986023	-0.624753	-0.769203	0.5927	0.0880711	0.845673	-0.536948	-0.656065	0.349847	0.999882	-0.95288	-0.398236		0	0	-1.2825	0	-1.58624	0.134995
39.841	4.71	-0.834863	-0.150024	0.998296	-0.875183	-0.712877	0.701434	-0.180815	0.912962	-0.736455	-0.577442	0.409045	0.992121	-0.946623	-0.29322		0	0	-0.945007	-0.303757	-1.58624	-0.776245
39.87	4.71	-0.904644	-0.0934561	0.997218	-0.982755	-0.646198	0.807208	-0.477507	0.969281	-0.883749	-0.487822	0.470985	0.945193	-0.943684	-0.191404		0	0	-0.945007	-0.303757	-1.89	-1.08
39.894	4.71	-0.948561	-0.0315874	0.973298	-0.998585	-0.588816	0.894989	-0.743851	0.995767	-0.969164	-0.384432	0.528988	0.867515	-0.942687	-0.0864845		0	0	-1.58624	-0.303757	-1.89	-1.38374
39.917	4.71	-0.977028	0.0224055	0.925815	-0.979626	-0.539289	0.959552	-0.92718	0.998211	-0.996883	-0.292263	0.578923	0.766379	-0.942687	0.0224055		0	0	-1.58624	-0.607498	-1.89	-1.38374
39.944	4.71	-0.99706	0.0703492	0.858934	-0.962641	-0.499995	0.99044	-0.993848	0.971866	-0.998248	-0.211972	0.620521	0.662525	-0.942687	0.134003		0	0	-1.58624	-0.303757	-1.24875	-1.38374
39.966	4.71	-0.99966	0.126071	0.774032	-0.951043	-0.455196	0.999971	-0.991793	0.938932	-0.980224	-0.116329	0.680473	0.544829	-0.941681	0.265196		0	0.303757	-1.58624	0	-1.58624	-1.38374
39.991	4.71	-0.989177	0.171555	0.706249	-0.944672	-0.416501	0.990954	-0.967864	0.884797	-0.960444	-0.0475747	0.732105	0.427012	-0.934408	0.376863		0	0.641251	-1.58624	0	-1.24875	-1.38374
40.02	4.71	-0.957826	0.215699	0.632042	-0.936528	-0.367754	0.967001	-0.960165	0.820226	-0.937576	0.0274039	0.805434	0.227184	-0.918232	0.492889		0	1.58624	-1.58624	0	-0.607498	-1.38374
40.044	4.71	-0.917901	0.271939	0.549851	-0.928217	-0.318923	0.934263	-0.959604	0.763189	-0.91382	0.0992437	0.884494	-0.00581466	-0.891929	0.601524		0	1.2825	-1.58624	-0.303757	-0.303757	-0.776245
40.067	4.71	-0.874587	0.345158	0.436033	-0.919809	-0.267303	0.898432	-0.960444	0.707107	-0.894626	0.153795	0.933985	-0.224875	-0.856574	0.697145		0	0.641251	-1.2825	-0.303757	0.303757	-1.08
40.092	4.71	-0.820226	0.417241	0.312843	-0.908881	-0.216856	0.862498	-0.96155	0.642657	-0.876524	0.196128	0.962861	-0.48452	-0.807318	0.762655		-0.303757	0.641251	-0.945007	-0.303757	0.607498	-1.08
40.116	4.71	-0.764178	0.496366	0.125851	-0.885046	-0.154966	0.818149	-0.964777	0.584554	-0.852418	0.238098	0.983774	-0.775694	-0.743034	0.831836		0	0.303757	-0.945007	-0.607498	0.607498	-1.08
40.141	4.71	-0.696177	0.586238	-0.089694	-0.85554	-0.098433	0.772129	-0.965821	0.519356	-0.831939	0.280589	0.995164	-0.920288	-0.687901	0.879308		-0.641251	0	-0.303757	-0.945007	0.607498	-1.38374
40.17	4.71	-0.614022	0.689941	-0.333312	-0.804357	-0.0185916	0.708369	-0.965821	0.42478	-0.807907	0.32632	0.999907	-0.993848	-0.608043	0.927028		-0.641251	-0.303757	-0.303757	-0.945007	0.607498	-1.38374
40.194	4.71	-0.549177	0.803057	-0.597849	-0.728817	0.0573758	0.627381	-0.965821	0.329658	-0.769203	0.387951	0.988529	-0.996623	-0.531688	0.965252		-0.641251	-0.945007	-0.303757	-0.607498	0.945007	-1.38374
40.216	4.71	-0.484869	0.884494	-0.769983	-0.650006	0.125079	0.535572	-0.964248	0.237024	-0.72676	0.445209	0.958355	-0.976719	-0.456976	0.991511		-0.641251	-0.945007	-0.303757	-0.945007	1.24875	-1.38374
40.241	4.71	-0.406643	0.943953	-0.876631	-0.579889	0.188277	0.44501	-0.958756	0.13154	-0.680608	0.492889	0.918861	-0.960165	-0.389043	0.999997		-0.945007	-1.2825	-0.303757	-0.607498	1.55251	-1.08
40.264	4.71	-0.342661	0.980972	-0.953552	-0.493051	0.255541	0.354319	-0.951659	0.0276078	-0.618312	0.545853	0.861992	-0.946623	-0.331217	0.991352		-0.945007	-1.2825	-0.303757	-0.945007	1.55251	-1.08
40.291	4.71	-0.269668	0.997453	-0.989796	-0.397318	0.347972	0.221337	-0.939987	-0.111747	-0.553526	0.599125	0.791455	-0.933693	-0.270192	0.959207		-0.945007	-1.2825	-0.303757	-0.607498	1.24875	-0.776245
40.32	4.71	-0.186055	0.998164	-0.999869	-0.302765	0.463913	0.0561558	-0.923303	-0.272622	-0.470266	0.66344	0.698418	-0.924069	-0.210995	0.909544		-0.945007	-0.945007	-0.303757	-0.945007	0.945007	-0.776245
40.344	4.71	-0.116319	0.980538	-0.986712	-0.204147	0.581367	-0.163083	-0.897731	-0.402435	-0.380736	0.73888	0.586058	-0.917438	-0.146068	0.850632		-0.945007	-1.2825	-0.303757	-1.24875	0.607498	-0.438751
40.366	4.71	-0.0551956	0.948093	-0.965039	-0.121293	0.699293	-0.413063	-0.857089	-0.511468	-0.305623	0.804841	0.441424	-0.911778	-0.0785118	0.772129		-0.945007	-1.2825	-0.303757	-1.24875	0.303757	1.14751
40.391	4.71	0.0107381	0.898871	-0.943684	-0.0635498	0.79342	-0.645605	-0.810844	-0.630829	-0.243131	0.861597	0.282295	-0.902953	-0.0145921	0.68978		-0.945007	-1.2825	-0.641251	-0.945007	0.607498	0.809998
40.414	4.71	0.0613209	0.839404	-0.921759	-0.00359265	0.86663	-0.829278	-0.754304	-0.727413	-0.186494	0.918158	0.0591508	-0.883645	0.053382	0.597344		-0.945007	-1.2825	-0.641251	-0.607498	-0.607498	1.14751
40.436	4.71	0.102596	0.775297	-0.904665	0.0543805	0.934342	-0.957675	-0.682072	-0.807753	-0.127247	0.949427	-0.22	-0.848208	0.138956	0.482218		-0.945007	-0.945007	-1.2825	-0.303757	-1.24875	1.14751
40.462	4.71	0.145213	0.71189	-0.894178	0.0992437	0.968816	-0.997115	-0.612004	-0.881197	-0.0805054	0.976893	-0.492374	-0.795355	0.201028	0.39143		-0.303757	-0.945007	-1.2825	0	-0.303757	1.14751
40.494	4.71	0.193585	0.646651	-0.885046	0.162681	0.991249	-0.991008	-0.515501	-0.947586	-0.0315874	0.996525	-0.820803	-0.718465	0.309253	0.258226		-0.641251	-0.945007	-1.58624	0	-1.58624	1.14751
40.517	4.71	0.231058	0.544829	-0.877964	0.224478	0.999965	-0.968365	-0.431895	-0.977354	0.0314022	0.998341	-0.96792	-0.646198	0.417241	0.0621452		-0.641251	-1.2825	-1.92375	-0.303757	-1.58624	0.472504
40.542	4.71	0.27852	0.443218	-0.871176	0.273863	0.994637	-0.954385	-0.3547	-0.996313	0.0743387	0.985819	-0.998849	-0.584767	0.517911	-0.151232		-0.641251	-1.2825	-1.92375	0	-1.58624	0.134995
40.574	4.71	0.355598	0.318537	-0.863209	0.333871	0.972372	-0.944672	-0.248947	-0.99729	0.114158	0.955156	-0.987195	-0.510351	0.64682	-0.453612		-0.641251	-0.945007	-1.92375	-0.303757	-1.58624	-1.08
40.604	4.71	0.449611	0.133783	-0.85554	0.388872	0.919256	-0.939987	-0.12923	-0.977354	0.164654	0.90619	-0.963983	-0.444479	0.77354	-0.780718		-0.303757	-0.945007	-1.92375	-0.303757	-1.58624	-1.38374
40.626	4.71	0.549176	-0.071753	-0.83027	0.437132	0.850632	-0.938959	-0.0115924	-0.950486	0.223503	0.835029	-0.951043	-0.389964	0.86058	-0.950181		0	-0.303757	-1.92375	0	-1.58624	-1.08
40.651	4.71	0.650847	-0.25013	-0.787408	0.478027	0.775297	-0.938615	0.119124	-0.909168	0.263267	0.767662	-0.944343	-0.35002	0.92438	-0.998543		-0.303757	0	-1.58624	-0.303757	-1.24875	-1.08
40.68	4.71	0.777853	-0.485395	-0.724696	0.538291	0.649697	-0.934763	0.255541	-0.845673	0.315902	0.681042	-0.936528	-0.297996	0.97172	-0.987354		0	0	-1.58624	-0.303757	-1.24875	-1.38374
40.704	4.71	0.86857	-0.724159	-0.652283	0.620521	0.506556	-0.927097	0.374083	-0.780737	0.385184	0.569737	-0.930799	-0.243131	0.994346	-0.96155		-0.303757	0.303757	-1.58624	-0.303757	-1.24875	-1.38374
40.727	4.71	0.928506	-0.869809	-0.600073	0.70782	0.343072	-0.915839	0.489405	-0.71787	0.450573	0.474315	-0.927472	-0.188459	0.999993	-0.953485		0	0.641251	-1.58624	0	-0.607498	-0.776245
40.754	4.71	0.973293	-0.950181	-0.526597	0.784201	0.154563	-0.898172	0.591895	-0.635579	0.515343	0.372949	-0.922918	-0.13914	0.995528	-0.951966		0	0.641251	-1.58624	-0.607498	-0.607498	-1.08
40.777	4.71	0.991108	-0.994389	-0.439995	0.86058	-0.0946727	-0.856574	0.697145	-0.560662	0.601524	0.221337	-0.912597	-0.0775148	0.976846	-0.951966		-0.303757	0.641251	-1.2825	-0.303757	-0.607498	-1.08
40.802	4.71	0.999769	-0.99938	-0.389043	0.903303	-0.343663	-0.800778	0.765879	-0.478147	0.674589	0.0850823	-0.903382	-0.0265895	0.944209	-0.951966		0	0.945007	-1.2825	-0.607498	0.303757	-1.08
40.834	4.71	0.993032	-0.985887	-0.31987	0.952215	-0.638705	-0.71916	0.842769	-0.377008	0.754838	-0.128459	-0.884113	0.0443928	0.884856	-0.953786		0	0.641251	-1.2825	-0.945007	0.303757	-1.08
40.864	4.71	0.968139	-0.957611	-0.259585	0.985006	-0.846201	-0.631583	0.919343	-0.282937	0.855961	-0.40302	-0.856574	0.123094	0.811775	-0.955276		0	0.641251	-0.945007	-0.607498	0.303757	-1.08
40.886	4.71	0.935726	-0.932615	-0.203168	0.999507	-0.948293	-0.55186	0.963667	-0.213111	0.932187	-0.683696	-0.807907	0.193185	0.720266	-0.958471		0	0.303757	-0.641251	-0.607498	0.303757	-1.08
40.911	4.71	0.881197	-0.91704	-0.155953	0.996833	-0.987704	-0.47819	0.98764	-0.133061	0.969555	-0.836473	-0.75627	0.241011	0.639759	-0.958756		0	0	-0.303757	-0.945007	0.303757	-1.08
40.94	4.71	0.80594	-0.898172	-0.0974378	0.974208	-0.99963	-0.394563	0.999812	-0.0429384	0.994346	-0.940743	-0.6762	0.313054	0.533036	-0.958756		0	0	-0.303757	-0.945007	0.607498	-1.08
40.964	4.71	0.737853	-0.874591	-0.0175917	0.92353	-0.985887	-0.302765	0.992855	0.035274	0.998041	-0.992075	-0.587198	0.398066	0.408842	-0.958756		-0.641251	-0.303757	-0.303757	-0.607498	0.607498	-1.08
40.991	4.71	0.653173	-0.851371	0.0603706	0.857909	-0.96237	-0.209039	0.966233	0.114795	0.980342	-0.99963	-0.507769	0.498101	0.252425	-0.954385		-0.641251	-0.945007	-0.303757	-0.607498	0.607498	-0.776245
41.02	4.71	0.53888	-0.817809	0.138956	0.780325	-0.935825	-0.124271	0.921212	0.193585	0.945844	-0.986712	-0.42376	0.62911	0.0491655	-0.939987		-0.641251	-0.945007	-0.303757	-0.607498	0.607498	-0.776245
41.044	4.71	0.42339	-0.77429	0.229348	0.683236	-0.91382	-0.0445779	0.862498	0.259313	0.888096	-0.960999	-0.343454	0.754182	-0.239465	-0.915839		-0.641251	-0.945007	-0.303757	-0.607498	-0.607498	0.134995
41.066	4.71	0.316593	-0.736305	0.301635	0.592521	-0.895517	0.0334011	0.793285	0.304929	0.822154	-0.935472	-0.275003	0.851798	-0.555376	-0.874106		-0.641251	-0.945007	0	-0.945007	-1.58624	0.809998
41.092	4.71	0.207111	-0.700853	0.358264	0.521139	-0.884113	0.122102	0.723725	0.338333	0.760567	-0.91382	-0.222709	0.919343	-0.793668	-0.821247		-0.641251	-0.945007	0	-0.303757	-1.58624	0.472504
41.12	4.71	0.094964	-0.660581	0.409045	0.430625	-0.876524	0.233239	0.639759	0.39681	0.69555	-0.8892	-0.169766	0.958987	-0.948926	-0.753647		-0.641251	-0.945007	0.303757	-0.607498	-1.58624	0.472504
41.144	4.71	-0.00460168	-0.618312	0.48066	0.338371	-0.870192	0.339521	0.544829	0.445496	0.622697	-0.865222	-0.118315	0.978572	-0.998897	-0.673987		-0.303757	-0.945007	0	-0.303757	-1.24875	0.472504
41.171	4.71	-0.111747	-0.583955	0.547528	0.228158	-0.865723	0.419058	0.447694	0.521975	0.533882	-0.847678	-0.0755207	0.990983	-0.990602	-0.589624		-0.303757	-0.945007	0.303757	-0.607498	-1.58624	0.472504
41.2	4.71	-0.229565	-0.541813	0.613439	0.0591508	-0.859654	0.5007	0.324218	0.620057	0.39327	-0.827473	-0.0285888	0.999184	-0.966594	-0.489567		-0.303757	-0.945007	-0.303757	-0.945007	-1.58624	0.472504
41.224	4.71	-0.344102	-0.472912	0.706406	-0.173926	-0.843407	0.589474	0.153575	0.699473	0.190023	-0.791704	0.0214057	0.996077	-0.956159	-0.395482		0	-0.945007	-0.641251	-0.607498	-1.58624	0.134995
41.247	4.71	-0.446869	-0.405561	0.78914	-0.443782	-0.806136	0.672371	-0.071753	0.771061	-0.00981454	-0.747701	0.0593724	0.971903	-0.951966	-0.297996		0.641251	-0.303757	-1.2825	-0.303757	-1.89	-0.776245
41.272	4.71	-0.556845	-0.351893	0.851798	-0.660748	-0.75627	0.760711	-0.329538	0.857729	-0.202407	-0.692243	0.0902842	0.927693	-0.950733	-0.203168		0.641251	-0.303757	-1.2825	-0.303757	-1.89	-1.08
41.296	4.71	-0.657806	-0.29322	0.930731	-0.865834	-0.69871	0.854406	-0.629426	0.922701	-0.431193	-0.605658	0.133012	0.85481	-0.950733	-0.100423		0.303757	-0.303757	-1.2825	-0.303757	-2.19376	-1.38374
41.321	4.71	-0.74608	-0.236335	0.97172	-0.955931	-0.651525	0.920128	-0.849383	0.969657	-0.636394	-0.535072	0.170569	0.773399	-0.950733	-0.015592		0	-0.303757	-1.2825	-0.303757	-1.89	-1.38374
41.35	4.71	-0.832321	-0.171737	0.996441	-0.996883	-0.603268	0.97219	-0.976336	0.996941	-0.800911	-0.448952	0.213745	0.678843	-0.950733	0.0992437		0	-0.303757	-0.641251	-0.303757	-1.89	-1.38374
41.374	4.71	-0.893913	-0.0954471	0.996252	-0.995844	-0.554359	0.996096	-0.998689	0.997511	-0.923004	-0.34627	0.263267	0.582812	-0.948856	0.235183		0	-0.303757	-0.641251	0	-1.89	-1.38374
41.401	4.71	-0.946601	-0.0325869	0.972605	-0.975853	-0.51207	0.998509	-0.972233	0.9767	-0.980662	-0.245071	0.305447	0.47871	-0.942687	0.369441		0	0	-0.641251	0.303757	-1.58624	-1.38374
41.43	4.71	-0.982539	0.0363993	0.928809	-0.951659	-0.462305	0.982078	-0.958471	0.937339	-0.99994	-0.133196	0.361995	0.340252	-0.932615	0.486787		0	0	-0.945007	0.303757	-1.24875	-1.08
41.454	4.71	-0.997723	0.111177	0.863508	-0.930433	-0.415591	0.954859	-0.956743	0.892534	-0.989185	-0.0185916	0.440726	0.19689	-0.917438	0.608689		0	0.303757	-0.945007	0.641251	-0.607498	-1.08
41.477	4.71	-0.999431	0.17943	0.794501	-0.912597	-0.368684	0.921212	-0.956743	0.848932	-0.967612	0.0673563	0.52644	0.0221835	-0.900358	0.715547		0	0.303757	-0.945007	0.303757	0.303757	-1.08
41.502	4.71	-0.988022	0.243921	0.729907	-0.897731	-0.321765	0.874879	-0.956743	0.793975	-0.945326	0.131029	0.619737	-0.173926	-0.880821	0.797661		0	0.641251	-0.945007	0	0.607498	-0.438751
41.53	4.71	-0.955594	0.315902	0.637451	-0.881294	-0.256687	0.804709	-0.956743	0.71787	-0.922918	0.198088	0.748904	-0.423055	-0.846082	0.875953		0	0.303757	-0.945007	0	0.945007	-0.438751
41.556	4.71	-0.912335	0.393474	0.533882	-0.868215	-0.177645	0.728538	-0.956743	0.639124	-0.897731	0.268088	0.855961	-0.715133	-0.787408	0.944282		0	0.303757	-0.945007	-0.607498	0.945007	-1.08
41.582	4.71	-0.858516	0.428116	0.445905	-0.859654	-0.0954471	0.645124	-0.955866	0.563199	-0.873133	0.331042	0.926652	-0.894278	-0.721241	0.979989		-0.945007	0	-0.945007	-0.303757	0.607498	-0.776245
41.604	4.71	-0.811355	0.489405	0.321379	-0.85554	-0.0185916	0.566445	-0.951966	0.502212	-0.851371	0.39623	0.971007	-0.96842	-0.660581	0.994965		-1.2825	0.303757	-0.945007	-0.607498	1.24875	-1.08
41.631	4.71	-0.757209	0.569097	0.17626	-0.84448	0.0563774	0.468141	-0.946623	0.417823	-0.832493	0.457701	0.99335	-0.998597	-0.584767	0.999933		-1.2825	-0.641251	-0.945007	-0.945007	1.24875	-0.776245
41.66	4.71	-0.677222	0.668662	-0.0208132	-0.812596	0.131029	0.384979	-0.943352	0.316593	-0.805544	0.520475	0.999812	-0.992904	-0.517214	0.990954		-1.2825	-0.641251	-0.945007	-0.303757	1.24875	-0.776245
41.684	4.71	-0.614022	0.763947	-0.26366	-0.753647	0.215699	0.280376	-0.939645	0.214609	-0.767282	0.590281	0.996833	-0.973162	-0.448952	0.964405		-0.945007	-0.641251	-0.641251	-0.945007	1.24875	-0.776245
41.707	4.71	-0.564466	0.832944	-0.485395	-0.684263	0.310204	0.142697	-0.935472	0.122411	-0.718465	0.648344	0.984269	-0.953786	-0.381661	0.92353		-0.945007	-0.641251	-0.641251	-0.945007	0.945007	-0.776245
41.734	4.71	-0.480839	0.886815	-0.656232	-0.623016	0.411781	-0.0258118	-0.925212	-0.0260747	-0.656065	0.701434	0.958924	-0.936878	-0.321765	0.880153		-0.945007	-0.945007	-0.641251	-0.945007	0.607498	-0.776245
41.764	4.71	-0.388345	0.939239	-0.819659	-0.53676	0.559189	-0.295343	-0.899486	-0.198099	-0.567604	0.767805	0.890838	-0.918232	-0.243131	0.808845		-1.2825	-0.945007	-0.641251	-0.945007	0.303757	-0.438751
41.786	4.71	-0.32821	0.973578	-0.931609	-0.457865	0.687766	-0.558698	-0.861183	-0.319502	-0.469384	0.832944	0.788389	-0.905515	-0.172722	0.729907		-0.641251	-0.945007	-0.945007	-0.945007	-0.607498	0.472504
41.812	4.71	-0.251898	0.992397	-0.976336	-0.405561	0.78914	-0.775694	-0.809672	-0.453717	-0.400069	0.876435	0.685424	-0.896849	-0.106391	0.652732		-0.945007	-0.945007	-0.945007	-0.945007	-0.607498	0.809998
41.834	4.71	-0.18304	0.999933	-0.998377	-0.347208	0.871576	-0.915928	-0.749689	-0.561931	-0.321765	0.920909	0.530496	-0.8892	-0.0245902	0.567269		-0.641251	-0.945007	-0.945007	-0.945007	-0.607498	0.809998
41.861	4.71	-0.10107	0.986318	-0.997466	-0.292263	0.942958	-0.988168	-0.675463	-0.677222	-0.252819	0.951294	0.331776	-0.877964	0.068354	0.451268		-0.945007	-0.945007	-0.945007	-0.945007	-0.607498	1.14751
41.884	4.71	-0.0306748	0.952452	-0.980618	-0.245071	0.979388	-0.999023	-0.600873	-0.768122	-0.180596	0.98268	0.100018	-0.85554	0.151818	0.347764		-0.641251	-0.945007	-0.945007	-0.607498	-0.607498	1.14751
41.906	4.71	0.0245409	0.913654	-0.959323	-0.195329	0.996007	-0.981394	-0.519779	-0.837387	-0.120301	0.998628	-0.180815	-0.818958	0.212768	0.258226		-0.641251	-0.945007	-0.641251	-0.303757	-0.607498	1.14751
41.931	4.71	0.0934369	0.870976	-0.939645	-0.155953	0.999993	-0.96237	-0.443583	-0.902012	-0.0645477	0.998563	-0.441092	-0.775554	0.280589	0.159501		-0.641251	-0.945007	-1.2825	-0.303757	-1.58624	1.14751
41.96	4.71	0.169451	0.804709	-0.915839	-0.103407	0.990547	-0.951043	-0.357503	-0.955594	-0.00859255	0.987448	-0.742513	-0.70512	0.395312	-0.0318093		-0.641251	-0.945007	-1.58624	-0.303757	-1.58624	0.809998
41.984	4.71	0.232551	0.70554	-0.890113	-0.0465758	0.959207	-0.944672	-0.292263	-0.983937	0.053382	0.958355	-0.929411	-0.640841	0.513628	-0.288648		-0.641251	-0.945007	-1.58624	-0.303757	-1.58624	0.134995
42.007	4.71	0.27852	0.597344	-0.872645	0.00440733	0.912431	-0.940668	-0.203168	-0.997618	0.105212	0.914466	-0.992569	-0.582331	0.635308	-0.542		-0.945007	-0.945007	-1.92375	-0.303757	-1.58624	-0.438751
42.034	4.71	0.312225	0.485719	-0.861183	0.0453917	0.858934	-0.938615	-0.107385	-0.998302	0.147863	0.864012	-0.999232	-0.529993	0.750889	-0.788161		-0.641251	-0.945007	-1.92375	0	-1.58624	-1.38374
42.064	4.71	0.368467	0.329888	-0.846615	0.108195	0.774032	-0.936528	0.0284035	-0.980785	0.193185	0.791455	-0.977779	-0.472031	0.86663	-0.969899		-0.641251	-0.945007	-1.92375	-0.303757	-1.24875	-1.08
42.094	4.71	0.470044	0.137746	-0.830827	0.173525	0.683966	-0.934763	0.209836	-0.943593	0.255541	0.683966	-0.956159	-0.418318	0.941282	-0.997675		-0.641251	-0.303757	-1.58624	-0.303757	-1.24875	-0.776245
42.116	4.71	0.558118	-0.0837166	-0.807318	0.210814	0.603741	-0.930433	0.349847	-0.907242	0.329154	0.568914	-0.940668	-0.364963	0.978777	-0.971527		0.303757	0	-1.2825	-0.303757	-1.24875	-1.38374
42.141	4.71	0.646176	-0.254001	-0.781828	0.251672	0.523697	-0.922918	0.455922	-0.851355	0.386107	0.486593	-0.931891	-0.321765	0.995261	-0.954385		0.641251	0.945007	-1.2825	-0.303757	-1.24875	-1.08
42.17	4.71	0.763189	-0.481894	-0.739005	0.324428	0.381284	-0.911367	0.562501	-0.780737	0.453249	0.39051	-0.924069	-0.265375	0.999956	-0.950733		0.641251	0.641251	-1.58624	-0.303757	-1.24875	-1.08
42.194	4.71	0.835706	-0.726225	-0.66283	0.416332	0.192967	-0.891929	0.649105	-0.713585	0.53576	0.250489	-0.91704	-0.209039	0.998041	-0.950733		0.641251	0.641251	-1.2825	0	-0.607498	-1.08
42.217	4.71	0.890449	-0.876631	-0.597671	0.513628	-0.0228127	-0.863209	0.725945	-0.65201	0.612649	0.100018	-0.910542	-0.158916	0.982078	-0.950733		0.303757	0.641251	-1.2825	0	-0.607498	-1.08
42.244	4.71	0.954686	-0.955046	-0.541813	0.599125	-0.225849	-0.822955	0.789754	-0.570781	0.685585	-0.0517915	-0.900793	-0.110367	0.945844	-0.950733		0.303757	0.641251	-1.2825	0	-0.607498	-1.08
42.267	4.71	0.985278	-0.996641	-0.469384	0.716246	-0.499321	-0.758229	0.874986	-0.498228	0.782336	-0.278099	-0.874106	-0.0525684	0.888096	-0.950733		0.303757	0.641251	-0.641251	-0.607498	0.303757	-1.08
42.294	4.71	0.999575	-0.998248	-0.418318	0.797661	-0.69672	-0.696561	0.934342	-0.410843	0.850222	-0.471345	-0.842869	-0.000592654	0.826682	-0.952576		0.303757	0.641251	-0.303757	-0.945007	0.303757	-1.08
42.324	4.71	0.989177	-0.979626	-0.347208	0.902443	-0.872753	-0.609629	0.977319	-0.315138	0.927776	-0.710926	-0.770479	0.0793239	0.723725	-0.95498		0.303757	0	-0.303757	-0.945007	0.303757	-1.08
42.347	4.71	0.961702	-0.953485	-0.270192	0.958987	-0.959103	-0.526597	0.99716	-0.244468	0.975152	-0.886541	-0.686448	0.142916	0.627381	-0.955276		0	0	0	-0.607498	0.303757	-1.08
42.374	4.71	0.91421	-0.934408	-0.204147	0.984308	-0.992569	-0.455196	0.999401	-0.157343	0.994346	-0.956807	-0.618312	0.201028	0.544829	-0.955276		0	-0.303757	0	-0.303757	0.303757	-1.08
42.404	4.71	0.847307	-0.913006	-0.110367	0.999792	-0.998307	-0.3547	0.982266	-0.0613212	0.999401	-0.995301	-0.514644	0.290173	0.420671	-0.955276		-0.641251	-0.303757	0	-0.607498	0.607498	-1.08
42.427	4.71	0.789289	-0.885046	-0.00859255	0.993439	-0.981776	-0.264411	0.946814	0.00613631	0.983554	-0.996865	-0.418318	0.387951	0.288046	-0.95498		-0.641251	-1.2825	-0.303757	-0.607498	0.607498	-1.08
42.452	4.71	0.711432	-0.861183	0.076333	0.971667	-0.959323	-0.186494	0.901484	0.0766242	0.957494	-0.982899	-0.337813	0.486787	0.131801	-0.9463		-0.641251	-1.2825	-0.303757	-0.945007	0.607498	-0.776245
42.484	4.71	0.59939	-0.834152	0.168598	0.920432	-0.928589	-0.0974378	0.819871	0.166426	0.909544	-0.955866	-0.245071	0.63993	-0.155185	-0.925969		-0.641251	-1.2825	-0.303757	-0.945007	0	-0.438751
42.507	4.71	0.503538	-0.791704	0.260372	0.84693	-0.903382	-0.0145921	0.731954	0.228072	0.835029	-0.925969	-0.168781	0.775437	-0.464274	-0.890113		-0.641251	-1.2825	-0.303757	-0.945007	-1.58624	-0.134995
42.534	4.71	0.36704	-0.755615	0.32632	0.78095	-0.887362	0.068354	0.642829	0.272621	0.764448	-0.904238	-0.123278	0.870594	-0.719314	-0.841791		-0.641251	-1.2825	-0.303757	-0.607498	-1.58624	0.472504
42.564	4.71	0.217604	-0.708657	0.419058	0.664022	-0.866722	0.188277	0.528799	0.326761	0.669983	-0.876524	-0.0665434	0.952824	-0.936606	-0.766641		-0.641251	-0.945007	-0.303757	-0.945007	-1.58624	0.809998
42.586	4.71	0.122411	-0.647724	0.498968	0.545667	-0.849793	0.293998	0.433331	0.371317	0.569737	-0.849266	-0.0185916	0.983048	-0.997824	-0.690798		-0.303757	-0.945007	-0.303757	-0.945007	-1.58624	0.809998
42.611	4.71	0.01994	-0.604862	0.556699	0.461056	-0.841251	0.356396	0.363652	0.431711	0.489211	-0.832493	0.0104072	0.994023	-0.994883	-0.627698		0	-0.945007	-0.303757	-0.303757	-1.24875	0.809998
42.635	4.71	-0.0750939	-0.558513	0.625995	0.342132	-0.835253	0.43263	0.268837	0.51015	0.364583	-0.809672	0.0413955	0.999792	-0.97129	-0.53676		0	-0.945007	-0.303757	-0.945007	-1.58624	0.809998
42.664	4.71	-0.186055	-0.517214	0.679006	0.20179	-0.831939	0.511051	0.136755	0.617647	0.212551	-0.779954	0.0773301	0.998164	-0.958756	-0.452523		0.303757	-0.945007	0	-0.607498	-1.58624	0.809998
42.691	4.71	-0.302006	-0.459643	0.74157	-0.0168139	-0.817809	0.581367	-0.0787331	0.696177	-0.0168139	-0.730868	0.119124	0.987448	-0.953786	-0.3547		0.641251	-0.945007	-0.303757	-0.607498	-1.89	-0.438751
42.72	4.71	-0.434476	-0.400069	0.803652	-0.285775	-0.786791	0.666428	-0.349291	0.785507	-0.241406	-0.668799	0.158733	0.961438	-0.951966	-0.252819		0.641251	-0.641251	-0.945007	-0.607498	-1.89	-0.776245
42.744	4.71	-0.541462	-0.334046	0.877396	-0.579255	-0.730868	0.760061	-0.596244	0.861647	-0.501918	-0.574991	0.201028	0.913654	-0.951966	-0.154966		0.641251	-0.303757	-0.945007	-0.607498	-1.89	-1.08
42.766	4.71	-0.630829	-0.280767	0.939924	-0.788776	-0.6762	0.842231	-0.806267	0.919717	-0.693845	-0.489567	0.235183	0.845331	-0.951659	-0.0515698		0.641251	-0.303757	-0.945007	-0.303757	-1.89	-1.08
42.791	4.71	-0.725304	-0.230501	0.976679	-0.90561	-0.62614	0.908386	-0.937653	0.970031	-0.821943	-0.408302	0.265196	0.765736	-0.951659	0.0443928		0.641251	-0.303757	-0.945007	-0.303757	-1.89	-1.08
42.82	4.71	-0.8167	-0.171737	0.998521	-0.979065	-0.572534	0.965252	-0.996044	0.998118	-0.922618	-0.312281	0.302589	0.670725	-0.951659	0.170569		0.641251	-0.303757	-0.945007	-0.303757	-1.58624	-1.08
42.844	4.71	-0.881197	-0.103407	0.991612	-0.999988	-0.517214	0.995735	-0.994152	0.995334	-0.983306	-0.19827	0.339521	0.573839	-0.950111	0.293042		0.641251	0	-0.945007	0	-1.58624	-1.08
42.871	4.71	-0.935726	-0.0465758	0.960886	-0.991008	-0.461418	0.998914	-0.971999	0.968522	-0.999872	-0.101418	0.388872	0.461944	-0.943684	0.407219		0.303757	0	-0.945007	0	-1.24875	-1.08
42.9	4.71	-0.97637	0.0184063	0.912431	-0.969355	-0.402817	0.984091	-0.957899	0.921514	-0.991008	-0.00159265	0.460366	0.327055	-0.930799	0.539975		0.303757	0	-0.641251	0.641251	-1.24875	-0.438751
42.924	4.71	-0.995334	0.0912801	0.84265	-0.945326	-0.349083	0.955746	-0.953485	0.875329	-0.966338	0.0992437	0.551705	0.167394	-0.91382	0.664188		0.303757	0.641251	-0.641251	0.303757	-0.607498	-0.438751
42.946	4.71	-0.999989	0.153795	0.774032	-0.925969	-0.29322	0.916077	-0.951043	0.828904	-0.942687	0.178446	0.658939	-0.0368064	-0.891929	0.769084		0.303757	0.641251	-0.945007	0	0.303757	-0.438751
42.972	4.71	-0.99248	0.215699	0.703411	-0.909297	-0.239249	0.867515	-0.949799	0.767139	-0.923303	0.243921	0.749567	-0.239465	-0.862704	0.847048		0.303757	0.303757	-0.945007	-0.303757	0.607498	-0.438751
42.996	4.71	-0.970031	0.288258	0.620347	-0.890568	-0.162864	0.790231	-0.948856	0.696177	-0.90166	0.312104	0.853365	-0.519969	-0.807907	0.915765		0.303757	0.303757	-0.945007	-0.303757	0.945007	-0.438751
43.022	4.71	-0.930205	0.331985	0.544829	-0.877964	-0.0864845	0.714693	-0.948856	0.609167	-0.882237	0.372227	0.915765	-0.744519	-0.748364	0.960671		0.303757	0.303757	-0.945007	-0.607498	0.945007	-0.776245
43.054	4.71	-0.868571	0.361063	0.448588	-0.871176	0.0184063	0.631267	-0.946623	0.51015	-0.860165	0.448787	0.970285	-0.91391	-0.663579	0.990983		-0.641251	0	-0.945007	-0.607498	0.607498	-0.776245
43.076	4.71	-0.828045	0.448787	0.289003	-0.86722	0.108195	0.531343	-0.943684	0.446869	-0.835253	0.534915	0.994865	-0.980662	-0.587198	0.999812		-1.2825	0	-0.945007	-0.607498	0.945007	-0.776245
43.101	4.71	-0.77106	0.525589	0.157526	-0.855022	0.168598	0.453943	-0.941344	0.371317	-0.817233	0.59672	0.999994	-0.999201	-0.51807	0.997437		-1.2825	0.303757	-0.945007	-0.945007	0.945007	-0.776245
43.13	4.71	-0.690651	0.622088	-0.0198134	-0.818958	0.248767	0.372949	-0.937576	0.266712	-0.792314	0.665682	0.995807	-0.992784	-0.443583	0.982824		-1.2825	0	-0.945007	-0.607498	0.945007	-0.776245
43.154	4.71	-0.627252	0.721805	-0.256901	-0.754304	0.340461	0.264018	-0.934763	0.164913	-0.754304	0.737531	0.982078	-0.972233	-0.3631	0.951226		-1.2825	-0.945007	-0.641251	-0.945007	1.24875	-0.776245
43.177	4.71	-0.578314	0.796453	-0.476628	-0.680608	0.44252	0.113937	-0.931891	0.0551952	-0.708657	0.794636	0.957205	-0.95288	-0.289393	0.905342		-1.2825	-0.945007	-0.641251	-0.945007	0.945007	-0.776245
43.204	4.71	-0.495565	0.856478	-0.644841	-0.623016	0.545853	-0.0687604	-0.922146	-0.0888534	-0.656065	0.84545	0.921212	-0.936528	-0.228555	0.85325		-0.945007	-0.945007	-0.945007	-0.945007	0.607498	-0.776245
43.234	4.71	-0.405241	0.918158	-0.806267	-0.540972	0.685585	-0.36703	-0.893281	-0.24298	-0.579889	0.896324	0.818149	-0.918627	-0.150024	0.767662		-0.945007	-0.945007	-0.945007	-0.945007	0.303757	0.134995
43.256	4.71	-0.344101	0.962861	-0.922618	-0.464077	0.795242	-0.640243	-0.846082	-0.357031	-0.490438	0.936463	0.677373	-0.906784	-0.0805054	0.685424		-0.945007	-0.945007	-0.945007	-0.945007	-0.607498	1.14751
43.281	4.71	-0.266713	0.986189	-0.969899	-0.412861	0.868123	-0.83702	-0.791704	-0.484869	-0.426476	0.962319	0.541471	-0.898172	-0.00159265	0.594935		-0.945007	-0.945007	-0.945007	-0.945007	-0.607498	1.14751
43.31	4.71	-0.180023	0.999726	-0.996391	-0.35002	0.939924	-0.961885	-0.720548	-0.62126	-0.352829	0.988862	0.332719	-0.879872	0.0942672	0.479588		-1.2825	-0.945007	-0.945007	-0.303757	-0.607498	1.14751
43.334	4.71	-0.114795	0.991741	-0.997248	-0.289393	0.978777	-0.999712	-0.643906	-0.723188	-0.271155	0.999993	0.0631433	-0.846615	0.187295	0.367375		-1.2825	-0.945007	-0.945007	-0.607498	-0.945007	1.14751
43.361	4.71	-0.0475357	0.968761	-0.981394	-0.234392	0.994965	-0.987195	-0.560171	-0.819347	-0.203168	0.990954	-0.209257	-0.79717	0.260372	0.271725		-1.2825	-0.945007	-1.2825	-0.303757	-0.607498	1.14751
43.39	4.71	0.0214737	0.926569	-0.957033	-0.180596	0.999672	-0.965039	-0.475553	-0.901349	-0.133196	0.965194	-0.521676	-0.728817	0.347972	0.173306		-0.641251	-0.945007	-1.2825	-0.303757	-1.58624	1.14751
43.414	4.71	0.0842693	0.860467	-0.928589	-0.126255	0.986969	-0.951966	-0.391805	-0.949046	-0.055564	0.921212	-0.772529	-0.658326	0.451466	-0.0128143		-1.58624	-0.945007	-1.2825	0	-1.58624	0.809998
43.437	4.71	0.139139	0.788389	-0.904238	-0.0745235	0.952452	-0.945326	-0.322711	-0.978948	0.00840725	0.869004	-0.91832	-0.592044	0.567451	-0.25013		-0.945007	-0.945007	-1.2825	0	-1.58624	0.134995
43.464	4.71	0.199602	0.699848	-0.882707	-0.0285888	0.90105	-0.941344	-0.234392	-0.997723	0.0653607	0.815264	-0.97698	-0.535072	0.682668	-0.505373		-0.945007	-0.945007	-1.2825	-0.303757	-1.58624	-0.438751
43.494	4.71	0.242981	0.574657	-0.856574	0.0393971	0.810019	-0.938615	-0.121293	-0.997176	0.131029	0.723725	-0.999948	-0.470266	0.828491	-0.829278		-0.945007	-0.945007	-1.58624	0	-1.24875	-1.38374
43.521	4.71	0.27852	0.414311	-0.834152	0.102228	0.728538	-0.935825	-0.000592654	-0.981673	0.187295	0.611682	-0.986054	-0.418318	0.91415	-0.973442		-0.641251	-0.945007	-1.58624	0	-0.945007	-1.38374
43.55	4.71	0.352728	0.249521	-0.814341	0.162681	0.642062	-0.931891	0.168598	-0.949046	0.241011	0.490955	-0.964248	-0.362168	0.966547	-0.997322		-0.641251	-0.945007	-1.58624	-0.303757	-1.58624	-1.38374
43.574	4.71	0.45235	0.0491655	-0.789867	0.204945	0.558176	-0.925969	0.299728	-0.909168	0.310204	0.361788	-0.943684	-0.305623	0.988106	-0.972233		-0.303757	-0.303757	-1.2825	-0.303757	-1.24875	-1.38374
43.604	4.71	0.574553	-0.128459	-0.777445	0.268088	0.453943	-0.91624	0.413603	-0.841555	0.376863	0.277495	-0.927097	-0.253786	0.998781	-0.95498		0.303757	0.303757	-1.2825	-0.303757	-0.945007	-1.38374
43.626	4.71	0.655493	-0.379092	-0.766641	0.339521	0.307139	-0.902953	0.493759	-0.787402	0.45859	0.162462	-0.915034	-0.204147	0.999808	-0.953786		0.641251	0.945007	-1.2825	-0.303757	-0.607498	-1.38374
43.654	4.71	0.759209	-0.591417	-0.743034	0.403563	0.131801	-0.882707	0.562501	-0.714658	0.523034	0.0451699	-0.906784	-0.157929	0.993439	-0.953786		0.641251	0.641251	-1.2825	0	-0.607498	-1.38374
43.677	4.71	0.834863	-0.827598	-0.677672	0.513628	-0.098654	-0.846082	0.648344	-0.650846	0.624435	-0.14035	-0.8892	-0.098433	0.962801	-0.955276		0	0.641251	-1.2825	-0.303757	-0.607498	-1.38374
43.702	4.71	0.915449	-0.937653	-0.623798	0.5927	-0.324814	-0.797773	0.728005	-0.577062	0.697861	-0.308689	-0.86722	-0.0475747	0.915675	-0.956743		-0.303757	0.303757	-0.945007	-0.303757	0.303757	-1.38374
43.724	4.71	0.968522	-0.991434	-0.560999	0.687766	-0.538634	-0.742365	0.81015	-0.506187	0.776699	-0.511401	-0.824655	-0.000592654	0.860467	-0.958471		-0.303757	0.303757	-0.641251	-0.303757	0.303757	-1.38374
43.751	4.71	0.994075	-0.999544	-0.499995	0.78914	-0.731019	-0.671768	0.893198	-0.417824	0.848639	-0.683696	-0.762774	0.0593724	0.785922	-0.960444		-0.303757	0	-0.303757	-0.607498	0.303757	-1.38374
43.78	4.71	0.99839	-0.983807	-0.426476	0.884494	-0.880452	-0.587198	0.950676	-0.323859	0.927028	-0.838658	-0.682072	0.126071	0.68978	-0.961824		-0.303757	0	-0.303757	-0.303757	0.303757	-1.38374
43.804	4.71	0.982539	-0.959323	-0.341575	0.951294	-0.959385	-0.499995	0.981931	-0.24298	0.976679	-0.938691	-0.584767	0.184347	0.588486	-0.961824		-0.303757	0	-0.303757	-0.607498	0.303757	-1.08
43.827	4.71	0.954228	-0.939987	-0.262481	0.983774	-0.994067	-0.416501	0.997863	-0.167938	0.996096	-0.982755	-0.49218	0.24683	0.493566	-0.961824		-0.641251	-0.641251	-0.303757	-0.607498	0.607498	-0.776245
43.854	4.71	0.904644	-0.925212	-0.191404	0.997453	-0.999682	-0.33593	0.99896	-0.0766235	0.999744	-0.998751	-0.413771	0.320642	0.39327	-0.959323		-0.303757	-0.945007	-0.303757	-0.607498	0.607498	-1.08
43.877	4.71	0.857729	-0.904665	-0.0934561	0.997848	-0.986874	-0.234392	0.986152	-0.00306765	0.989272	-0.995083	-0.316078	0.424498	0.25726	-0.951659		-0.945007	-0.945007	-0.303757	-0.607498	0.945007	-1.08
43.902	4.71	0.791169	-0.887362	-0.0145921	0.984269	-0.965561	-0.152989	0.959771	0.0781536	0.967761	-0.980026	-0.245071	0.530684	0.091059	-0.938615		-0.945007	-1.2825	-0.303757	-0.607498	0.607498	-0.776245
43.934	4.71	0.691759	-0.865222	0.0833107	0.941544	-0.933335	-0.0585591	0.901484	0.173984	0.92353	-0.950111	-0.150024	0.684857	-0.214143	-0.911778		-0.945007	-0.945007	-0.303757	-0.607498	0.303757	-0.776245
43.957	4.71	0.610382	-0.834152	0.184347	0.875363	-0.904665	0.0244049	0.822154	0.238514	0.839404	-0.91382	-0.0725289	0.811905	-0.526786	-0.872645		-0.945007	-0.945007	-0.303757	-0.607498	-1.58624	0.472504
43.982	4.71	0.495565	-0.803763	0.254574	0.801731	-0.885046	0.108195	0.743431	0.288816	0.77022	-0.885511	-0.021591	0.904586	-0.774431	-0.821247		-0.945007	-0.945007	-0.303757	-0.303757	-1.58624	0.809998
44.006	4.71	0.371317	-0.76148	0.336697	0.697702	-0.865723	0.216675	0.640528	0.331107	0.675163	-0.851371	0.0363993	0.963131	-0.940743	-0.753647		-0.945007	-0.945007	-0.303757	-0.303757	-1.58624	0.809998
44.031	4.71	0.251898	-0.714978	0.413603	0.594935	-0.846615	0.309253	0.562317	0.381266	0.588486	-0.821247	0.0773301	0.98764	-0.993511	-0.692964		-0.641251	-0.303757	-0.303757	-0.303757	-1.58624	0.809998
44.06	4.71	0.136101	-0.666566	0.486787	0.476954	-0.825785	0.404477	0.468141	0.450981	0.490955	-0.79048	0.125079	0.998924	-0.993486	-0.60247		-0.641251	-0.641251	-0.303757	-0.945007	-1.24875	0.809998
44.084	4.71	0.0398727	-0.608043	0.578107	0.369235	-0.812596	0.478027	0.381284	0.532403	0.351512	-0.755615	0.173525	0.99896	-0.970571	-0.515501		-0.303757	-0.945007	-0.641251	-0.303757	-1.58624	0.809998
44.111	4.71	-0.0705042	-0.558513	0.658939	0.240795	-0.805544	0.552539	0.265946	0.626056	0.192967	-0.720548	0.212768	0.991612	-0.957611	-0.431895		0	-0.303757	-0.641251	-0.303757	-1.58624	0.472504
44.14	4.71	-0.196595	-0.497394	0.74291	0.0571541	-0.792314	0.626775	0.0651392	0.706021	-0.0118144	-0.679875	0.261337	0.976846	-0.951966	-0.333103		0.641251	-0.303757	-0.641251	-0.607498	-1.89	0.134995
44.164	4.71	-0.310767	-0.422854	0.804841	-0.194566	-0.765355	0.689217	-0.169	0.771061	-0.245286	-0.612004	0.314953	0.950607	-0.949171	-0.24022		0.641251	-0.303757	-0.945007	-0.607498	-1.89	-0.776245
44.186	4.71	-0.410843	-0.357503	0.852844	-0.441989	-0.711473	0.756802	-0.415793	0.831469	-0.456284	-0.529993	0.352655	0.911199	-0.948223	-0.155953		0.641251	0	-0.945007	-0.303757	-2.19376	-1.08
44.214	4.71	-0.533701	-0.302765	0.910051	-0.680038	-0.658326	0.818277	-0.640243	0.901349	-0.631755	-0.452523	0.388872	0.855847	-0.947586	-0.0675412		0.641251	0	-0.641251	-0.303757	-2.19376	-1.08
44.236	4.71	-0.626057	-0.233419	0.961224	-0.870794	-0.603268	0.887277	-0.850437	0.949046	-0.805675	-0.344393	0.430826	0.771494	-0.947586	0.0373986		0.641251	0	-1.2825	-0.303757	-2.19376	-1.08
44.261	4.71	-0.721066	-0.178629	0.988411	-0.959103	-0.556022	0.945591	-0.955342	0.987301	-0.898269	-0.261516	0.472749	0.683236	-0.947586	0.138956		0.641251	0	-1.2825	-0.303757	-1.89	-1.08
44.286	4.71	-0.801376	-0.115335	0.999963	-0.997482	-0.497394	0.987165	-0.998261	1	-0.966395	-0.165823	0.525589	0.578742	-0.945326	0.270977		0.641251	0	-1.2825	-0.303757	-1.58624	-0.438751
44.311	4.71	-0.870087	-0.055564	0.986646	-0.997098	-0.448952	0.999568	-0.996457	0.987301	-0.995397	-0.0785118	0.580553	0.470789	-0.939987	0.367582		0.641251	0	-0.945007	0	-1.89	-1.08
44.34	4.71	-0.93244	0.00240734	0.953362	-0.978197	-0.391805	0.994108	-0.973162	0.950008	-0.998128	0.00540732	0.65517	0.291874	-0.925969	0.498101		0.641251	0.303757	-0.945007	0.303757	-1.24875	-0.776245
44.364	4.71	-0.968903	0.0703492	0.895336	-0.953786	-0.338754	0.973755	-0.958756	0.901349	-0.97902	0.0962581	0.751549	0.0820928	-0.905515	0.623653		0.641251	0.945007	-0.945007	-0.303757	-0.607498	-0.438751
44.391	4.71	-0.99285	0.131029	0.832821	-0.933335	-0.284603	0.934974	-0.951659	0.837387	-0.955276	0.171555	0.842769	-0.134407	-0.877005	0.737531		0.303757	0.303757	-1.2825	-0.303757	0.303757	-0.776245
44.42	4.71	-0.999942	0.204945	0.754693	-0.913006	-0.214903	0.870484	-0.947266	0.761202	-0.930433	0.242951	0.915363	-0.417611	-0.83027	0.842231		0.303757	0.641251	-0.945007	-0.607498	0.607498	-0.776245
44.444	4.71	-0.991906	0.282508	0.668496	-0.896406	-0.135178	0.780325	-0.944343	0.6862	-0.904238	0.309253	0.964991	-0.698153	-0.766641	0.91293		0.303757	0.303757	-1.2825	-0.945007	0.303757	-0.438751
44.467	4.71	-0.970031	0.328209	0.590909	-0.885046	-0.0515698	0.693392	-0.942687	0.609167	-0.881294	0.36479	0.993	-0.877112	-0.700853	0.961499		0.303757	0.303757	-1.2825	-0.945007	0.945007	-0.776245
44.492	4.71	-0.932993	0.369441	0.499642	-0.879396	0.0244049	0.620347	-0.942353	0.520666	-0.858631	0.411781	0.999997	-0.964835	-0.636223	0.987951		0	0.303757	-1.2825	-0.607498	0.945007	-0.776245
44.516	4.71	-0.889049	0.43263	0.356188	-0.873133	0.110183	0.523697	-0.942353	0.439994	-0.832493	0.463027	0.990131	-0.998988	-0.560171	0.999507		-0.641251	0.303757	-1.2825	-0.945007	0.607498	-0.438751
44.541	4.71	-0.83906	0.513628	0.193948	-0.862704	0.16564	0.43873	-0.941344	0.364185	-0.807318	0.513628	0.970232	-0.995566	-0.490438	0.997647		-0.945007	-0.303757	-0.945007	-0.607498	0.607498	-0.776245
44.57	4.71	-0.780737	0.611067	-0.0118144	-0.831939	0.236155	0.364583	-0.939645	0.271145	-0.778073	0.57074	0.936034	-0.974074	-0.407388	0.986646		-0.945007	-0.945007	-0.945007	-0.607498	1.24875	-0.776245
44.594	4.71	-0.716801	0.725945	-0.272331	-0.772388	0.323482	0.252425	-0.938959	0.180022	-0.745705	0.637622	0.896225	-0.955276	-0.328384	0.962259		-1.2825	-0.945007	-0.641251	-0.945007	1.24875	-0.134995
44.617	4.71	-0.657806	0.801265	-0.505373	-0.704411	0.424498	0.102008	-0.935825	0.0827406	-0.712877	0.689217	0.855847	-0.938959	-0.259585	0.921601		-0.641251	-0.945007	-0.641251	-0.945007	0.945007	-0.438751
44.644	4.71	-0.587041	0.861597	-0.685882	-0.646198	0.523034	-0.0777362	-0.923303	-0.0521311	-0.671768	0.739554	0.802328	-0.927097	-0.195329	0.874879		-0.945007	-0.945007	-0.641251	-0.945007	0.607498	-0.438751
44.674	4.71	-0.511469	0.913338	-0.848855	-0.565132	0.657433	-0.373533	-0.891476	-0.204109	-0.60247	0.803057	0.674425	-0.914226	-0.109373	0.791455		-0.641251	-0.945007	-0.641251	-0.945007	0.303757	0.134995
44.696	4.71	-0.45235	0.957558	-0.955931	-0.49218	0.771635	-0.645605	-0.84448	-0.320955	-0.514644	0.868123	0.523697	-0.906362	-0.0295883	0.708369		-0.641251	-0.945007	-0.641251	-0.945007	-0.303757	1.14751
44.721	4.71	-0.388345	0.982119	-0.991303	-0.436399	0.856478	-0.841911	-0.79048	-0.450981	-0.451631	0.908804	0.359923	-0.894178	0.050386	0.621915		-0.641251	-0.945007	-0.641251	-0.945007	-0.607498	1.14751
44.75	4.71	-0.315138	0.998177	-0.999544	-0.374254	0.926652	-0.965619	-0.718465	-0.58704	-0.381661	0.945916	0.107974	-0.86871	0.145885	0.514295		-0.641251	-0.945007	-0.945007	-0.607498	-0.607498	0.809998
44.774	4.71	-0.250413	0.993999	-0.98434	-0.317027	0.969555	-0.99994	-0.641608	-0.691759	-0.302765	0.983594	-0.209257	-0.824655	0.223503	0.411578		-0.303757	-1.2825	-1.2825	0	-0.607498	1.14751
44.801	4.71	-0.178514	0.964669	-0.962641	-0.262481	0.99044	-0.988134	-0.56348	-0.788346	-0.239249	0.998924	-0.509682	-0.766641	0.293998	0.318537		-0.303757	-0.945007	-1.2825	0	-0.945007	1.14751
44.83	4.71	-0.0964903	0.912021	-0.938615	-0.204147	0.999985	-0.964248	-0.474673	-0.871595	-0.177645	0.99659	-0.770621	-0.692964	0.398983	0.15061		-0.641251	-0.945007	-1.2825	-0.303757	-1.58624	0.809998
44.854	4.71	-0.0276081	0.834478	-0.91704	-0.13914	0.989272	-0.950733	-0.389043	-0.925631	-0.112355	0.974881	-0.933773	-0.619097	0.515343	-0.0757421		-0.641251	-0.945007	-1.2825	-0.303757	-1.58624	0.809998
44.877	4.71	0.0291412	0.761215	-0.90166	-0.0834953	0.958355	-0.943352	-0.309429	-0.962121	-0.0545655	0.940189	-0.992075	-0.551026	0.631439	-0.326705		-0.641251	-0.945007	-1.58624	-0.303757	-1.58624	-0.776245
44.901	4.71	0.087326	0.677373	-0.882707	-0.0385831	0.910787	-0.939645	-0.222709	-0.988022	-0.00359265	0.896668	-0.999482	-0.490438	0.746913	-0.593833		-0.641251	-0.945007	-1.58624	-0.303757	-1.58624	-1.08
44.93	4.71	0.123933	0.573839	-0.866722	0.0164066	0.838315	-0.937576	-0.12923	-0.999858	0.050386	0.834478	-0.982899	-0.436399	0.855961	-0.854098		-0.641251	-0.945007	-1.92375	-0.607498	-1.58624	-1.38374
44.954	4.71	0.152797	0.430625	-0.860165	0.0743387	0.743431	-0.935825	0.00240734	-0.995625	0.0942672	0.742092	-0.96155	-0.381661	0.933268	-0.981244		-0.641251	-0.641251	-1.92375	-0.607498	-1.24875	-1.38374
44.981	4.71	0.211611	0.28613	-0.85554	0.126071	0.662525	-0.933335	0.145885	-0.9767	0.139946	0.640528	-0.945652	-0.334046	0.97493	-0.998477		-0.641251	-0.945007	-1.92375	-0.303757	-1.24875	-0.776245
45.01	4.71	0.319502	0.114931	-0.845015	0.170569	0.567269	-0.926346	0.295909	-0.938404	0.204945	0.528799	-0.931891	-0.278846	0.997662	-0.971999		-0.303757	-0.641251	-1.58624	-0.303757	-1.24875	-1.38374
45.034	4.71	0.398218	-0.0916857	-0.831939	0.209836	0.461944	-0.918232	0.413603	-0.893913	0.280589	0.399696	-0.919809	-0.220759	0.999175	-0.95498		0.303757	0.641251	-1.58624	-0.303757	-1.24875	-1.38374
45.061	4.71	0.504863	-0.291519	-0.825785	0.265196	0.338371	-0.907626	0.503295	-0.835706	0.346097	0.298562	-0.913006	-0.169766	0.993999	-0.951659		0.641251	0.641251	-1.58624	-0.303757	-0.607498	-1.38374
45.085	4.71	0.62126	-0.524233	-0.810844	0.346097	0.142697	-0.887362	0.589474	-0.774953	0.403563	0.179212	-0.907626	-0.112355	0.983191	-0.951659		0.641251	0.303757	-1.58624	0	-0.607498	-1.38374
45.114	4.71	0.743008	-0.732383	-0.779328	0.440726	-0.0657672	-0.859654	0.659691	-0.696177	0.498101	0.0361774	-0.902092	-0.055564	0.958924	-0.951659		0.641251	0.303757	-1.2825	-0.303757	-0.607498	-1.38374
45.137	4.71	0.834017	-0.909805	-0.708657	0.555037	-0.319133	-0.812596	0.737531	-0.633207	0.608689	-0.169985	-0.887362	0.00540732	0.911199	-0.951659		0.303757	0.641251	-1.2825	-0.303757	0.303757	-1.38374
45.164	4.71	0.923291	-0.976552	-0.645435	0.643764	-0.544518	-0.754304	0.819998	-0.550458	0.682668	-0.348354	-0.865723	0.0573758	0.857394	-0.951659		0	0.303757	-0.945007	-0.303757	0.303757	-1.38374
45.194	4.71	0.979877	-0.999988	-0.579889	0.763947	-0.774431	-0.671027	0.91293	-0.453718	0.772905	-0.571896	-0.809085	0.126071	0.769581	-0.955276		0	0.303757	-0.303757	-0.303757	0.303757	-1.38374
45.217	4.71	0.99729	-0.986054	-0.505182	0.868123	-0.906456	-0.591238	0.959552	-0.381266	0.874502	-0.781343	-0.732912	0.190241	0.676637	-0.956743		-0.303757	0	-0.303757	-0.945007	0.303757	-1.08
45.244	4.71	0.99706	-0.966594	-0.439096	0.928891	-0.96792	-0.51807	0.985006	-0.290285	0.935407	-0.886541	-0.667311	0.248767	0.585248	-0.956743		0	0	-0.303757	-0.303757	0.303757	-1.38374
45.274	4.71	0.970772	-0.943684	-0.355634	0.976031	-0.998849	-0.418318	0.999792	-0.190575	0.97795	-0.962701	-0.567604	0.340461	0.456614	-0.956743		0	-0.303757	-0.303757	-0.607498	0.607498	-1.08
45.296	4.71	0.937872	-0.922146	-0.258619	0.99669	-0.995566	-0.325549	0.993666	-0.117842	0.998466	-0.996883	-0.475553	0.438031	0.318537	-0.952576		-0.303757	0	-0.303757	-0.607498	0.607498	-1.08
45.321	4.71	0.891146	-0.906362	-0.189441	0.999435	-0.978197	-0.24604	0.975103	-0.0337412	0.99896	-0.99911	-0.400069	0.538291	0.162462	-0.942353		-0.945007	-0.945007	-0.303757	-0.607498	0.607498	-1.08
45.35	4.71	0.821103	-0.886438	-0.104402	0.985651	-0.950733	-0.16089	0.939163	0.0536636	0.986969	-0.985887	-0.317027	0.666428	-0.0837166	-0.922146		-0.945007	-0.945007	-0.303757	-0.607498	0.303757	-0.776245
45.374	4.71	0.753187	-0.865723	-0.00659261	0.946168	-0.922918	-0.0815022	0.880628	0.122411	0.951534	-0.958471	-0.236335	0.78914	-0.388326	-0.891929		-0.945007	-0.945007	-0.303757	-0.607498	-0.607498	-0.438751
45.401	4.71	0.663564	-0.84448	0.0803207	0.882986	-0.899049	0.0104072	0.794501	0.199602	0.900181	-0.929329	-0.169766	0.886815	-0.708813	-0.837446		-0.945007	-0.945007	-0.303757	-0.303757	-1.58624	0.472504
45.43	4.71	0.542751	-0.812596	0.170569	0.792676	-0.878442	0.114158	0.703411	0.269668	0.828366	-0.898172	-0.110367	0.959552	-0.913504	-0.770479		-0.945007	-0.945007	-0.303757	-0.607498	-1.58624	0.472504
45.454	4.71	0.420609	-0.771116	0.25844	0.686879	-0.857089	0.223503	0.601347	0.312225	0.731954	-0.861183	-0.0525684	0.991897	-0.992075	-0.694405		-0.945007	-0.641251	-0.303757	-0.303757	-1.58624	0.809998
45.481	4.71	0.296151	-0.730868	0.336697	0.569737	-0.840168	0.337639	0.490955	0.365613	0.646651	-0.830827	-0.00659261	0.999993	-0.994883	-0.608043		-0.945007	-0.303757	-0.303757	-0.303757	-1.24875	0.809998
45.51	4.71	0.178513	-0.683533	0.406306	0.453943	-0.827473	0.413603	0.401529	0.433094	0.555684	-0.799578	0.0413955	0.992735	-0.972233	-0.52234		-0.641251	0	-0.303757	-0.945007	-1.24875	0.809998
45.534	4.71	0.0796827	-0.632358	0.47363	0.363652	-0.824089	0.489405	0.310943	0.496897	0.441424	-0.769203	0.0853036	0.977059	-0.957899	-0.429187		-0.303757	0	-0.303757	-0.945007	-1.58624	0.809998
45.556	4.71	-0.00613565	-0.589624	0.533224	0.268837	-0.822955	0.564153	0.174291	0.570781	0.31664	-0.743034	0.122102	0.957205	-0.952576	-0.340635		0	-0.303757	-0.303757	-0.607498	-1.89	0.472504
45.584	4.71	-0.108698	-0.55186	0.582993	0.142697	-0.822955	0.628332	-0.0238124	0.668142	0.171336	-0.712877	0.151818	0.932106	-0.950111	-0.250883		0.303757	-0.641251	0	-0.607498	-1.89	-0.438751
45.614	4.71	-0.234042	-0.490438	0.653658	-0.105617	-0.806136	0.702146	-0.326705	0.754195	-0.0467976	-0.660581	0.203966	0.893547	-0.948856	-0.138149		0.641251	-0.303757	-0.303757	-0.607498	-2.19376	-1.08
45.636	4.71	-0.334	-0.419226	0.74291	-0.370748	-0.769203	0.77354	-0.585758	0.815815	-0.313441	-0.577442	0.242951	0.84905	-0.948223	-0.0435788		0.303757	0	-0.945007	-0.303757	-2.19376	-1.08
45.661	4.71	-0.450981	-0.364963	0.814813	-0.600251	-0.725384	0.842231	-0.802704	0.88764	-0.511401	-0.502591	0.274825	0.801731	-0.948223	0.0593724		0.303757	0	-0.945007	0.303757	-2.19376	-1.08
45.69	4.71	-0.579565	-0.29322	0.899842	-0.810974	-0.669542	0.91293	-0.952339	0.957385	-0.708108	-0.410126	0.320642	0.70554	-0.948223	0.178446		0.303757	-0.303757	-0.945007	-0.303757	-2.19376	-1.08
45.714	4.71	-0.676093	-0.213926	0.97172	-0.937653	-0.619097	0.970767	-0.998849	0.993212	-0.86231	-0.299905	0.369441	0.608513	-0.946623	0.309253		0.303757	0	-0.945007	-0.303757	-1.89	-1.08
45.741	4.71	-0.769103	-0.146068	0.99669	-0.988624	-0.568427	0.996096	-0.990327	0.998476	-0.944087	-0.203168	0.419058	0.493566	-0.939987	0.428116		0.303757	0.303757	-0.641251	0	-1.58624	-1.08
45.77	4.71	-0.852159	-0.0725289	0.997292	-0.999602	-0.510351	0.997782	-0.965039	0.978634	-0.988923	-0.104402	0.491148	0.340252	-0.927472	0.552539		0.303757	0.303757	-0.641251	0.303757	-1.24875	-0.776245
45.794	4.71	-0.909168	0.00140735	0.974881	-0.984516	-0.455196	0.983554	-0.953485	0.947586	-0.999682	-0.00359265	0.586238	0.167394	-0.909297	0.66344		0.303757	0.303757	-0.303757	0	-1.24875	-0.776245
45.82	4.71	-0.954228	0.0653607	0.937085	-0.96237	-0.401902	0.949358	-0.947586	0.903333	-0.988134	0.0853036	0.685585	-0.0408034	-0.885511	0.75876		0.303757	0.303757	-0.641251	0.303757	0.303757	-0.776245
45.844	4.71	-0.983385	0.135985	0.881574	-0.943684	-0.347208	0.889927	-0.944343	0.852159	-0.964248	0.170569	0.777328	-0.258834	-0.851371	0.837344		0.303757	0.303757	-0.641251	-0.303757	0.945007	-0.776245
45.874	4.71	-0.999078	0.202008	0.821585	-0.926346	-0.264411	0.799934	-0.941681	0.774953	-0.936878	0.243921	0.880733	-0.566963	-0.788639	0.911702		0.303757	0.303757	-0.945007	-0.303757	0.607498	-0.776245
45.896	4.71	-0.99864	0.282508	0.735352	-0.910542	-0.177645	0.698418	-0.939987	0.713585	-0.903382	0.32632	0.945916	-0.799111	-0.722625	0.963667		0.303757	0.303757	-0.945007	-0.607498	0.945007	-0.776245
45.921	4.71	-0.983937	0.336697	0.666262	-0.900793	-0.0954471	0.614053	-0.938615	0.634393	-0.877005	0.380565	0.978777	-0.91911	-0.658326	0.990577		0.303757	0.303757	-0.945007	-0.607498	0.945007	-0.438751
45.95	4.71	-0.947094	0.37964	0.592521	-0.890568	-0.000592654	0.508279	-0.935825	0.527199	-0.846082	0.445209	0.998829	-0.982755	-0.582331	0.999971		0.303757	0.303757	-0.945007	-1.24875	0.607498	-0.776245
45.974	4.71	-0.903332	0.440726	0.489211	-0.881294	0.0912801	0.408842	-0.933335	0.434476	-0.807318	0.513628	0.994637	-0.999998	-0.501726	0.989706		-0.641251	0.303757	-1.2825	-0.945007	1.24875	-0.776245
46.001	4.71	-0.849742	0.504159	0.357122	-0.875559	0.158733	0.323272	-0.931891	0.335445	-0.768563	0.573201	0.974433	-0.990739	-0.428284	0.966746		-0.945007	0	-1.2825	-0.945007	1.24875	-0.776245
46.03	4.71	-0.800458	0.599925	0.168379	-0.863209	0.242951	0.213528	-0.931891	0.220598	-0.723316	0.637622	0.941207	-0.968365	-0.349083	0.932468		-0.945007	0.303757	-1.2825	-0.945007	1.24875	-0.776245
46.054	4.71	-0.738887	0.713448	-0.0916857	-0.835802	0.340461	0.0800994	-0.928589	0.114795	-0.671768	0.711343	0.893996	-0.947266	-0.275964	0.889471		-0.945007	-0.641251	-0.945007	-0.945007	0.945007	-0.776245
46.081	4.71	-0.669282	0.794636	-0.343663	-0.789867	0.446104	-0.0976588	-0.91624	-0.00766962	-0.619097	0.763947	0.84905	-0.928217	-0.209039	0.830043		-0.945007	-0.641251	-0.945007	-0.945007	0.607498	-0.438751
46.11	4.71	-0.600616	0.871576	-0.60663	-0.725384	0.578923	-0.359577	-0.887823	-0.160372	-0.543493	0.818277	0.772129	-0.910128	-0.133196	0.745434		-0.641251	-0.641251	-0.945007	-0.945007	0.303757	-0.134995
46.134	4.71	-0.541462	0.934342	-0.81447	-0.654554	0.703569	-0.616126	-0.84448	-0.297616	-0.451631	0.874502	0.627381	-0.896849	-0.0575608	0.660275		-0.641251	-0.641251	-0.945007	-0.945007	-0.303757	0.134995
46.161	4.71	-0.465976	0.978158	-0.9283	-0.592044	0.814813	-0.841911	-0.779954	-0.439995	-0.371471	0.921299	0.458392	-0.887362	0.0314022	0.548179		-0.303757	-0.641251	-0.641251	-0.945007	-1.58624	1.14751
46.19	4.71	-0.389758	0.999102	-0.986748	-0.529145	0.908386	-0.964042	-0.707244	-0.575809	-0.28652	0.954925	0.231078	-0.86722	0.128055	0.432429		-0.303757	-0.641251	-0.641251	-0.607498	-1.58624	1.14751
46.214	4.71	-0.322407	0.989706	-0.999544	-0.469384	0.965252	-0.999758	-0.628476	-0.674962	-0.20023	0.984308	-0.066765	-0.836899	0.206902	0.334604		0.303757	-0.945007	-0.303757	-0.303757	-1.24875	1.14751
46.24	4.71	-0.24298	0.960051	-0.987195	-0.421041	0.988106	-0.989476	-0.55186	-0.765167	-0.12923	0.996271	-0.359577	-0.798977	0.274825	0.241766		0.945007	-0.945007	-0.641251	-0.303757	-0.945007	1.14751
46.264	4.71	-0.158858	0.913247	-0.965561	-0.374254	0.999726	-0.968614	-0.475553	-0.834863	-0.0635498	1	-0.62319	-0.748364	0.369441	0.0681325		0.945007	-0.641251	-0.641251	0	-1.58624	0.809998
46.286	4.71	-0.0796821	0.856363	-0.941681	-0.322711	0.991352	-0.956159	-0.391805	-0.886223	-0.00659261	0.993666	-0.838658	-0.690075	0.488533	-0.183764		0.945007	-0.641251	-1.2825	0	-1.24875	0.134995
46.311	4.71	0.012271	0.798732	-0.921759	-0.278846	0.961438	-0.951043	-0.316078	-0.934639	0.0473896	0.973068	-0.939721	-0.639304	0.597522	-0.456284		0.641251	-0.641251	-1.2825	0.303757	-1.58624	-0.438751
46.34	4.71	0.116318	0.725792	-0.904238	-0.222709	0.892648	-0.947586	-0.245071	-0.972584	0.113164	0.925815	-0.993848	-0.579074	0.711343	-0.764854		0.641251	-0.641251	-1.2825	-0.303757	-1.58624	-1.38374
46.364	4.71	0.207111	0.631267	-0.878442	-0.158916	0.819871	-0.945652	-0.155953	-0.992666	0.18533	0.841571	-0.996865	-0.52234	0.816549	-0.950181		0.641251	-0.641251	-1.2825	-0.303757	-1.58624	-1.38374
46.391	4.71	0.304929	0.541471	-0.852418	-0.106391	0.738056	-0.944343	-0.0185916	-0.999971	0.245861	0.756657	-0.978197	-0.472912	0.893198	-0.999712		0.641251	-0.303757	-0.945007	0	-1.58624	-1.38374
46.42	4.71	0.406643	0.433331	-0.831939	-0.0445779	0.644359	-0.940668	0.15577	-0.989622	0.312104	0.646651	-0.957033	-0.419226	0.951294	-0.981394		0.945007	0.303757	-0.945007	0.641251	-1.24875	-1.38374
46.444	4.71	0.492898	0.310943	-0.803763	-0.00159265	0.566445	-0.936528	0.293998	-0.965793	0.383338	0.52795	-0.937923	-0.367754	0.983594	-0.957033		0.945007	0	-0.641251	1.2825	-1.58624	-1.38374
46.47	4.71	0.575808	0.219386	-0.779328	0.0513847	0.493566	-0.930433	0.414513	-0.92621	0.435332	0.453943	-0.920592	-0.322711	0.998781	-0.951659		0.945007	0.303757	-0.945007	1.2825	-1.24875	-1.38374
46.497	4.71	0.635578	0.128826	-0.760831	0.138956	0.385902	-0.922918	0.545853	-0.870087	0.488533	0.39327	-0.905515	-0.280767	0.99474	-0.950733		0.945007	0.303757	-0.945007	0.641251	-1.24875	-1.08
46.524	4.71	0.685084	0.0371767	-0.753647	0.238098	0.252425	-0.915034	0.6529	-0.796765	0.545853	0.31664	-0.891929	-0.234392	0.975103	-0.950733		0.945007	0.303757	-0.945007	-0.607498	-0.607498	-1.08
46.554	4.71	0.771061	-0.112576	-0.748364	0.380565	0.0371767	-0.895517	0.746913	-0.710353	0.601524	0.233023	-0.880821	-0.174692	0.926944	-0.950733		0.945007	0.641251	-0.945007	-0.607498	-0.607498	-1.08
46.577	4.71	0.834863	-0.324814	-0.742365	0.509331	-0.199468	-0.857089	0.803652	-0.640304	0.689217	0.120889	-0.874106	-0.109373	0.866519	-0.950733		0.641251	0.641251	-0.945007	-0.303757	-0.303757	-1.08
46.601	4.71	0.895284	-0.501918	-0.723316	0.605511	-0.45984	-0.804357	0.856478	-0.554294	0.747578	0.0191841	-0.86871	-0.055564	0.804709	-0.950733		0.641251	0.641251	-0.641251	0.303757	0.303757	-1.08
46.63	4.71	0.955594	-0.677836	-0.683533	0.709936	-0.759025	-0.736981	0.914555	-0.444123	0.807208	-0.109594	-0.853462	-0.0125923	0.725792	-0.951043		0.641251	0.641251	-0.303757	-0.303757	0.945007	-1.08
46.654	4.71	0.98656	-0.833722	-0.633906	0.819998	-0.942427	-0.663579	0.956397	-0.34698	0.876435	-0.264625	-0.83027	0.0344006	0.635137	-0.951659		0.303757	0.303757	-0.303757	-0.945007	0.607498	-1.08
46.681	4.71	0.999735	-0.920288	-0.586388	0.902443	-0.998017	-0.584767	0.98764	-0.240003	0.933268	-0.407591	-0.795355	0.0992437	0.523697	-0.951966		0.303757	0.303757	0	-0.607498	0.945007	-1.08
46.71	4.71	0.994565	-0.977616	-0.469384	0.953127	-0.989038	-0.504319	0.999997	-0.128498	0.976248	-0.571896	-0.732231	0.178446	0.407016	-0.951966		0.303757	0.303757	0	-0.607498	0.607498	-1.08
46.734	4.71	0.975365	-0.999201	-0.35002	0.984131	-0.965561	-0.421041	0.987448	-0.0582586	0.995261	-0.777584	-0.652283	0.273863	0.255326	-0.951966		-0.303757	0.303757	0.303757	-0.945007	1.89	-1.08
46.761	4.71	0.93244	-0.995844	-0.297996	0.999374	-0.951659	-0.352829	0.956333	-0.00306765	0.999532	-0.927928	-0.582331	0.398066	0.0311803	-0.950111		-0.303757	-0.303757	0.303757	-0.945007	0.607498	-0.776245
46.79	4.71	0.867809	-0.975853	-0.248947	0.991741	-0.941681	-0.275003	0.896668	0.0536636	0.987917	-0.994389	-0.512928	0.57402	-0.304882	-0.934763		-0.303757	-0.641251	0.303757	-0.945007	-0.303757	-0.438751
46.814	4.71	0.793042	-0.945326	-0.183546	0.949671	-0.936528	-0.194348	0.825555	0.0995432	0.953362	-0.994576	-0.448952	0.723878	-0.630203	-0.906362		0.303757	-0.641251	0.303757	-0.607498	-1.58624	-0.134995
46.837	4.71	0.721066	-0.91704	-0.127247	0.889927	-0.933693	-0.0954471	0.745434	0.143695	0.905342	-0.973391	-0.397318	0.842231	-0.872753	-0.858631		0.303757	-0.945007	0.303757	-0.945007	-1.58624	0.472504
46.864	4.71	0.623661	-0.890113	-0.0874807	0.825555	-0.931891	-0.00159265	0.659524	0.207111	0.857394	-0.957033	-0.357503	0.927028	-0.97947	-0.802571		0.303757	-0.641251	0.303757	-0.945007	-1.58624	0.809998
46.886	4.71	0.525895	-0.851371	-0.0385831	0.736029	-0.931528	0.108195	0.554852	0.251898	0.78282	-0.943352	-0.318923	0.979388	-0.998128	-0.730868		0	-0.641251	0.945007	-0.945007	-1.24875	0.809998
46.911	4.71	0.413638	-0.822386	-0.000592654	0.661776	-0.930433	0.206902	0.459281	0.285878	0.723725	-0.933693	-0.295131	0.997234	-0.977358	-0.660581		0.303757	-0.945007	0.607498	-0.945007	-1.58624	0.809998
46.94	4.71	0.302006	-0.788639	0.0902842	0.557346	-0.928217	0.301635	0.372949	0.333999	0.660275	-0.921759	-0.261516	0.99896	-0.959604	-0.577442		0.303757	-0.945007	0.945007	-0.945007	-1.24875	0.809998
46.964	4.71	0.223589	-0.750351	0.216675	0.468141	-0.925969	0.37501	0.282295	0.385516	0.597344	-0.906784	-0.225633	0.989272	-0.955866	-0.486949		0.641251	-0.303757	0.945007	-0.945007	-1.89	0.809998
46.991	4.71	0.146731	-0.723316	0.273863	0.415221	-0.925212	0.457701	0.140717	0.453717	0.549851	-0.893281	-0.195329	0.975545	-0.954385	-0.3872		0.303757	-0.641251	0.607498	-0.945007	-2.19376	0.809998
47.02	4.71	0.0551952	-0.694405	0.340461	0.335547	-0.925212	0.525589	-0.0547872	0.532403	0.476954	-0.874591	-0.165823	0.952452	-0.953786	-0.29322		0.303757	-0.945007	0.303757	-0.945007	-2.19376	0.134995
47.044	4.71	-0.0230077	-0.666566	0.434432	0.208641	-0.925212	0.608689	-0.297253	0.606732	0.364583	-0.846615	-0.132204	0.91807	-0.953485	-0.203168		0.303757	-0.945007	0.607498	-0.945007	-2.53125	-0.776245
47.067	4.71	-0.10107	-0.638535	0.518766	0.0451699	-0.919809	0.684857	-0.547869	0.679476	0.231078	-0.807907	-0.100423	0.865519	-0.953485	-0.120301		0.303757	-0.945007	0	-0.607498	-2.53125	-1.08
47.094	4.71	-0.208611	-0.597671	0.595114	-0.115556	-0.902953	0.751549	-0.766141	0.770083	0.0711252	-0.762774	-0.0755207	0.805302	-0.953485	-0.0285888		0.303757	-0.303757	0	-0.303757	-2.19376	-1.08
47.124	4.71	-0.341219	-0.534227	0.694991	-0.415793	-0.862704	0.840609	-0.952644	0.862424	-0.173926	-0.690798	-0.0355851	0.712592	-0.953485	0.108195		0	0	-0.945007	0.303757	-2.19376	-1.08
47.146	4.71	-0.445496	-0.451631	0.81132	-0.672673	-0.817233	0.928149	-0.999076	0.928506	-0.462502	-0.598472	0.0114071	0.610891	-0.953485	0.243921		0.303757	0.303757	-0.945007	0	-1.89	-1.08
47.171	4.71	-0.564466	-0.389043	0.891392	-0.817936	-0.775554	0.975152	-0.991142	0.980182	-0.667477	-0.524896	0.0543805	0.5254	-0.951043	0.361063		0	0.303757	-0.641251	0	-1.58624	-1.08
47.2	4.71	-0.682846	-0.316078	0.962319	-0.941756	-0.71916	0.997007	-0.967612	0.998795	-0.843526	-0.434599	0.106207	0.387746	-0.942687	0.478027		0	0.303757	-0.641251	0.641251	-1.58624	-1.08
47.224	4.71	-0.768122	-0.237307	0.993465	-0.995006	-0.668799	0.998224	-0.957033	0.996941	-0.955046	-0.325549	0.167612	0.268837	-0.929698	0.580553		0	0.641251	-0.945007	0.641251	-1.58624	-1.08
47.251	4.71	-0.849742	-0.169766	0.999788	-0.997743	-0.623798	0.97914	-0.953485	0.97957	-0.993282	-0.230501	0.238098	0.139727	-0.911367	0.689217		0	0.945007	-0.641251	0.641251	-0.607498	-1.08
47.28	4.71	-0.916065	-0.0874807	0.988378	-0.978404	-0.567604	0.934974	-0.952576	0.949046	-0.998421	-0.136168	0.337639	-0.0517915	-0.892831	0.77354		0	0.945007	-0.641251	0.641251	0	-1.08
47.304	4.71	-0.957826	0.00140735	0.953362	-0.954385	-0.512928	0.860976	-0.951966	0.911075	-0.980026	-0.0415807	0.470985	-0.294388	-0.865222	0.843844		0	0.945007	-0.945007	0.945007	0.607498	-0.776245
47.326	4.71	-0.983105	0.076333	0.908293	-0.937576	-0.455196	0.78282	-0.951966	0.865514	-0.956743	0.0284035	0.610275	-0.552878	-0.824089	0.902443		0	0.945007	-0.641251	-0.303757	1.55251	-0.438751
47.352	4.71	-0.998211	0.144895	0.85481	-0.925212	-0.394563	0.703411	-0.951966	0.80412	-0.935825	0.0833107	0.723878	-0.779467	-0.775554	0.951602		0	0.945007	-0.641251	-0.607498	1.55251	-0.438751
47.384	4.71	-0.995767	0.223503	0.773399	-0.910128	-0.300858	0.590909	-0.950111	0.708191	-0.913006	0.151818	0.868123	-0.946048	-0.700853	0.992641		0	0.303757	-0.641251	-0.607498	0.607498	-0.776245
47.407	4.71	-0.978948	0.314953	0.669983	-0.899486	-0.204147	0.474315	-0.943352	0.634393	-0.884113	0.224478	0.953127	-0.996132	-0.623798	0.999175		0	0.303757	-0.945007	-0.607498	0.945007	-0.776245
47.432	4.71	-0.946105	0.345158	0.598947	-0.894626	-0.116329	0.361788	-0.933335	0.544039	-0.861183	0.279629	0.984308	-0.997743	-0.554359	0.984794		-0.641251	0	-0.945007	-0.607498	0.945007	-0.776245
47.456	4.71	-0.904644	0.388872	0.502238	-0.891476	-0.0325869	0.247584	-0.920982	0.46326	-0.834152	0.334814	0.999749	-0.97902	-0.479946	0.951534		-0.945007	0.303757	-0.945007	-0.945007	1.24875	-0.776245
47.481	4.71	-0.855353	0.448787	0.377584	-0.891476	0.0304027	0.180196	-0.911778	0.378428	-0.807318	0.387951	0.995807	-0.962641	-0.419226	0.91807		-0.945007	0.303757	-0.945007	-0.945007	1.24875	-0.776245
47.505	4.71	-0.81225	0.533224	0.210597	-0.890568	0.126071	0.060149	-0.899486	0.288816	-0.777445	0.443417	0.979745	-0.943352	-0.34627	0.868012		-0.945007	0.303757	-0.945007	-1.24875	0.945007	-0.438751
47.534	4.71	-0.755202	0.631439	0.00818522	-0.879396	0.2274	-0.0777362	-0.879872	0.175494	-0.747701	0.496366	0.956624	-0.929698	-0.278846	0.821585		-0.641251	-0.945007	-0.945007	-1.24875	0.945007	-0.438751
47.557	4.71	-0.696177	0.735502	-0.291519	-0.84448	0.340461	-0.283857	-0.838537	0.0827406	-0.704411	0.564153	0.922375	-0.919416	-0.204147	0.753379		-1.2825	-0.945007	-0.945007	-1.24875	0.607498	-0.134995
47.582	4.71	-0.632019	0.797661	-0.524233	-0.803763	0.446104	-0.48452	-0.784936	-0.0306749	-0.659078	0.606306	0.88439	-0.912597	-0.1431	0.681042		-0.641251	-0.945007	-0.945007	-1.24875	0.303757	0.472504
47.614	4.71	-0.556845	0.863116	-0.768705	-0.736305	0.59672	-0.718619	-0.695124	-0.201105	-0.591238	0.667918	0.801731	-0.906784	-0.0575608	0.571379		-0.945007	-0.945007	-0.641251	-1.24875	-0.607498	0.809998
47.64	4.71	-0.494232	0.932909	-0.924154	-0.671768	0.729375	-0.895171	-0.608043	-0.339777	-0.487822	0.737531	0.683966	-0.904238	0.0363993	0.459281		-0.641251	-0.945007	-0.303757	-0.945007	-0.607498	0.809998
47.664	4.71	-0.428941	0.971483	-0.983487	-0.623016	0.835701	-0.979871	-0.532535	-0.465976	-0.402817	0.804841	0.56397	-0.902092	0.128055	0.357122		-0.945007	-0.945007	-0.945007	-1.24875	-1.24875	1.14751
47.694	4.71	-0.355598	0.99335	-0.99994	-0.565132	0.922075	-0.998838	-0.434599	-0.611597	-0.328384	0.867626	0.378509	-0.890568	0.220578	0.265946		-0.945007	-1.2825	-0.945007	-0.945007	-0.607498	1.14751
47.721	4.71	-0.296151	0.997978	-0.98859	-0.504319	0.965773	-0.980224	-0.338754	-0.723188	-0.242161	0.922461	0.127835	-0.872645	0.299728	0.183146		-0.641251	-0.945007	-0.945007	-1.24875	-1.24875	1.14751
47.744	4.71	-0.232551	0.974433	-0.966594	-0.449846	0.988411	-0.960444	-0.258619	-0.806848	-0.166809	0.95373	-0.112576	-0.843407	0.380565	0.0341786		-0.945007	-0.945007	-0.945007	-0.607498	-1.58624	0.809998
47.774	4.71	-0.157343	0.930284	-0.944343	-0.394563	0.999568	-0.946623	-0.166809	-0.891146	-0.112355	0.980778	-0.461615	-0.791704	0.503295	-0.245286		-0.641251	-0.641251	-1.2825	-0.303757	-1.24875	0.134995
47.796	4.71	-0.104122	0.84265	-0.918627	-0.338754	0.991996	-0.938959	-0.0805054	-0.936803	-0.0475747	0.997992	-0.784454	-0.739005	0.638392	-0.572716		-0.303757	-0.641251	-1.2825	-0.303757	-1.58624	-1.08
47.821	4.71	-0.0383403	0.77022	-0.906362	-0.29322	0.960051	-0.935472	-0.00159265	-0.973644	0.00140735	0.999591	-0.923004	-0.695124	0.749567	-0.813889		-0.641251	-0.945007	-1.58624	-0.303757	-1.58624	-1.08
47.85	4.71	0.035274	0.678843	-0.8892	-0.233419	0.897552	-0.932615	0.119124	-0.995767	0.0593724	0.988529	-0.993282	-0.636994	0.84545	-0.964042		-0.945007	-0.945007	-1.92375	-0.303757	-1.24875	-0.776245
47.874	4.71	0.0720349	0.558176	-0.864217	-0.169766	0.818149	-0.930433	0.274825	-0.99966	0.116145	0.947135	-0.995279	-0.584767	0.928891	-0.999991		-0.641251	-0.945007	-1.92375	-0.303757	-1.24875	-1.08
47.904	4.71	0.107172	0.43873	-0.85554	-0.112355	0.720266	-0.928217	0.419058	-0.985278	0.153795	0.879202	-0.974074	-0.531688	0.978777	-0.981776		-0.641251	-0.945007	-1.92375	-0.303757	-1.24875	-1.08
47.931	4.71	0.155829	0.288046	-0.855022	-0.0375838	0.609306	-0.922918	0.585428	-0.956494	0.201028	0.780325	-0.95498	-0.464077	0.999993	-0.953786		-0.641251	-0.945007	-1.58624	-0.303757	-1.24875	-1.08
47.955	4.71	0.228072	0.142697	-0.853983	0.0274039	0.503967	-0.915034	0.703569	-0.921514	0.249736	0.681042	-0.942353	-0.400069	0.989272	-0.948223		-0.641251	-0.945007	-1.2825	0	-1.24875	-1.08
47.984	4.71	0.309309	-0.00581466	-0.850846	0.0653607	0.399696	-0.904238	0.795242	-0.863199	0.298774	0.583625	-0.932615	-0.34627	0.965975	-0.946623		0	-0.303757	-1.2825	0.303757	-0.607498	-0.438751
48.006	4.71	0.3841	-0.212189	-0.84448	0.128055	0.288046	-0.8892	0.86663	-0.813144	0.366652	0.473434	-0.924832	-0.289393	0.936034	-0.946623		0.641251	0	-1.58624	0.945007	-0.607498	-0.438751
48.031	4.71	0.490226	-0.370748	-0.837446	0.196128	0.144676	-0.871176	0.904586	-0.745058	0.424498	0.396026	-0.921759	-0.239249	0.906612	-0.946623		0.641251	0	-1.58624	0.303757	-0.607498	-1.08
48.06	4.71	0.61644	-0.570254	-0.821247	0.315902	-0.0787331	-0.838537	0.934342	-0.665856	0.493759	0.28613	-0.917438	-0.18158	0.867515	-0.946623		0.641251	0.945007	-1.58624	0	-0.607498	-1.08
48.086	4.71	0.725304	-0.790003	-0.784936	0.446104	-0.353972	-0.787408	0.966032	-0.589521	0.586238	0.120889	-0.915034	-0.123278	0.810019	-0.946623		0.641251	0.641251	-1.2825	-0.303757	0.303757	-1.08
48.111	4.71	0.832321	-0.923004	-0.741023	0.562501	-0.609012	-0.72676	0.992641	-0.515418	0.676064	-0.0787331	-0.906784	-0.0615537	0.740077	-0.946623		0.641251	0.641251	-1.2825	-0.303757	0.303757	-1.08
48.14	4.71	0.927935	-0.983487	-0.694405	0.679006	-0.7967	-0.659078	0.997782	-0.422	0.760711	-0.291519	-0.8892	-0.00159265	0.662525	-0.947266		0.641251	0.303757	-1.2825	-0.303757	0.607498	-1.08
48.164	4.71	0.973644	-0.999816	-0.591238	0.781089	-0.919503	-0.587198	0.973068	-0.345541	0.84545	-0.550376	-0.858118	0.0563774	0.566445	-0.948223		0.303757	0.303757	-0.641251	0	0.607498	-1.08
48.187	4.71	0.993032	-0.987825	-0.481699	0.856478	-0.97947	-0.507769	0.930284	-0.27852	0.917762	-0.763564	-0.809085	0.129046	0.459281	-0.948856		0	-0.303757	-0.303757	-0.607498	0.607498	-1.08
48.214	4.71	0.999699	-0.967864	-0.405561	0.910878	-0.998897	-0.44179	0.884856	-0.198099	0.963934	-0.89383	-0.752331	0.212768	0.340252	-0.948856		0	-0.303757	-0.303757	-0.945007	1.24875	-0.776245
48.236	4.71	0.989841	-0.942353	-0.325549	0.958133	-0.994576	-0.362168	0.819871	-0.134581	0.990577	-0.97698	-0.679875	0.323482	0.162462	-0.944672		0	0	-0.303757	-0.945007	0.607498	-0.776245
48.261	4.71	0.958266	-0.924069	-0.264411	0.98268	-0.978815	-0.300858	0.751403	-0.05979	0.999301	-0.998377	-0.619097	0.428116	-0.0497941	-0.933335		-0.641251	-0.641251	-0.303757	-0.607498	0.303757	-0.438751
48.29	4.71	0.908528	-0.904238	-0.20023	0.998296	-0.951659	-0.230501	0.667008	0.0168725	0.997782	-0.995566	-0.55186	0.575657	-0.356776	-0.911367		-0.641251	-0.945007	-0.303757	-0.607498	-1.58624	0.134995
48.314	4.71	0.852961	-0.879872	-0.133196	0.996252	-0.926346	-0.13914	0.568914	0.0766242	0.981699	-0.973848	-0.482575	0.709231	-0.655477	-0.873133		-0.641251	-0.945007	-0.303757	-0.607498	-1.58624	0.809998
48.341	4.71	0.778816	-0.860165	-0.0745235	0.971667	-0.906362	-0.0415807	0.461056	0.140658	0.949671	-0.951966	-0.42376	0.823417	-0.876631	-0.821247		-0.641251	-0.945007	-0.303757	-0.303757	-1.58624	0.809998
48.37	4.71	0.6862	-0.838537	0.0274039	0.916077	-0.885511	0.0743387	0.348702	0.211611	0.892648	-0.929698	-0.371471	0.924761	-0.986421	-0.750351		-0.641251	-0.945007	-0.303757	-0.303757	-1.58624	0.809998
48.394	4.71	0.585798	-0.807907	0.175494	0.825555	-0.866722	0.181398	0.280376	0.266712	0.807077	-0.906362	-0.31987	0.97979	-0.996944	-0.6762		-0.641251	-1.2825	-0.303757	-0.607498	-1.24875	0.809998
48.421	4.71	0.45235	-0.772388	0.263267	0.735352	-0.851371	0.274825	0.216458	0.303468	0.728538	-0.887362	-0.277886	0.998781	-0.974749	-0.597671		-0.641251	-0.945007	-0.303757	-0.607498	-1.58624	0.809998
48.45	4.71	0.320955	-0.72676	0.347972	0.620347	-0.838537	0.361995	0.130809	0.349856	0.631267	-0.869699	-0.233419	0.994428	-0.958471	-0.502591		-0.641251	-0.303757	-0.303757	-0.607498	-2.19376	0.809998
48.474	4.71	0.219101	-0.6762	0.424498	0.50914	-0.830827	0.445209	0.0281816	0.39681	0.533036	-0.853462	-0.192386	0.970473	-0.954385	-0.408302		-0.303757	-0.303757	-0.303757	-0.607498	-2.19376	0.809998
48.501	4.71	0.113271	-0.630031	0.486787	0.414311	-0.829154	0.542498	-0.146288	0.468689	0.44501	-0.837446	-0.155953	0.934974	-0.95288	-0.306575		0.303757	-0.641251	-0.303757	-0.607498	-2.19376	-0.438751
48.53	4.71	0.00613527	-0.581517	0.559189	0.310943	-0.829154	0.631439	-0.386483	0.568259	0.320432	-0.813178	-0.120301	0.893547	-0.95288	-0.209039		0	-0.641251	-0.303757	-0.945007	-2.53125	-1.08
48.554	4.71	-0.0842686	-0.539289	0.632988	0.162462	-0.830827	0.709231	-0.642545	0.653173	0.137746	-0.776185	-0.0785118	0.852205	-0.95288	-0.113349		0	-0.641251	-0.303757	-0.607498	-2.19376	-1.08
48.576	4.71	-0.164913	-0.505182	0.692831	-0.0258118	-0.83027	0.769084	-0.853578	0.728464	-0.0527901	-0.732912	-0.0415807	0.808257	-0.95288	-0.0245902		0.303757	-0.303757	0	-0.607498	-1.89	-1.08
48.602	4.71	-0.271145	-0.462305	0.749567	-0.230717	-0.807907	0.819998	-0.964572	0.800458	-0.244316	-0.679875	-0.0115924	0.766379	-0.95288	0.0703492		0.303757	0	-0.945007	-0.303757	-2.19376	-1.08
48.626	4.71	-0.3841	-0.401902	0.819998	-0.519969	-0.775554	0.893198	-0.999988	0.874586	-0.48277	-0.597671	0.0284035	0.706249	-0.952576	0.198088		0.303757	0	-0.945007	0.303757	-2.19376	-1.08
48.647	4.71	-0.483527	-0.337813	0.902443	-0.728284	-0.732231	0.953127	-0.989185	0.934092	-0.688062	-0.512928	0.068354	0.628937	-0.950733	0.30735		0.303757	0.303757	-0.945007	0	-1.89	-0.776245
48.672	4.71	-0.594466	-0.278846	0.956689	-0.86231	-0.682072	0.984659	-0.967864	0.979877	-0.823648	-0.437299	0.114158	0.541471	-0.945652	0.416332		0.303757	0.303757	-0.641251	0.303757	-1.58624	-1.08
48.704	4.71	-0.720002	-0.209039	0.993	-0.971104	-0.623798	1	-0.95498	0.999995	-0.92718	-0.331217	0.175494	0.402444	-0.935472	0.545015		0.303757	0.303757	-0.641251	0.641251	-1.24875	-1.08
48.727	4.71	-0.792107	-0.120301	0.998819	-0.9998	-0.570893	0.988829	-0.950733	0.994241	-0.989509	-0.211972	0.245861	0.288046	-0.921759	0.657433		0.303757	0.945007	-0.641251	0.641251	-1.24875	-0.438751
48.752	4.71	-0.863973	-0.0585591	0.986318	-0.994152	-0.52234	0.959771	-0.949171	0.975702	-0.999999	-0.124271	0.313054	0.168379	-0.906784	0.744915		0.303757	0.945007	-0.303757	0.303757	-0.303757	-1.08
48.784	4.71	-0.934092	0.0134069	0.951534	-0.969845	-0.459643	0.88625	-0.949171	0.932993	-0.990188	-0.0245902	0.434432	-0.0577825	-0.882237	0.831836		0.303757	0.945007	-0.641251	0.641251	0	-0.776245
48.81	4.71	-0.971866	0.106207	0.889927	-0.949171	-0.404647	0.808257	-0.949171	0.886932	-0.960999	0.0733414	0.555037	-0.292476	-0.855022	0.893198		0.303757	0.945007	-0.945007	0.303757	0.945007	-0.438751
48.836	4.71	-0.994075	0.182381	0.828926	-0.930799	-0.334046	0.720266	-0.949799	0.826321	-0.935825	0.147863	0.701434	-0.593833	-0.804357	0.951602		0.303757	0.303757	-0.945007	-0.607498	1.24875	-0.438751
48.862	4.71	-0.999971	0.251672	0.756657	-0.91624	-0.256687	0.629714	-0.950733	0.752177	-0.911778	0.215699	0.819998	-0.816207	-0.742365	0.987483		0.303757	0.303757	-0.945007	-0.945007	0.945007	-0.776245
48.894	4.71	-0.986054	0.290173	0.667008	-0.902953	-0.152001	0.51086	-0.949171	0.649681	-0.890113	0.282508	0.927028	-0.950181	-0.661332	0.999862		0.303757	0.303757	-0.945007	-0.945007	0.945007	-0.776245
48.921	4.71	-0.955141	0.328209	0.582812	-0.900358	-0.0475747	0.385902	-0.941344	0.558118	-0.857089	0.356396	0.978572	-0.995006	-0.583955	0.985819		0	0.303757	-0.945007	-0.607498	0.945007	-0.776245
48.944	4.71	-0.916065	0.390714	0.476954	-0.900358	0.0214057	0.28613	-0.933335	0.464618	-0.822955	0.417241	0.997662	-0.998689	-0.514644	0.958069		-0.641251	0	-0.945007	-0.607498	1.24875	-0.776245
48.974	4.71	-0.858516	0.450573	0.353383	-0.899486	0.111177	0.190023	-0.924069	0.349856	-0.787408	0.470985	0.998164	-0.980618	-0.431895	0.916077		-0.641251	0.303757	-0.945007	-1.24875	1.24875	-0.776245
48.996	4.71	-0.814926	0.545015	0.15061	-0.890568	0.210814	0.0721226	-0.915034	0.266712	-0.739005	0.540816	0.985819	-0.961824	-0.362168	0.873422		-0.641251	0	-0.945007	-0.945007	0.945007	-0.438751
49.021	4.71	-0.768122	0.623653	-0.0288107	-0.873133	0.298774	-0.0777362	-0.899486	0.16945	-0.704411	0.5927	0.971667	-0.948223	-0.299905	0.821585		-0.945007	-0.945007	-0.641251	-0.945007	0.607498	-0.438751
49.05	4.71	-0.689541	0.709231	-0.272331	-0.83027	0.419058	-0.298208	-0.869699	0.0490676	-0.663579	0.6529	0.942216	-0.934408	-0.225633	0.748757		-0.945007	-0.945007	-0.945007	-1.24875	0.607498	-0.134995
49.074	4.71	-0.62486	0.800067	-0.550376	-0.765355	0.540816	-0.507098	-0.826349	-0.0643821	-0.603268	0.72042	0.889927	-0.924069	-0.152001	0.66477		-0.945007	-0.945007	-0.945007	-0.945007	0.303757	0.134995
49.101	4.71	-0.565732	0.86613	-0.751158	-0.706537	0.665682	-0.739828	-0.769203	-0.207112	-0.534227	0.778585	0.804709	-0.918232	-0.0785118	0.578742		-0.945007	-0.945007	-0.641251	-0.945007	-1.58624	1.14751
49.13	4.71	-0.484869	0.92552	-0.892931	-0.646198	0.803057	-0.925296	-0.686448	-0.364184	-0.452523	0.842769	0.667008	-0.913006	0.0184063	0.453051		-0.945007	-0.945007	-0.945007	-1.24875	-1.58624	1.14751
49.154	4.71	-0.419217	0.968816	-0.973442	-0.586388	0.894543	-0.991303	-0.609629	-0.488889	-0.365893	0.894543	0.491826	-0.908045	0.120117	0.33743		-0.641251	-0.945007	-0.945007	-1.24875	-1.58624	1.14751
49.181	4.71	-0.349856	0.993691	-0.998377	-0.524044	0.946563	-0.998421	-0.527447	-0.614022	-0.297041	0.925899	0.277495	-0.895517	0.203966	0.261123		-1.2825	-0.945007	-1.2825	-0.945007	-0.607498	1.14751
49.21	4.71	-0.271145	0.9995	-0.99566	-0.461418	0.978158	-0.97902	-0.430993	-0.735779	-0.223684	0.961224	-0.00281469	-0.868215	0.282508	0.177244		-0.945007	-0.945007	-1.2825	-0.607498	-0.607498	1.14751
49.234	4.71	-0.213111	0.981699	-0.974749	-0.395482	0.99466	-0.957899	-0.34627	-0.821977	-0.150024	0.986682	-0.338022	-0.825785	0.380565	0.0141848		-0.945007	-1.2825	-1.2825	-0.607498	-1.24875	0.809998
49.261	4.71	-0.146731	0.938474	-0.951659	-0.334046	0.999862	-0.942687	-0.275964	-0.897324	-0.0894728	0.99868	-0.632529	-0.771116	0.501565	-0.241406		-0.641251	-0.641251	-1.2825	-0.303757	-1.24875	0.134995
49.29	4.71	-0.0735641	0.869498	-0.927472	-0.271155	0.986646	-0.929698	-0.183546	-0.952375	-0.0295883	0.997292	-0.855137	-0.708657	0.637622	-0.572716		-0.945007	-0.945007	-1.2825	-0.607498	-1.24875	-1.08
49.314	4.71	-0.00920352	0.775928	-0.906784	-0.204147	0.943217	-0.922146	-0.0904688	-0.982539	0.0443928	0.977694	-0.966137	-0.649246	0.760061	-0.824215		0	-0.945007	-1.58624	-0.607498	-1.24875	-1.08
49.336	4.71	0.0521317	0.683236	-0.881294	-0.144089	0.880153	-0.918232	0.0284035	-0.99682	0.105212	0.940189	-0.998543	-0.593655	0.863116	-0.965619		-0.303757	-0.641251	-1.2825	-0.607498	-1.24875	-0.776245
49.361	4.71	0.107172	0.590909	-0.862704	-0.0954471	0.802328	-0.915839	0.16564	-0.999205	0.158733	0.88439	-0.996457	-0.546846	0.936112	-0.999988		-0.303757	-1.2825	-1.58624	-0.607498	-1.24875	-0.776245
49.39	4.71	0.149765	0.473434	-0.851371	-0.0355851	0.701988	-0.911367	0.315902	-0.985014	0.209836	0.796924	-0.976504	-0.495658	0.98268	-0.980814		-0.641251	-0.945007	-1.58624	-0.607498	-1.24875	-1.38374
49.414	4.71	0.196594	0.323272	-0.843407	0.0314022	0.597344	-0.904665	0.450573	-0.959139	0.263267	0.683966	-0.955276	-0.439096	0.999812	-0.95498		-0.641251	-0.945007	-1.58624	-0.303757	-0.945007	-1.08
49.436	4.71	0.257831	0.182163	-0.835802	0.0833107	0.493566	-0.896406	0.569097	-0.926788	0.315902	0.5722	-0.938959	-0.383509	0.992735	-0.947266		-0.641251	-0.945007	-1.2825	-0.303757	-0.607498	-1.08
49.462	4.71	0.33689	0.0341786	-0.828595	0.114158	0.396026	-0.885046	0.668662	-0.880471	0.36479	0.474315	-0.928217	-0.328384	0.975103	-0.945652		-0.303757	-0.303757	-1.2825	0	-0.607498	-1.08
49.494	4.71	0.457814	-0.138369	-0.822955	0.181398	0.231078	-0.863209	0.764592	-0.806848	0.425403	0.361788	-0.918232	-0.256687	0.947135	-0.945652		0.303757	0	-1.2825	0.303757	-0.607498	-1.08
49.516	4.71	0.549176	-0.372605	-0.821247	0.276747	0.0311803	-0.846615	0.821711	-0.753187	0.501565	0.244676	-0.913006	-0.19729	0.91807	-0.945652		0.641251	0.303757	-1.2825	0	-0.607498	-1.08
49.541	4.71	0.658962	-0.553711	-0.810844	0.374083	-0.160122	-0.825785	0.874986	-0.682846	0.580553	0.136755	-0.908045	-0.149035	0.88439	-0.945652		0.641251	0.641251	-1.2825	0	-0.303757	-0.776245
49.57	4.71	0.765167	-0.757069	-0.779954	0.493759	-0.441092	-0.777445	0.920128	-0.599389	0.659691	-0.0178138	-0.899049	-0.0864845	0.826682	-0.947586		0.641251	0.303757	-1.2825	-0.303757	0	-1.08
49.594	4.71	0.860086	-0.911458	-0.728817	0.620521	-0.686609	-0.706537	0.959833	-0.527199	0.752867	-0.25013	-0.878442	-0.0205912	0.754693	-0.949171		0.303757	0.303757	-0.945007	-0.303757	0.303757	-1.08
49.621	4.71	0.941026	-0.977826	-0.680608	0.731424	-0.849383	-0.634679	0.990983	-0.441372	0.829609	-0.465159	-0.846615	0.0373986	0.681774	-0.949799		0	0.303757	-0.641251	-0.303757	0.303757	-1.08
49.644	4.71	0.978634	-0.9998	-0.603268	0.818852	-0.944087	-0.562654	0.999619	-0.362756	0.907548	-0.684425	-0.795961	0.0912801	0.599747	-0.949799		0.303757	0	-0.303757	-0.303757	0.607498	-1.08
49.666	4.71	0.995907	-0.993486	-0.485201	0.890938	-0.989938	-0.490438	0.982824	-0.291753	0.951602	-0.838658	-0.728817	0.158733	0.503967	-0.950111		0	-0.303757	-0.303757	-0.945007	0.945007	-0.776245
49.691	4.71	0.999265	-0.975853	-0.402817	0.941282	-0.999999	-0.415591	0.950607	-0.211612	0.975593	-0.926052	-0.658326	0.2274	0.396944	-0.950111		0	-0.303757	-0.303757	-0.945007	1.24875	-0.776245
49.72	4.71	0.980182	-0.952576	-0.330273	0.979185	-0.989764	-0.334046	0.90105	-0.116319	0.995164	-0.98007	-0.574991	0.32632	0.246615	-0.945326		0	-0.303757	-0.303757	-0.945007	1.55251	-0.776245
49.75	4.71	0.936803	-0.926346	-0.237307	0.997992	-0.963449	-0.25572	0.827244	-0.021474	0.9995	-0.999902	-0.49218	0.46922	0.0141848	-0.931891		-0.641251	-0.641251	-0.303757	-0.607498	0.607498	-0.438751
49.774	4.71	0.88975	-0.902092	-0.147057	0.996753	-0.937576	-0.18158	0.750742	0.0536636	0.984269	-0.990327	-0.413771	0.605511	-0.269443	-0.912597		-0.641251	-0.303757	-0.303757	-0.607498	-0.607498	-0.134995
49.804	4.71	0.814926	-0.879872	-0.0645477	0.974208	-0.910542	-0.0805054	0.648936	0.136101	0.952147	-0.968614	-0.341575	0.747578	-0.597849	-0.871667		-0.641251	-0.945007	-0.303757	-0.945007	-1.58624	0.809998
49.826	4.71	0.752177	-0.851371	0.0314022	0.925815	-0.890113	0.0244049	0.538946	0.196594	0.885786	-0.935825	-0.281726	0.865129	-0.850437	-0.8155		-0.641251	-0.641251	-0.303757	-0.607498	-1.58624	0.809998
49.851	4.71	0.663564	-0.830827	0.108195	0.858934	-0.874106	0.123094	0.447694	0.266712	0.818724	-0.91382	-0.24022	0.943953	-0.966395	-0.755615		-0.641251	-0.945007	-0.303757	-0.303757	-1.89	0.809998
49.874	4.71	0.565732	-0.798977	0.187295	0.777188	-0.861183	0.210814	0.375731	0.310767	0.739404	-0.888742	-0.19827	0.978572	-0.999423	-0.692243		-0.641251	-0.945007	-0.303757	-0.303757	-1.58624	0.809998
49.901	4.71	0.446869	-0.765355	0.257474	0.679577	-0.849793	0.304494	0.307139	0.358463	0.658019	-0.865222	-0.152989	0.997992	-0.988741	-0.612004		-0.641251	-0.303757	-0.303757	-0.945007	-1.89	0.809998
49.93	4.71	0.331106	-0.727446	0.331042	0.574657	-0.840168	0.387951	0.222312	0.419217	0.56397	-0.841251	-0.104402	0.997978	-0.964777	-0.517214		-0.641251	-0.303757	-0.303757	-0.607498	-1.89	0.809998
49.954	4.71	0.237024	-0.683533	0.406306	0.476954	-0.836899	0.470985	0.11791	0.480839	0.459281	-0.8155	-0.0635498	0.983554	-0.95498	-0.428284		-0.303757	0	-0.303757	-0.607498	-2.19376	0.809998
49.977	4.71	0.155829	-0.645435	0.463027	0.387746	-0.835802	0.554205	-0.0438007	0.549176	0.351512	-0.794141	-0.0265895	0.958924	-0.950111	-0.334046		0	0	-0.303757	-0.607498	-2.19376	-0.134995
50.004	4.71	0.0597896	-0.614374	0.517911	0.299516	-0.835802	0.62911	-0.26173	0.641481	0.228158	-0.767282	0.00540732	0.932106	-0.948856	-0.24604		-0.303757	0.303757	-0.303757	-0.303757	-2.19376	-1.08
50.034	4.71	-0.0460035	-0.581517	0.586238	0.124859	-0.835802	0.714149	-0.571896	0.744034	0.0461689	-0.72676	0.0573758	0.885786	-0.948223	-0.130222		0.303757	-0.303757	0	-0.607498	-2.19376	-1.08
50.056	4.71	-0.125455	-0.546009	0.6768	-0.0916857	-0.824089	0.777328	-0.808627	0.808656	-0.176879	-0.661332	0.110183	0.839404	-0.948223	-0.0325869		0.641251	0	-0.641251	-0.607498	-2.53125	-1.08
50.081	4.71	-0.225083	-0.509491	0.737531	-0.304882	-0.801376	0.837891	-0.945072	0.86933	-0.370748	-0.593655	0.144895	0.791455	-0.948223	0.068354		0.303757	0	-0.641251	-0.607498	-2.19376	-0.776245
50.104	4.71	-0.332553	-0.448952	0.82057	-0.562838	-0.776185	0.898529	-0.995587	0.927363	-0.593833	-0.505182	0.17943	0.721652	-0.948223	0.182381		0	0	-0.641251	0.303757	-1.89	-1.08
50.126	4.71	-0.438617	-0.383509	0.904586	-0.788161	-0.724696	0.965252	-0.993256	0.971504	-0.768065	-0.415591	0.221554	0.625042	-0.947586	0.309253		0.303757	0.303757	-1.2825	0	-1.58624	-1.08
50.152	4.71	-0.55557	-0.31987	0.958987	-0.905185	-0.671768	0.990983	-0.970812	0.997511	-0.886078	-0.330273	0.261337	0.533882	-0.943352	0.417241		0	0.303757	-1.2825	0	-1.58624	-1.08
50.184	4.71	-0.691759	-0.24604	0.993	-0.986421	-0.609629	0.999532	-0.955866	0.992666	-0.965619	-0.222709	0.328209	0.388668	-0.931528	0.545853		0	0.303757	-0.945007	0.303757	-1.58624	-1.08
50.206	4.71	-0.769103	-0.152989	0.99896	-0.99938	-0.556022	0.984091	-0.951043	0.973293	-0.99952	-0.115335	0.409045	0.253392	-0.915034	0.659691		0	0.303757	-0.945007	0.641251	-0.303757	-0.776245
50.234	4.71	-0.851355	-0.0894728	0.986969	-0.988287	-0.507769	0.951534	-0.949171	0.937339	-0.995083	-0.0405815	0.484164	0.103002	-0.896406	0.743579		0	0.641251	-0.945007	0	-0.303757	-0.438751
50.264	4.71	-0.920318	-0.00859255	0.950607	-0.96155	-0.439096	0.879202	-0.948223	0.884797	-0.973848	0.0473896	0.605511	-0.146288	-0.865222	0.836249		0	0.945007	-0.945007	0	0.945007	-0.438751
50.286	4.71	-0.95694	0.0833107	0.889471	-0.940668	-0.374254	0.800534	-0.947586	0.83906	-0.944343	0.125079	0.739554	-0.415793	-0.824089	0.900278		0	0.303757	-0.945007	-0.303757	0.945007	-0.776245
50.311	4.71	-0.985014	0.15083	0.838315	-0.926346	-0.309429	0.717485	-0.947586	0.773983	-0.924069	0.17943	0.83128	-0.641011	-0.77429	0.952215		0	0.303757	-0.945007	-0.303757	0.945007	-0.776245
50.34	4.71	-0.999481	0.223503	0.767662	-0.911778	-0.220759	0.624261	-0.9463	0.685083	-0.90166	0.243921	0.916966	-0.850437	-0.706537	0.988106		0	0.303757	-0.945007	-0.607498	1.24875	-0.776245
50.364	4.71	-0.99706	0.282508	0.678843	-0.900793	-0.124271	0.518577	-0.942353	0.60429	-0.872645	0.318747	0.973806	-0.954152	-0.633906	0.999985		0	0.303757	-0.945007	-1.24875	1.24875	-0.776245
50.391	4.71	-0.977028	0.315902	0.608513	-0.896406	-0.0245902	0.402444	-0.934763	0.504863	-0.846082	0.37964	0.997381	-0.994389	-0.560999	0.990409		-0.641251	0	-0.945007	-1.24875	0.945007	-0.776245
50.42	4.71	-0.939459	0.376863	0.503967	-0.895517	0.0623668	0.285171	-0.925969	0.403839	-0.8155	0.443417	0.997292	-0.997743	-0.479946	0.961438		-0.945007	0	-0.945007	-0.945007	1.24875	-0.776245
50.444	4.71	-0.897324	0.451466	0.34495	-0.894626	0.136975	0.191004	-0.919809	0.318047	-0.781204	0.509331	0.97914	-0.980224	-0.402817	0.927693		-0.945007	0	-0.945007	-1.24875	1.24875	-0.776245
50.474	4.71	-0.842383	0.543337	0.157526	-0.8892	0.2274	0.0741173	-0.91382	0.202607	-0.752331	0.571561	0.954263	-0.96155	-0.333103	0.888096		-0.945007	-0.641251	-0.945007	-0.945007	0.945007	-0.776245
50.501	4.71	-0.795837	0.653658	-0.126475	-0.862704	0.355461	-0.120521	-0.894626	0.094964	-0.717072	0.644529	0.920432	-0.941681	-0.252819	0.819871		-0.945007	-0.945007	-0.945007	-0.945007	0.607498	-0.438751
50.53	4.71	-0.731609	0.736179	-0.40302	-0.8155	0.470985	-0.356776	-0.861183	-0.0322081	-0.680608	0.702146	0.873422	-0.926346	-0.174692	0.735352		-0.945007	-0.945007	-0.641251	-1.24875	0.607498	-0.134995
50.554	4.71	-0.667	0.817126	-0.680038	-0.750351	0.587857	-0.563664	-0.821247	-0.149765	-0.623016	0.769084	0.795108	-0.915839	-0.100423	0.655002		-0.945007	-0.945007	-0.641251	-0.945007	0.303757	-0.134995
50.58	4.71	-0.609167	0.88262	-0.848855	-0.690798	0.713448	-0.786311	-0.766641	-0.285878	-0.554359	0.828491	0.674425	-0.908881	-0.0265895	0.568914		-0.945007	-0.945007	-0.945007	-1.24875	-0.303757	1.14751
50.604	4.71	-0.553017	0.938205	-0.947975	-0.636994	0.822849	-0.930514	-0.69871	-0.41643	-0.479946	0.874986	0.521993	-0.902953	0.0513847	0.458392		-0.641251	-0.945007	-0.945007	-0.607498	-1.58624	1.14751
50.626	4.71	-0.491563	0.97753	-0.991434	-0.579889	0.908804	-0.991822	-0.620667	-0.527199	-0.408302	0.908386	0.335547	-0.8892	0.147863	0.340252		-0.641251	-0.945007	-0.945007	-0.945007	-1.58624	1.14751
50.654	4.71	-0.422	0.997594	-0.999913	-0.526597	0.958133	-0.998886	-0.546009	-0.65201	-0.347208	0.945916	0.108968	-0.866722	0.212768	0.253392		-0.641251	-0.945007	-0.945007	-0.607498	-0.945007	1.14751
50.684	4.71	-0.34698	0.995715	-0.986712	-0.448952	0.987483	-0.97902	-0.44627	-0.767139	-0.273079	0.98155	-0.238494	-0.825785	0.298774	0.139727		-0.641251	-0.641251	-1.2825	-0.607498	-0.607498	1.14751
50.706	4.71	-0.287348	0.966233	-0.960999	-0.380736	0.999301	-0.957899	-0.360303	-0.83906	-0.19827	0.998296	-0.585758	-0.771116	0.417241	-0.0787331		-0.641251	-0.641251	-1.58624	0	-1.24875	0.472504
50.732	4.71	-0.222094	0.928066	-0.941681	-0.330273	0.99659	-0.944343	-0.29035	-0.905297	-0.144089	0.999049	-0.793668	-0.716375	0.53576	-0.333312		-0.641251	-0.641251	-1.58624	-0.303757	-1.24875	-0.438751
50.756	4.71	-0.161886	0.866519	-0.920592	-0.25572	0.974208	-0.932615	-0.206105	-0.951906	-0.0805054	0.981699	-0.949868	-0.652283	0.670147	-0.637936		-0.641251	-0.641251	-1.2825	-0.303757	-1.24875	-1.38374
50.781	4.71	-0.098017	0.789617	-0.910128	-0.203168	0.931015	-0.925969	-0.124271	-0.982824	-0.0175917	0.954263	-0.992447	-0.598472	0.78358	-0.861296		-0.641251	-0.945007	-1.58624	-0.607498	-1.24875	-1.38374
50.804	4.71	-0.0398731	0.697702	-0.8892	-0.14112	0.879202	-0.922918	-0.0205912	-0.997176	0.0453917	0.90105	-0.998477	-0.553526	0.870594	-0.972751		-0.641251	-0.641251	-1.58624	-0.303757	-0.945007	-1.38374
50.827	4.71	-0.00306765	0.598947	-0.872645	-0.0815022	0.796924	-0.920982	0.135985	-0.999481	0.100239	0.826682	-0.980814	-0.501726	0.941282	-0.998689		-0.641251	-0.641251	-1.58624	-0.607498	-1.24875	-1.38374
50.854	4.71	0.0138049	0.493566	-0.864217	-0.0295883	0.710484	-0.918232	0.265196	-0.987544	0.138956	0.751403	-0.963983	-0.455196	0.97795	-0.975853		-0.641251	-1.2825	-1.58624	-0.303757	-1.24875	-1.38374
50.884	4.71	0.0582583	0.359923	-0.861691	0.0473896	0.597344	-0.911367	0.414513	-0.956494	0.188277	0.639759	-0.945326	-0.389964	0.999726	-0.951043		-0.641251	-0.945007	-1.58624	-0.303757	-1.24875	-1.38374
50.906	4.71	0.133061	0.219386	-0.860165	0.110183	0.488339	-0.900358	0.53576	-0.92388	0.249736	0.50914	-0.930433	-0.334046	0.994108	-0.948223		-0.303757	-0.945007	-1.58624	-0.303757	-0.607498	-1.08
50.931	4.71	0.196594	0.102008	-0.859654	0.148852	0.399696	-0.887362	0.628332	-0.87607	0.301635	0.427012	-0.922146	-0.29035	0.981508	-0.948223		-0.303757	-0.641251	-1.58624	0	-0.607498	-1.08
50.96	4.71	0.303468	-0.0747449	-0.859654	0.203966	0.25726	-0.866722	0.709231	-0.814926	0.367582	0.32611	-0.917438	-0.228555	0.956624	-0.948856		0.303757	-0.303757	-1.2825	0.303757	-0.607498	-1.08
50.984	4.71	0.392582	-0.288648	-0.85554	0.288258	0.0791026	-0.845015	0.784201	-0.753187	0.443417	0.190023	-0.914226	-0.166809	0.920041	-0.949799		0.303757	0.303757	-1.2825	0	-0.607498	-1.08
51.011	4.71	0.532403	-0.496719	-0.845015	0.383338	-0.118535	-0.819531	0.855961	-0.681724	0.518766	0.0461689	-0.910128	-0.109373	0.860467	-0.951966		0.641251	0.303757	-1.2825	0	-0.303757	-1.08
51.04	4.71	0.656651	-0.726225	-0.818958	0.484164	-0.367961	-0.770479	0.917762	-0.599389	0.615805	-0.146288	-0.896406	-0.0435788	0.777188	-0.95498		0.641251	0.303757	-1.2825	-0.303757	0.303757	-1.08
51.064	4.71	0.775922	-0.895171	-0.768563	0.585428	-0.595441	-0.704411	0.955517	-0.524589	0.70782	-0.388326	-0.868215	0.0104072	0.701988	-0.956159		0.303757	0.303757	-0.945007	0	0.945007	-1.08
51.091	4.71	0.881197	-0.970384	-0.697278	0.679006	-0.769983	-0.632358	0.986519	-0.441372	0.786059	-0.602648	-0.828595	0.0593724	0.635909	-0.957033		0	0	-0.641251	0	0.607498	-1.08
51.12	4.71	0.951906	-0.998849	-0.597671	0.775437	-0.901323	-0.546846	0.999907	-0.348419	0.87353	-0.799111	-0.765355	0.142916	0.541471	-0.957899		0	0	-0.641251	0	0.607498	-1.08
51.144	4.71	0.984748	-0.99314	-0.512928	0.865129	-0.969164	-0.469384	0.986152	-0.266713	0.939924	-0.930148	-0.684263	0.238098	0.419764	-0.958756		-0.641251	-0.303757	-0.303757	0	0.607498	-1.08
51.171	4.71	0.999481	-0.973391	-0.439096	0.92963	-0.996559	-0.389043	0.953964	-0.190575	0.980972	-0.983306	-0.600873	0.342341	0.268837	-0.957033		-0.641251	0	-0.303757	-0.945007	1.24875	-0.776245
51.2	4.71	0.99248	-0.947586	-0.3547	0.97219	-0.997322	-0.31418	0.900181	-0.116319	0.998521	-0.999988	-0.515501	0.470985	0.0291812	-0.944672		-0.641251	-0.303757	-0.303757	-0.303757	0.607498	-0.438751
51.224	4.71	0.968903	-0.921759	-0.271155	0.996441	-0.979626	-0.24022	0.826682	-0.0475357	0.996338	-0.989038	-0.434599	0.615805	-0.264625	-0.924832		-0.641251	-0.303757	-0.303757	-0.303757	-0.607498	-0.134995
51.246	4.71	0.935183	-0.900793	-0.191404	0.997578	-0.953786	-0.155953	0.74743	0.0107381	0.977694	-0.967612	-0.367754	0.752867	-0.562838	-0.8892		-0.641251	-0.945007	-0.303757	-0.607498	-1.58624	0.809998
51.271	4.71	0.880471	-0.881294	-0.118315	0.978112	-0.929329	-0.0615537	0.660275	0.0781536	0.945844	-0.945652	-0.31418	0.856478	-0.802107	-0.841251		-0.641251	-0.945007	-0.641251	-0.607498	-1.58624	0.809998
51.3	4.71	0.808656	-0.859654	-0.0265895	0.926944	-0.902092	0.050386	0.555684	0.154313	0.889471	-0.921759	-0.261516	0.944282	-0.957098	-0.778073		-0.641251	-0.945007	-0.641251	-0.607498	-1.24875	0.809998
51.327	4.71	0.718937	-0.8336	0.0743387	0.845865	-0.874591	0.168598	0.441424	0.225084	0.80352	-0.893281	-0.213926	0.986682	-0.999991	-0.697278		-0.641251	-0.945007	-0.641251	-0.303757	-1.24875	0.809998
51.354	4.71	0.609167	-0.802571	0.156758	0.752721	-0.850846	0.271939	0.366445	0.284407	0.722344	-0.869699	-0.169766	0.999923	-0.983807	-0.623016		-0.641251	-0.945007	-0.641251	-0.303757	-1.24875	0.809998
51.384	4.71	0.479493	-0.769203	0.241011	0.625042	-0.822955	0.374083	0.268837	0.33689	0.624261	-0.847678	-0.116329	0.986152	-0.960444	-0.519779		-0.641251	-0.303757	-0.641251	-0.303757	-1.89	0.809998
51.414	4.71	0.371317	-0.732912	0.32632	0.494436	-0.801376	0.465684	0.159501	0.39681	0.513437	-0.827473	-0.0605556	0.951534	-0.951966	-0.410126		-0.303757	0.303757	-0.303757	-0.607498	-2.53125	0.809998
51.444	4.71	0.268191	-0.696561	0.388872	0.385902	-0.791704	0.560018	-0.0118144	0.476799	0.419764	-0.809085	-0.00659261	0.908293	-0.948856	-0.297041		-0.303757	0	-0.303757	-0.303757	-1.89	-0.134995
51.471	4.71	0.180022	-0.660581	0.463027	0.277495	-0.791704	0.646057	-0.242377	0.558118	0.304283	-0.79048	0.0363993	0.869004	-0.947586	-0.185512		-0.303757	0	-0.303757	-0.945007	-2.53125	-0.776245
51.5	4.71	0.0842693	-0.630031	0.530684	0.140717	-0.788639	0.719726	-0.529333	0.650847	0.167394	-0.76148	0.0833107	0.822154	-0.947586	-0.0635498		0	0.303757	-0.303757	-0.607498	-2.19376	-1.08
51.524	4.71	-0.00153369	-0.592044	0.607895	-0.0497941	-0.779328	0.774805	-0.775694	0.734739	-0.0228127	-0.711473	0.131029	0.774032	-0.947266	0.0344006		0.303757	0.303757	0	-0.607498	-2.19376	-1.08
51.55	4.71	-0.102596	-0.541813	0.679006	-0.282898	-0.747701	0.830167	-0.930148	0.80412	-0.216096	-0.647724	0.170569	0.724415	-0.945652	0.134003		0.641251	0	0	-0.607498	-2.19376	-1.08
51.574	4.71	-0.207112	-0.477312	0.762655	-0.522529	-0.702278	0.902443	-0.992569	0.873842	-0.435699	-0.56348	0.206902	0.662525	-0.944343	0.251672		0.641251	0.641251	-0.303757	-0.303757	-2.19376	-1.08
51.604	4.71	-0.355598	-0.412861	0.856478	-0.764854	-0.645435	0.972424	-0.993823	0.949528	-0.653966	-0.470266	0.248767	0.562317	-0.939645	0.398983		0.303757	0.641251	-0.945007	-0.303757	-1.58624	-1.08
51.627	4.71	-0.464618	-0.31987	0.949427	-0.91391	-0.595263	0.99669	-0.969109	0.985278	-0.841911	-0.351893	0.302589	0.440527	-0.931528	0.516199		0.303757	0.641251	-0.641251	0	-1.24875	-0.776245
51.654	4.71	-0.583309	-0.248947	0.982494	-0.970384	-0.551026	0.9995	-0.955276	0.999925	-0.92718	-0.265375	0.349847	0.332719	-0.919416	0.606306		0.303757	0.641251	-0.641251	0.641251	-1.58624	-0.776245
51.684	4.71	-0.702755	-0.157929	0.999409	-0.999688	-0.484326	0.97914	-0.946623	0.990903	-0.98294	-0.158916	0.440726	0.160488	-0.895517	0.723188		0.303757	0.303757	-0.641251	0.641251	-0.303757	-0.776245
51.71	4.71	-0.789289	-0.0615537	0.992121	-0.991008	-0.429187	0.924677	-0.941681	0.969657	-0.999991	-0.0575608	0.564979	-0.0637714	-0.871667	0.804841		0.303757	0	-0.641251	0	0.303757	-0.438751
51.734	4.71	-0.858516	0.00840725	0.968263	-0.971999	-0.371471	0.85481	-0.939645	0.936265	-0.990188	0.0214057	0.674589	-0.291519	-0.839082	0.86613		0.303757	0	-0.641251	0	0.945007	-0.438751
51.764	4.71	-0.924466	0.0733414	0.929179	-0.947586	-0.29035	0.762511	-0.937923	0.875329	-0.969109	0.0912801	0.794636	-0.61376	-0.775554	0.92963		0.303757	0	-0.641251	-0.303757	1.24875	-0.438751
51.787	4.71	-0.959571	0.15083	0.856363	-0.927097	-0.208061	0.661776	-0.936878	0.814036	-0.937923	0.171555	0.89765	-0.841911	-0.704411	0.976248		0.303757	0	-0.641251	-0.607498	0.945007	-0.776245
51.814	4.71	-0.98895	0.206902	0.792676	-0.91382	-0.127247	0.569737	-0.933335	0.733697	-0.915034	0.233239	0.951294	-0.945398	-0.636994	0.996525		0.303757	0	-0.641251	-0.945007	0.945007	-0.776245
51.844	4.71	-0.999989	0.274825	0.697702	-0.894626	-0.0145921	0.436033	-0.924832	0.641481	-0.887362	0.309253	0.994239	-0.996803	-0.546846	0.994322		0.303757	0	-0.945007	-1.24875	1.24875	-0.134995
51.867	4.71	-0.995185	0.324428	0.603741	-0.880821	0.0803207	0.318537	-0.917438	0.558118	-0.855022	0.385184	0.998164	-0.995934	-0.466733	0.966746		-0.303757	0	-0.945007	-1.24875	1.24875	-0.776245
51.894	4.71	-0.971866	0.356396	0.513437	-0.874106	0.142916	0.238854	-0.911367	0.442747	-0.824655	0.440726	0.985819	-0.979425	-0.397318	0.933189		-0.641251	0	-0.945007	-1.24875	1.24875	-0.438751
51.924	4.71	-0.929074	0.409045	0.375731	-0.86871	0.243921	0.116917	-0.900793	0.323859	-0.778073	0.498968	0.948727	-0.955866	-0.312281	0.878725		-0.641251	-0.303757	-0.945007	-1.24875	1.24875	-0.776245
51.95	4.71	-0.883363	0.506747	0.185111	-0.865723	0.350783	-0.0378057	-0.886438	0.222094	-0.721241	0.566628	0.906612	-0.937923	-0.239249	0.823859		-0.945007	0.303757	-0.945007	-1.24875	0.607498	-0.438751
51.976	4.71	-0.83147	0.606306	-0.0228127	-0.853462	0.460366	-0.270406	-0.849793	0.105647	-0.673248	0.626775	0.857909	-0.924069	-0.163851	0.755348		-0.945007	-0.303757	-0.945007	-1.24875	0.607498	0.134995
52.004	4.71	-0.77301	0.689941	-0.26366	-0.821247	0.567451	-0.51226	-0.79717	-0.0230077	-0.619097	0.681205	0.79813	-0.915034	-0.0924604	0.689056		-0.945007	-0.945007	-0.945007	-0.945007	0	0.472504
52.034	4.71	-0.701663	0.770998	-0.528485	-0.758229	0.694991	-0.745853	-0.714978	-0.16945	-0.553526	0.744915	0.691227	-0.907626	0.00240734	0.592521		-1.2825	-0.945007	-0.945007	-1.24875	-0.607498	0.809998
52.056	4.71	-0.646176	0.854406	-0.760975	-0.695124	0.805434	-0.913504	-0.632358	-0.284408	-0.469384	0.816549	0.536417	-0.902953	0.100239	0.488339		-0.945007	-0.945007	-0.945007	-1.24875	-0.945007	0.809998
52.081	4.71	-0.582062	0.909636	-0.874214	-0.651525	0.879308	-0.985418	-0.556022	-0.419217	-0.402817	0.870594	0.39051	-0.894178	0.190241	0.387746		-0.945007	-0.945007	-0.945007	-0.607498	-1.58624	0.809998
52.11	4.71	-0.518045	0.955517	-0.954451	-0.596066	0.941955	-0.999482	-0.467617	-0.560662	-0.330273	0.913338	0.15061	-0.865723	0.265196	0.307139		-1.2825	-0.641251	-0.945007	-1.24875	-1.58624	1.14751
52.134	4.71	-0.448241	0.98764	-0.994702	-0.527447	0.975152	-0.983265	-0.378886	-0.670421	-0.248947	0.948798	-0.138369	-0.825785	0.334814	0.221337		-0.641251	-0.945007	-1.2825	-0.607498	-0.945007	1.14751
52.161	4.71	-0.378428	0.999476	-0.99911	-0.469384	0.993118	-0.961824	-0.295131	-0.775922	-0.18158	0.977319	-0.444678	-0.77429	0.43263	0.0431719		-0.641251	-1.2825	-1.2825	0	-1.24875	0.809998
52.19	4.71	-0.294686	0.990954	-0.984516	-0.408302	0.999293	-0.944672	-0.206105	-0.863973	-0.113349	0.995735	-0.732383	-0.709362	0.576474	-0.273293		-0.945007	-0.945007	-1.2825	-0.607498	-1.24875	-0.438751
52.214	4.71	-0.226579	0.948727	-0.958756	-0.338754	0.973755	-0.933693	-0.121293	-0.922109	-0.0465758	0.998563	-0.91022	-0.647724	0.704279	-0.593028		-0.303757	-0.945007	-1.2825	0	-1.24875	-1.08
52.241	4.71	-0.149765	0.895336	-0.935825	-0.275003	0.913247	-0.926346	-0.021591	-0.965793	0.0134069	0.982639	-0.983847	-0.588816	0.824551	-0.86231		-0.641251	-0.945007	-1.58624	0	-1.24875	-1.38374
52.264	4.71	-0.0812111	0.805302	-0.910542	-0.211972	0.850105	-0.923303	0.0942672	-0.988722	0.0793239	0.938128	-0.999986	-0.540972	0.904586	-0.974125		-0.641251	-1.2825	-1.2825	-0.303757	-1.24875	-1.08
52.291	4.71	-0.00766958	0.718181	-0.888742	-0.144089	0.750742	-0.919809	0.249736	-0.999801	0.133012	0.869498	-0.988134	-0.493051	0.968319	-0.998307		-0.641251	-0.945007	-1.2825	-0.303757	-1.24875	-0.776245
52.32	4.71	0.0429381	0.592521	-0.86722	-0.0745235	0.635909	-0.915839	0.411781	-0.993389	0.187295	0.784683	-0.966594	-0.439096	0.997797	-0.967864		-0.641251	-0.303757	-1.2825	-0.303757	-1.24875	-1.08
52.344	4.71	0.0628519	0.445905	-0.849793	0.00840725	0.521139	-0.906362	0.540816	-0.974684	0.233239	0.674425	-0.945652	-0.384432	0.995988	-0.951966		-0.641251	-1.2825	-1.58624	-0.303757	-0.945007	-1.08
52.371	4.71	0.104121	0.332719	-0.84448	0.0743387	0.408842	-0.890568	0.651384	-0.942573	0.285384	0.560662	-0.929698	-0.328384	0.977059	-0.948856		-0.641251	-0.945007	-1.58624	-0.303757	-0.607498	-1.08
52.4	4.71	0.201105	0.207663	-0.843407	0.129046	0.288046	-0.864217	0.756148	-0.892533	0.340461	0.447694	-0.91704	-0.262481	0.944209	-0.946623		-0.641251	-0.945007	-1.2825	0.641251	-0.607498	-1.08
52.424	4.71	0.27852	0.0451699	-0.843407	0.190241	0.157526	-0.832493	0.819998	-0.83906	0.419058	0.347764	-0.908881	-0.19729	0.904917	-0.945652		-0.303757	-0.641251	-1.2825	0.641251	-0.303757	-1.08
52.451	4.71	0.365613	-0.128459	-0.843407	0.263267	-0.0268115	-0.805544	0.87353	-0.776888	0.485913	0.258226	-0.904238	-0.14112	0.873422	-0.945326		0	0	-1.2825	0.303757	-0.303757	-1.08
52.48	4.71	0.48621	-0.329538	-0.843407	0.363859	-0.260765	-0.762774	0.910878	-0.702755	0.551705	0.131801	-0.899049	-0.0805054	0.835029	-0.944672		0.303757	0	-1.2825	0	0	-1.08
52.504	4.71	0.610382	-0.566963	-0.825785	0.488533	-0.502782	-0.700853	0.946885	-0.634393	0.64682	-0.0487953	-0.894626	-0.0175917	0.780325	-0.944672		0.303757	0.303757	-1.2825	-0.303757	0.303757	-1.08
52.527	4.71	0.709273	-0.745853	-0.779954	0.599125	-0.702436	-0.630031	0.985006	-0.565732	0.732105	-0.247224	-0.877964	0.050386	0.706249	-0.944343		0.303757	0	-0.945007	-0.303757	0.303757	-1.08
52.554	4.71	0.812251	-0.866833	-0.718465	0.689217	-0.835375	-0.562654	0.999935	-0.4741	0.807208	-0.436599	-0.848208	0.100239	0.629714	-0.944343		0.303757	0	-0.641251	-0.303757	0.607498	-1.08
52.584	4.71	0.905948	-0.954152	-0.647724	0.81132	-0.942761	-0.477312	0.983191	-0.372741	0.894543	-0.662997	-0.77429	0.176478	0.51086	-0.944343		0.303757	-0.303757	-0.303757	-0.607498	0.945007	-1.08
52.614	4.71	0.96459	-0.995397	-0.570893	0.905012	-0.991434	-0.378886	0.940189	-0.269668	0.963131	-0.847796	-0.687901	0.279629	0.354319	-0.943684		-0.641251	-0.303757	-0.303757	-0.607498	0.607498	-0.438751
52.636	4.71	0.987301	-0.996944	-0.467617	0.961499	-0.999682	-0.295131	0.88439	-0.201105	0.992274	-0.949241	-0.60247	0.388872	0.183146	-0.938959		-0.641251	-0.303757	-0.303757	-0.607498	0.945007	-0.776245
52.661	4.71	0.99966	-0.982714	-0.395482	0.985006	-0.989185	-0.225633	0.822154	-0.125455	0.999882	-0.985924	-0.541813	0.5007	-0.0208132	-0.927472		-0.641251	-0.945007	-0.303757	-0.303757	0.607498	-0.438751
52.69	4.71	0.991906	-0.959323	-0.316078	0.999409	-0.965821	-0.150024	0.741421	-0.0429384	0.994637	-0.99994	-0.467617	0.63993	-0.326705	-0.902953		-0.641251	-0.945007	-0.303757	-0.303757	-1.58624	0.809998
52.717	4.71	0.962953	-0.929329	-0.216856	0.99122	-0.935472	-0.0575608	0.63359	0.0337409	0.968761	-0.990739	-0.394563	0.782336	-0.659997	-0.856574		-0.641251	-0.945007	-0.303757	-0.607498	-1.58624	0.809998
52.744	4.71	0.910442	-0.902092	-0.124271	0.954859	-0.909297	0.0513847	0.528799	0.111746	0.922375	-0.967864	-0.328384	0.88309	-0.883281	-0.802571		-0.641251	-0.641251	-0.303757	-0.607498	-1.89	0.809998
52.767	4.71	0.858516	-0.871176	-0.0245902	0.887174	-0.884113	0.161694	0.425202	0.175495	0.855847	-0.936878	-0.270192	0.957269	-0.98438	-0.732231		-0.641251	-0.945007	-0.303757	-0.303757	-1.58624	0.809998
52.794	4.71	0.78265	-0.846082	0.0593724	0.822154	-0.865222	0.254574	0.354319	0.253383	0.798732	-0.912597	-0.234392	0.986519	-0.999345	-0.665074		-0.641251	-0.641251	-0.641251	-0.607498	-1.89	0.809998
52.824	4.71	0.670421	-0.813178	0.148852	0.707663	-0.840168	0.356396	0.275573	0.318048	0.710484	-0.881294	-0.183546	1	-0.976504	-0.568427		-0.641251	-0.303757	-0.641251	-0.303757	-1.89	0.809998
52.854	4.71	0.547894	-0.77429	0.238098	0.571379	-0.820676	0.446104	0.179212	0.372741	0.606925	-0.852418	-0.135178	0.987448	-0.958756	-0.464077		-0.641251	0	-0.303757	-0.303757	-2.19376	0.809998
52.876	4.71	0.464618	-0.742365	0.314953	0.453943	-0.809085	0.530684	0.0481667	0.417823	0.505693	-0.827473	-0.0924604	0.958069	-0.953786	-0.365893		0	0	-0.303757	-0.303757	-2.19376	0.134995
52.901	4.71	0.385516	-0.723316	0.361063	0.372949	-0.804357	0.608689	-0.135398	0.482183	0.445905	-0.810844	-0.0585591	0.928066	-0.95288	-0.275964		0	0	-0.303757	-0.607498	-2.53125	-0.776245
52.93	4.71	0.304929	-0.706537	0.419966	0.274611	-0.804357	0.697861	-0.405764	0.570781	0.356188	-0.792314	-0.0175917	0.882986	-0.952576	-0.163851		0	0	0	-0.607498	-1.89	-1.08
52.954	4.71	0.231058	-0.690798	0.492889	0.130809	-0.809085	0.760711	-0.680038	0.647346	0.224262	-0.76148	0.0244049	0.834478	-0.952576	-0.0515698		-0.303757	0.303757	0	-0.607498	-1.89	-1.08
52.981	4.71	0.149765	-0.678407	0.556699	-0.0408034	-0.809672	0.819998	-0.895171	0.731609	0.0890671	-0.723316	0.0623668	0.78654	-0.952576	0.053382		-0.303757	0	-0.303757	-0.945007	-2.19376	-1.08
53.01	4.71	0.0597896	-0.658326	0.653658	-0.275216	-0.785555	0.874986	-0.98691	0.818467	-0.0787331	-0.663579	0.103223	0.731954	-0.952576	0.175494		0	0.303757	0	-0.303757	-2.19376	-1.08
53.034	4.71	-0.0337413	-0.614374	0.754838	-0.546195	-0.750351	0.950365	-0.997466	0.881197	-0.297253	-0.573353	0.134003	0.659524	-0.952576	0.302589		0.303757	0.303757	-0.641251	0	-1.89	-1.08
53.057	4.71	-0.13154	-0.558513	0.843844	-0.757069	-0.697278	0.986682	-0.975193	0.935726	-0.521676	-0.479946	0.164654	0.578742	-0.949799	0.427212		0.303757	0.641251	-0.303757	0	-1.58624	-1.08
53.084	4.71	-0.269668	-0.497394	0.917762	-0.87807	-0.649246	0.999568	-0.960165	0.983105	-0.719314	-0.392725	0.204945	0.481342	-0.943352	0.532378		0	0.303757	-0.641251	0	-1.24875	-1.08
53.107	4.71	-0.382683	-0.419226	0.974258	-0.972051	-0.596066	0.993778	-0.951966	0.998476	-0.887465	-0.281726	0.26616	0.364583	-0.930799	0.63993		0	0.303757	-0.641251	0.641251	-1.24875	-1.08
53.134	4.71	-0.514102	-0.352829	0.994965	-0.997824	-0.54852	0.965194	-0.948856	0.99618	-0.961611	-0.194348	0.324428	0.258226	-0.915839	0.727319		0	0.303757	-0.303757	0.303757	-1.24875	-0.776245
53.156	4.71	-0.611597	-0.275003	0.99872	-0.994152	-0.487822	0.90619	-0.946623	0.981083	-0.997338	-0.0894728	0.427212	0.0890671	-0.894178	0.799467		0	0.303757	-0.945007	0.303757	0	-0.776245
53.184	4.71	-0.720002	-0.213926	0.986318	-0.978197	-0.439096	0.841031	-0.945652	0.949528	-0.997743	-0.0125923	0.517911	-0.101639	-0.869699	0.857509		0	0.303757	-0.945007	0.641251	0.303757	-0.438751
53.214	4.71	-0.819347	-0.138149	0.953362	-0.95288	-0.371471	0.755348	-0.945652	0.900016	-0.97902	0.0713467	0.650625	-0.399356	-0.822386	0.918949		0	0.303757	-0.945007	0	0.607498	-0.438751
53.236	4.71	-0.874587	-0.0525684	0.897552	-0.934763	-0.305623	0.664022	-0.945652	0.85376	-0.951043	0.15083	0.779212	-0.683696	-0.76148	0.967312		0	0.303757	-0.945007	-0.607498	0.945007	-0.776245
53.262	4.71	-0.930205	0.00740728	0.837769	-0.920982	-0.234392	0.574657	-0.942687	0.785507	-0.932615	0.206902	0.874986	-0.854098	-0.69871	0.993118		0	0.303757	-0.945007	-0.945007	1.24875	-0.776245
53.29	4.71	-0.97294	0.076333	0.758615	-0.908045	-0.14112	0.458392	-0.934408	0.698376	-0.911778	0.273863	0.948481	-0.955931	-0.623798	0.999049		0	0.303757	-0.945007	-0.607498	1.24875	-0.776245
53.316	4.71	-0.994879	0.153795	0.661776	-0.897731	-0.0315874	0.318537	-0.920592	0.615231	-0.885511	0.34328	0.989737	-0.996559	-0.544332	0.974433		0	0	-0.945007	-0.945007	1.24875	-0.776245
53.342	4.71	-0.999925	0.194166	0.5722	-0.891929	0.0453917	0.205706	-0.909297	0.534998	-0.859654	0.404477	0.999944	-0.997098	-0.472031	0.934974		-0.945007	0	-0.945007	-0.945007	1.24875	-0.776245
53.366	4.71	-0.99248	0.236155	0.476954	-0.891476	0.123094	0.105986	-0.896849	0.46326	-0.834152	0.466569	0.988978	-0.979425	-0.398236	0.885786		-1.2825	0	-1.2825	-1.24875	1.24875	-0.776245
53.391	4.71	-0.970031	0.279629	0.38036	-0.891476	0.210814	-0.00581466	-0.882707	0.379847	-0.812596	0.512769	0.969009	-0.963983	-0.343454	0.841031		-1.2825	0	-1.2825	-1.24875	0.945007	-0.438751
53.42	4.71	-0.929641	0.363859	0.225236	-0.890568	0.336697	-0.221951	-0.846615	0.269668	-0.786791	0.567451	0.940189	-0.945326	-0.271155	0.780325		-0.945007	0.303757	-1.2825	-1.24875	0.607498	-0.134995
53.444	4.71	-0.886932	0.485913	0.000185307	-0.882707	0.443417	-0.457174	-0.788639	0.160372	-0.745705	0.632988	0.902778	-0.931528	-0.19827	0.706249		-1.2825	0	-0.945007	-1.24875	0.303757	0.472504
53.471	4.71	-0.836548	0.578923	-0.23169	-0.860165	0.547528	-0.600251	-0.714978	0.036807	-0.690075	0.68704	0.851681	-0.920982	-0.123278	0.627381		-0.945007	-0.945007	-0.641251	-0.945007	-0.303757	0.472504
53.494	4.71	-0.791169	0.666428	-0.479263	-0.820676	0.648344	-0.795489	-0.636994	-0.104122	-0.612004	0.743579	0.775297	-0.913006	-0.0375838	0.553187		-0.945007	-0.945007	-0.945007	-1.24875	-0.607498	0.809998
53.517	4.71	-0.73992	0.74157	-0.682235	-0.767282	0.760711	-0.951727	-0.549355	-0.234042	-0.537604	0.797661	0.645124	-0.907626	0.0593724	0.455724		-0.945007	-0.945007	-0.945007	-1.24875	-0.607498	1.14751
53.544	4.71	-0.665856	0.815393	-0.824215	-0.722625	0.852844	-0.996391	-0.472031	-0.381265	-0.470266	0.850222	0.514295	-0.900358	0.151818	0.347764		-0.945007	-0.945007	-0.945007	-0.607498	-1.24875	1.14751
53.574	4.71	-0.59693	0.897209	-0.936255	-0.656065	0.939239	-0.992542	-0.373327	-0.529803	-0.391805	0.903303	0.2698	-0.877964	0.245861	0.227184		-0.945007	-1.2825	-1.2825	-0.607498	-0.607498	1.14751
53.604	4.71	-0.521976	0.960671	-0.989938	-0.582331	0.981931	-0.966594	-0.273079	-0.667	-0.302765	0.941282	-0.0118144	-0.843407	0.331985	0.0940461		-0.945007	-0.945007	-1.2825	-0.945007	-1.24875	0.809998
53.626	4.71	-0.457813	0.991897	-0.999232	-0.509491	0.997863	-0.948856	-0.18158	-0.753187	-0.228555	0.978158	-0.338022	-0.798977	0.44252	-0.143319		-0.303757	-0.945007	-1.2825	-0.607498	-1.24875	0.472504
53.651	4.71	-0.392581	0.999965	-0.98859	-0.457865	0.997292	-0.935825	-0.101418	-0.837387	-0.177645	0.993465	-0.588187	-0.750351	0.561674	-0.421242		-0.641251	-1.2825	-1.58624	-0.607498	-1.24875	-0.776245
53.68	4.71	-0.309308	0.990131	-0.967612	-0.394563	0.965975	-0.925212	-0.0125923	-0.908528	-0.118315	0.999933	-0.83317	-0.695124	0.693552	-0.732383		-0.303757	-1.2825	-1.2825	-0.607498	-1.24875	-1.38374
53.704	4.71	-0.237023	0.953362	-0.940668	-0.328384	0.906612	-0.919809	0.102228	-0.953306	-0.0575608	0.986318	-0.962701	-0.636994	0.805434	-0.931245		-0.303757	-1.2825	-1.2825	0	-1.24875	-1.08
53.731	4.71	-0.157343	0.896668	-0.918232	-0.265375	0.835029	-0.91382	0.263267	-0.985014	-0.00659261	0.949358	-0.998701	-0.586388	0.904586	-0.998897		-0.945007	-0.945007	-1.2825	-0.303757	-1.24875	-0.776245
53.76	4.71	-0.0781529	0.80352	-0.892831	-0.194348	0.728538	-0.909297	0.422686	-0.999431	0.050386	0.876328	-0.992297	-0.529993	0.968816	-0.985038		-0.945007	-1.2825	-1.2825	-0.303757	-0.607498	-1.08
53.784	4.71	-0.0199403	0.691227	-0.870192	-0.116329	0.622697	-0.903382	0.550036	-0.996697	0.110183	0.787773	-0.969355	-0.472912	0.997662	-0.957611		-0.945007	-0.641251	-1.2825	-0.303757	-0.607498	-1.08
53.811	4.71	0.00460233	0.566445	-0.853983	-0.0405815	0.521993	-0.893281	0.676064	-0.978634	0.144895	0.701276	-0.951659	-0.412861	0.994322	-0.950733		-0.641251	-0.945007	-1.58624	-0.303757	-0.607498	-1.08
53.84	4.71	0.0184063	0.440527	-0.846615	0.0473896	0.404274	-0.874591	0.780464	-0.946601	0.181398	0.586058	-0.935472	-0.343454	0.971667	-0.950733		-0.641251	-1.2825	-1.58624	0.303757	-0.607498	-1.08
53.864	4.71	0.0659135	0.31664	-0.845015	0.110183	0.296652	-0.846615	0.854926	-0.906596	0.235183	0.453943	-0.920592	-0.280767	0.943879	-0.950733		-0.641251	-1.2825	-1.58624	0.641251	-0.607498	-0.776245
53.891	4.71	0.166426	0.207663	-0.845015	0.181398	0.185111	-0.817809	0.890938	-0.852159	0.30735	0.369235	-0.910128	-0.225633	0.91487	-0.951043		-0.303757	-0.945007	-1.2825	0.641251	-0.607498	-0.776245
53.92	4.71	0.245955	0.0691301	-0.845015	0.261337	-0.000814693	-0.783695	0.922075	-0.784557	0.385184	0.282295	-0.902092	-0.169766	0.880153	-0.951966		-0.303757	-0.641251	-1.2825	0.303757	-0.303757	-1.08
53.944	4.71	0.322408	-0.106612	-0.845015	0.353591	-0.230717	-0.736981	0.949427	-0.723188	0.463913	0.148633	-0.896849	-0.120301	0.833375	-0.954385		0.303757	0	-1.2825	-0.303757	0.303757	-1.08
53.966	4.71	0.416429	-0.28098	-0.845015	0.455922	-0.467813	-0.675463	0.983774	-0.663564	0.533224	-0.00681464	-0.891476	-0.0615537	0.773399	-0.955276		0.303757	-0.641251	-1.2825	-0.303757	0.303757	-1.08
53.992	4.71	0.547894	-0.446468	-0.8336	0.543337	-0.65774	-0.608043	0.999994	-0.590759	0.608689	-0.189659	-0.879872	-0.00159265	0.70978	-0.956159		0.303757	0.303757	-0.945007	-0.303757	0.945007	-1.08
54.024	4.71	0.695075	-0.638705	-0.793533	0.665682	-0.834825	-0.524044	0.97914	-0.495565	0.699293	-0.447363	-0.848208	0.0623668	0.617205	-0.956159		0.303757	0	-0.641251	0	0.607498	-1.08
54.046	4.71	0.775922	-0.82591	-0.71077	0.771635	-0.929411	-0.439995	0.937085	-0.423391	0.82057	-0.704568	-0.802571	0.136975	0.521139	-0.956159		0.303757	0	-0.641251	0	0.607498	-0.438751
54.071	4.71	0.858516	-0.908138	-0.645435	0.851798	-0.977826	-0.35937	0.887174	-0.341219	0.893198	-0.844598	-0.748364	0.226427	0.401529	-0.956159		0.303757	0	-0.303757	-0.945007	0.945007	-0.438751
54.1	4.71	0.928506	-0.96842	-0.579889	0.924761	-0.998988	-0.273079	0.816998	-0.248927	0.95373	-0.947337	-0.673248	0.333871	0.23594	-0.95288		0.303757	-0.303757	-0.303757	-0.945007	0.945007	-0.776245
54.124	4.71	0.968139	-0.997552	-0.49479	0.972888	-0.994782	-0.194348	0.737381	-0.167938	0.989158	-0.994389	-0.592044	0.455031	0.00818522	-0.942687		0	-1.2825	-0.641251	-0.303757	0.303757	-0.134995
54.151	4.71	0.993032	-0.997875	-0.410126	0.995261	-0.976071	-0.120301	0.646651	-0.08274	0.999678	-0.99874	-0.524896	0.585428	-0.270406	-0.925212		-0.303757	-0.945007	-0.641251	-0.303757	-0.607498	0.134995
54.18	4.71	0.999322	-0.981202	-0.330273	0.998398	-0.947266	-0.0175917	0.533882	0.00306834	0.994322	-0.983447	-0.457865	0.735502	-0.591417	-0.890113		0	-1.2825	-0.641251	-0.607498	-1.58624	0.472504
54.204	4.71	0.985014	-0.951966	-0.24022	0.970954	-0.919809	0.0882922	0.429722	0.0750946	0.966233	-0.957033	-0.386278	0.849695	-0.840288	-0.837446		0.303757	-0.945007	-0.641251	-0.945007	-1.58624	0.809998
54.226	4.71	0.957827	-0.924832	-0.162864	0.920041	-0.896406	0.193185	0.34495	0.143695	0.925815	-0.934763	-0.331217	0.926652	-0.96792	-0.776185		0.303757	-0.945007	-0.641251	-0.945007	-1.58624	0.809998
54.254	4.71	0.904644	-0.898172	-0.0924604	0.857909	-0.877005	0.282508	0.282295	0.231058	0.876328	-0.915839	-0.297996	0.970285	-0.999902	-0.712877		0	-0.945007	-0.641251	-0.945007	-1.24875	0.809998
54.28	4.71	0.843208	-0.863209	-0.00359265	0.763803	-0.855022	0.371299	0.205706	0.310767	0.799934	-0.892831	-0.264411	0.995164	-0.985038	-0.632358		0	0	-0.641251	-0.607498	-1.89	0.809998
54.306	4.71	0.761202	-0.829154	0.0793239	0.645124	-0.835253	0.460366	0.104991	0.375586	0.720266	-0.873133	-0.230501	0.997578	-0.96237	-0.53676		0	-0.303757	-0.641251	-0.303757	-2.53125	0.809998
54.334	4.71	0.656651	-0.798977	0.15083	0.5254	-0.824655	0.542498	-0.0298103	0.428941	0.627381	-0.858631	-0.195329	0.974433	-0.955276	-0.451631		0.303757	0	-0.303757	-0.303757	-2.19376	0.472504
54.364	4.71	0.561931	-0.770479	0.220578	0.401529	-0.821247	0.651384	-0.275216	0.500885	0.541471	-0.846082	-0.146068	0.928066	-0.95288	-0.337813		0.303757	0	0	-0.303757	-2.19376	-0.776245
54.387	4.71	0.492898	-0.749689	0.280589	0.307139	-0.821247	0.747578	-0.542	0.560661	0.461944	-0.831939	-0.101418	0.880628	-0.95288	-0.222709		0	0	0.945007	-0.607498	-1.89	-1.08
54.414	4.71	0.416429	-0.732912	0.328209	0.237883	-0.827473	0.803652	-0.773798	0.640304	0.394189	-0.816078	-0.0695365	0.839404	-0.95288	-0.123278		0	0	0.607498	-0.607498	-1.89	-0.776245
54.444	4.71	0.335445	-0.712877	0.403563	0.091059	-0.834152	0.86362	-0.958249	0.726359	0.293786	-0.783074	-0.0285888	0.779073	-0.95288	0.00140735		0	0.303757	0.607498	-0.607498	-2.19376	-1.38374
54.467	4.71	0.271145	-0.696561	0.492889	-0.106612	-0.834152	0.914555	-0.99994	0.79023	0.159501	-0.73495	0.0104072	0.719572	-0.95288	0.114158		0	0	0.303757	-0.607498	-2.19376	-1.38374
54.494	4.71	0.187562	-0.679875	0.575657	-0.291519	-0.820676	0.957558	-0.987195	0.861647	0.0281816	-0.688626	0.0373986	0.655757	-0.951659	0.215699		0	0.303757	0	-0.303757	-1.89	-1.38374
54.524	4.71	0.0750945	-0.640841	0.692831	-0.58007	-0.783695	0.989594	-0.963181	0.930205	-0.177863	-0.605658	0.0733414	0.564795	-0.947266	0.349847		0	0.303757	0	-0.303757	-1.58624	-1.38374
54.546	4.71	-0.0168729	-0.573353	0.81015	-0.798509	-0.736305	0.999993	-0.953786	0.966976	-0.433898	-0.502591	0.114158	0.456614	-0.940668	0.463027		0	0.945007	-0.303757	-0.303757	-1.24875	-1.08
54.572	4.71	-0.145213	-0.51207	0.885889	-0.906456	-0.679875	0.985651	-0.948856	0.992291	-0.63485	-0.42376	0.158733	0.35899	-0.930799	0.573201		0	0.641251	0	0	-1.24875	-1.08
54.596	4.71	-0.272622	-0.433698	0.950365	-0.98007	-0.62145	0.936385	-0.945326	0.999981	-0.823648	-0.331217	0.226427	0.227184	-0.914226	0.680473		0	0.303757	-0.641251	0.641251	-0.945007	-1.08
54.621	4.71	-0.40103	-0.35937	0.985006	-0.99952	-0.579889	0.870976	-0.944343	0.99285	-0.931609	-0.237307	0.293042	0.0940461	-0.896406	0.748904		0	0.303757	-0.303757	0.303757	-0.303757	-1.08
54.65	4.71	-0.536293	-0.287478	0.999184	-0.992297	-0.512928	0.785922	-0.944343	0.968522	-0.986257	-0.147057	0.390714	-0.131433	-0.870192	0.818852		0	0.945007	-1.2825	1.2825	0.607498	-1.08
54.674	4.71	-0.641481	-0.208061	0.994108	-0.969845	-0.456976	0.697702	-0.943684	0.937872	-0.999482	-0.0585591	0.532378	-0.392009	-0.835253	0.873043		0	0.303757	-0.945007	-0.303757	1.55251	-0.776245
54.701	4.71	-0.741981	-0.136168	0.972372	-0.950733	-0.389043	0.595739	-0.943684	0.886223	-0.986712	0.00740728	0.661943	-0.651693	-0.779328	0.932187		0	0.303757	-0.945007	-0.303757	1.55251	-0.438751
54.73	4.71	-0.83147	-0.0615537	0.927693	-0.935472	-0.299905	0.48397	-0.941344	0.813145	-0.963181	0.0713467	0.796453	-0.865834	-0.717072	0.976679		0	0.303757	-0.945007	-0.607498	1.55251	-0.776245
54.754	4.71	-0.892533	0.0114071	0.851681	-0.920592	-0.208061	0.369235	-0.934408	0.745058	-0.936878	0.141927	0.902012	-0.964835	-0.649246	0.997662		0	0	-0.945007	-0.607498	1.24875	-0.776245
54.777	4.71	-0.937872	0.0743387	0.775297	-0.911778	-0.110367	0.246615	-0.924832	0.674961	-0.915839	0.203966	0.962047	-0.99808	-0.577442	0.996077		-0.303757	0	-1.2825	-0.607498	1.24875	-0.776245
54.804	4.71	-0.976037	0.128055	0.70554	-0.908881	-0.0315874	0.151599	-0.913006	0.585798	-0.894178	0.255541	0.990021	-0.996623	-0.510351	0.973068		-0.303757	0	-0.945007	-0.607498	1.24875	-0.776245
54.834	4.71	-0.997402	0.164654	0.631267	-0.908045	0.0623668	0.0291812	-0.890568	0.478147	-0.862704	0.317799	0.999216	-0.975414	-0.425571	0.920041		-0.641251	0	-1.2825	-0.607498	1.55251	-0.776245
54.856	4.71	-0.999699	0.206902	0.538946	-0.908881	0.164654	-0.1086	-0.859654	0.405242	-0.828595	0.380565	0.982639	-0.955276	-0.352829	0.860976		-1.2825	0	-1.2825	-1.24875	0.607498	-0.438751
54.881	4.71	-0.989841	0.248767	0.440527	-0.911778	0.25844	-0.269443	-0.817809	0.323859	-0.803763	0.425403	0.961438	-0.939987	-0.287478	0.805302		-1.2825	0	-1.2825	-1.24875	0.607498	0.134995
54.91	4.71	-0.96043	0.331042	0.298562	-0.91382	0.388872	-0.492374	-0.751671	0.211611	-0.771116	0.478027	0.924677	-0.924069	-0.211972	0.737381		-1.2825	0.303757	-1.2825	-1.24875	0.607498	0.134995
54.934	4.71	-0.924466	0.453249	0.0940461	-0.911367	0.503295	-0.644841	-0.666566	0.110222	-0.72676	0.540816	0.879202	-0.912597	-0.127247	0.657266		-0.945007	0	-1.2825	-1.24875	0.303757	0.472504
54.96	4.71	-0.879012	0.548365	-0.124491	-0.894626	0.603918	-0.827598	-0.581517	0.00920318	-0.673248	0.59672	0.828366	-0.904238	-0.0445779	0.5722		-0.945007	-0.945007	-0.945007	-1.24875	-0.945007	0.809998
54.984	4.71	-0.832321	0.643764	-0.36703	-0.863209	0.697145	-0.965619	-0.499995	-0.140659	-0.596066	0.651384	0.751403	-0.899486	0.0443928	0.482218		-0.945007	-0.945007	-0.945007	-1.24875	-0.607498	0.809998
55.007	4.71	-0.785507	0.730058	-0.597849	-0.818958	0.803057	-0.999988	-0.408302	-0.287348	-0.51807	0.713448	0.63359	-0.894626	0.144895	0.370164		-0.945007	-0.945007	-0.945007	-1.24875	-0.607498	0.809998
55.034	4.71	-0.718937	0.805434	-0.764854	-0.777445	0.900278	-0.989038	-0.325549	-0.434476	-0.447164	0.764592	0.50914	-0.886438	0.223503	0.271725		-0.945007	-0.945007	-0.945007	-0.945007	-0.607498	0.809998
55.064	4.71	-0.641481	0.884494	-0.900455	-0.714978	0.967565	-0.961824	-0.223684	-0.582062	-0.364963	0.82793	0.274611	-0.86871	0.30735	0.171336		-0.945007	-1.2825	-1.2825	-1.24875	-0.945007	0.809998
55.087	4.71	-0.59816	0.948798	-0.976552	-0.651525	0.993118	-0.945652	-0.110367	-0.679476	-0.277886	0.892297	0.0031853	-0.84448	0.398983	0.00518528		-0.303757	-0.945007	-1.2825	-0.607498	-1.24875	0.809998
55.112	4.71	-0.527199	0.976893	-0.99769	-0.608043	0.999808	-0.936528	-0.0115924	-0.77106	-0.217832	0.924761	-0.233635	-0.811429	0.5007	-0.233635		-0.945007	-0.641251	-1.2825	-0.607498	-0.607498	0.134995
55.136	4.71	-0.455083	0.99466	-0.997248	-0.546009	0.981123	-0.929698	0.0902842	-0.847307	-0.165823	0.961224	-0.581698	-0.76148	0.62911	-0.574354		-0.945007	-1.2825	-1.2825	-0.303757	-0.945007	-1.08
55.161	4.71	-0.392581	0.999672	-0.981776	-0.490438	0.942884	-0.925969	0.15972	-0.911075	-0.112355	0.985006	-0.810974	-0.714978	0.718336	-0.809215		-0.303757	-1.2825	-1.58624	-0.303757	-1.24875	-1.08
55.19	4.71	-0.316593	0.983191	-0.958471	-0.425571	0.877769	-0.919416	0.301635	-0.96128	-0.0615537	0.999374	-0.956807	-0.653798	0.822849	-0.974575		-0.303757	-1.2825	-1.58624	0	-1.24875	-1.08
55.214	4.71	-0.241492	0.934263	-0.932615	-0.3547	0.79813	-0.914226	0.455922	-0.987544	-0.00859255	0.988978	-0.99924	-0.598472	0.908386	-0.998307		-0.303757	-0.641251	-1.58624	0	-0.607498	-1.08
55.237	4.71	-0.177004	0.862498	-0.910542	-0.284603	0.70554	-0.911778	0.589474	-0.99887	0.0363993	0.948093	-0.991008	-0.544332	0.970285	-0.972233		-0.303757	-1.2825	-0.945007	0.303757	-0.607498	-1.08
55.264	4.71	-0.0949633	0.787773	-0.891476	-0.219784	0.619563	-0.907626	0.691387	-0.996443	0.0823141	0.889927	-0.972699	-0.490438	0.996441	-0.95498		-0.303757	-0.641251	-1.58624	0.303757	-0.607498	-0.438751
55.286	4.71	-0.0306748	0.670725	-0.871176	-0.12923	0.518577	-0.897731	0.798264	-0.982539	0.135985	0.810605	-0.954385	-0.425571	0.996338	-0.951659		-0.641251	-0.945007	-1.58624	0.641251	-0.607498	-0.776245
55.311	4.71	0.00613631	0.559834	-0.858631	-0.0435788	0.430625	-0.882237	0.87353	-0.954686	0.16564	0.739404	-0.941344	-0.374254	0.975103	-0.951659		-0.641251	-0.641251	-1.58624	0.945007	-0.607498	-0.776245
55.34	4.71	0.01994	0.445905	-0.853462	0.0423946	0.307139	-0.852418	0.931096	-0.911075	0.198088	0.638221	-0.928217	-0.31418	0.937085	-0.951966		-0.641251	-0.641251	-1.58624	1.2825	-0.303757	-0.438751
55.364	4.71	0.0628519	0.33743	-0.853462	0.136975	0.188059	-0.817809	0.968319	-0.861646	0.251672	0.513437	-0.915839	-0.267303	0.891291	-0.952576		-0.303757	-0.945007	-1.58624	0.945007	0.303757	-0.776245
55.391	4.71	0.149765	0.247584	-0.853462	0.230321	0.051163	-0.777445	0.986519	-0.801376	0.323482	0.436033	-0.910128	-0.219784	0.84905	-0.95498		-0.303757	-0.945007	-1.58624	0.303757	0.607498	-1.08
55.414	4.71	0.220598	0.130809	-0.858631	0.309253	-0.114563	-0.717072	0.995164	-0.744034	0.403563	0.347764	-0.908045	-0.16089	0.808845	-0.956159		-0.303757	-0.641251	-1.58624	0	0.607498	-1.08
55.441	4.71	0.310767	-0.0128143	-0.863209	0.387951	-0.316289	-0.640841	0.999862	-0.676093	0.468337	0.241766	-0.905515	-0.0924604	0.750742	-0.957033		0.303757	-0.641251	-1.2825	-0.303757	0.945007	-0.776245
55.47	4.71	0.42339	-0.188677	-0.861691	0.496366	-0.529333	-0.568427	0.984269	-0.59816	0.547528	0.0800994	-0.899049	-0.0115924	0.683236	-0.957611		0.641251	0	-1.58624	-0.303757	0.945007	-0.438751
55.494	4.71	0.547894	-0.407591	-0.837446	0.59431	-0.698869	-0.498262	0.945844	-0.521976	0.641466	-0.146288	-0.887823	0.0543805	0.61563	-0.957899		0.303757	0	-1.2825	-0.607498	0.945007	-0.776245
55.516	4.71	0.645005	-0.595441	-0.795355	0.68704	-0.825346	-0.405561	0.895336	-0.45235	0.725257	-0.370748	-0.86871	0.119124	0.54063	-0.958471		0.303757	-0.303757	-1.2825	-0.607498	0.607498	-0.776245
55.542	4.71	0.745058	-0.739828	-0.740351	0.760061	-0.907719	-0.330273	0.839404	-0.374164	0.801265	-0.566963	-0.842869	0.196128	0.441424	-0.958471		0.303757	0	-0.945007	-0.303757	0.607498	-0.776245
55.566	4.71	0.832321	-0.865333	-0.671768	0.851798	-0.968669	-0.24022	0.762511	-0.294686	0.886815	-0.798509	-0.785555	0.305447	0.290917	-0.955866		0.303757	-0.303757	-0.945007	-0.303757	0.607498	-0.776245
55.592	4.71	0.904644	-0.942761	-0.614374	0.915363	-0.994494	-0.165823	0.685424	-0.211612	0.945591	-0.91022	-0.72676	0.411781	0.120889	-0.946623		0.303757	-0.303757	-0.945007	-0.303757	0.945007	-0.438751
55.624	4.71	0.96459	-0.985924	-0.529993	0.969063	-0.998477	-0.0785118	0.578742	-0.105647	0.980972	-0.982755	-0.640841	0.556699	-0.173926	-0.925212		0.303757	-0.945007	-0.945007	-0.607498	0.607498	0.472504
55.646	4.71	0.988022	-0.99963	-0.44179	0.994965	-0.981966	-0.000592654	0.474315	-0.0337412	0.999476	-0.999816	-0.565132	0.69571	-0.481894	-0.897731		0.303757	-0.945007	-0.945007	-0.607498	-1.24875	0.809998
55.671	4.71	0.999858	-0.990188	-0.376108	0.999788	-0.957899	0.076333	0.377584	0.0460031	0.997437	-0.990327	-0.51207	0.800067	-0.734422	-0.858118		0	-0.945007	-0.945007	-0.607498	-1.58624	0.809998
55.7	4.71	0.990485	-0.968614	-0.302765	0.982639	-0.929329	0.17943	0.289003	0.134581	0.980342	-0.969355	-0.452523	0.894543	-0.922618	-0.798977		0	-0.641251	-0.945007	-0.607498	-1.58624	0.809998
55.724	4.71	0.96459	-0.937923	-0.213926	0.937085	-0.899486	0.283467	0.208641	0.208612	0.938474	-0.944672	-0.397318	0.956689	-0.994067	-0.732231		0.303757	-0.945007	-0.945007	-0.945007	-1.89	0.809998
55.751	4.71	0.915449	-0.908881	-0.13914	0.872446	-0.874106	0.369441	0.137746	0.288816	0.88439	-0.924069	-0.351893	0.989158	-0.995376	-0.661332		0.303757	-0.303757	-0.945007	-0.607498	-1.89	0.809998
55.78	4.71	0.845673	-0.877005	-0.0635498	0.77022	-0.846615	0.461253	0.0331792	0.36704	0.804709	-0.902953	-0.316078	0.999672	-0.97129	-0.573353		0.303757	-0.303757	-0.945007	-0.303757	-2.19376	0.809998
55.804	4.71	0.768122	-0.842869	0.0194061	0.644359	-0.825785	0.551705	-0.0946727	0.420609	0.708369	-0.883645	-0.275003	0.980929	-0.957899	-0.482575		0	0	-0.641251	-0.303757	-2.19376	0.472504
55.831	4.71	0.667	-0.811429	0.0912801	0.521993	-0.811429	0.64682	-0.292476	0.478147	0.617991	-0.870192	-0.234392	0.939163	-0.953485	-0.377035		0.303757	0	-0.303757	-0.607498	-2.53125	-0.776245
55.856	4.71	0.587041	-0.781828	0.161694	0.407016	-0.805544	0.745582	-0.538634	0.542751	0.528799	-0.856574	-0.188459	0.880628	-0.951966	-0.264411		0.303757	0	0	-0.945007	-1.89	-1.08
55.881	4.71	0.512786	-0.76148	0.216675	0.321379	-0.805544	0.808976	-0.743851	0.61281	0.458392	-0.842869	-0.154966	0.839404	-0.951966	-0.168781		0	0	0.945007	-0.607498	-2.19376	-0.776245
55.904	4.71	0.450981	-0.739005	0.26616	0.233023	-0.807907	0.861597	-0.915124	0.67835	0.374804	-0.824089	-0.126255	0.792676	-0.951966	-0.0605556		0.303757	-0.303757	0.945007	-0.607498	-2.19376	-0.776245
55.926	4.71	0.39681	-0.71916	0.329154	0.120889	-0.814341	0.906284	-0.992447	0.74198	0.283254	-0.795961	-0.100423	0.738056	-0.951966	0.0563774		0.303757	0	0.945007	-0.607498	-2.19376	-1.38374
55.952	4.71	0.323859	-0.70512	0.393474	-0.0238124	-0.822386	0.943291	-0.997098	0.811355	0.179212	-0.760831	-0.0725289	0.677373	-0.948856	0.15972		0	0.303757	0.607498	-0.607498	-2.19376	-1.38374
55.975	4.71	0.248928	-0.690798	0.472749	-0.230717	-0.817809	0.976031	-0.973848	0.872346	0.0281816	-0.708657	-0.0355851	0.594935	-0.943684	0.271939		0	0	0.303757	-0.303757	-1.58624	-1.38374
55.997	4.71	0.178513	-0.667311	0.575657	-0.438397	-0.794141	0.990849	-0.96155	0.91421	-0.146288	-0.647724	-0.00659261	0.521139	-0.938615	0.356396		0	0	0.303757	-0.303757	-1.58624	-1.38374
56.024	4.71	0.0750945	-0.627698	0.670147	-0.627092	-0.760831	0.999678	-0.95498	0.959139	-0.330482	-0.579074	0.0254046	0.441424	-0.929698	0.445209		0	0.303757	0	-0.303757	-1.24875	-1.38374
56.046	4.71	-0.0245412	-0.558513	0.779212	-0.827598	-0.70512	0.986152	-0.950111	0.98656	-0.585758	-0.475553	0.0733414	0.329888	-0.91704	0.564153		0	0.303757	-0.303757	0	-1.24875	-1.38374
56.072	4.71	-0.157343	-0.493051	0.854406	-0.923771	-0.654554	0.943879	-0.948223	0.999205	-0.763564	-0.395482	0.117138	0.21841	-0.902953	0.649105		0	0.303757	-0.303757	0.641251	-1.24875	-1.38374
56.104	4.71	-0.32676	-0.421041	0.935407	-0.991693	-0.596066	0.858934	-0.947586	0.991512	-0.901323	-0.287478	0.204945	0.0291812	-0.884113	0.746913		0	0.641251	-0.303757	0.945007	-0.303757	-1.08
56.126	4.71	-0.433094	-0.331217	0.985178	-0.997875	-0.543493	0.772129	-0.947586	0.972227	-0.984203	-0.177645	0.320642	-0.177863	-0.863209	0.822849		0	0.303757	-0.945007	0.945007	0.607498	-1.08
56.151	4.71	-0.549177	-0.270192	0.99868	-0.984516	-0.499995	0.694112	-0.946623	0.937872	-0.999636	-0.104402	0.429923	-0.369819	-0.832493	0.874986		-0.303757	0.303757	-0.945007	0.303757	1.24875	-1.08
56.18	4.71	-0.668142	-0.19729	0.995528	-0.961824	-0.430993	0.599747	-0.944672	0.882643	-0.992904	-0.0315874	0.580553	-0.652451	-0.778073	0.931096		-0.303757	0.303757	-0.945007	0	1.55251	-0.776245
56.204	4.71	-0.755202	-0.115335	0.966233	-0.943352	-0.3547	0.488339	-0.942353	0.823721	-0.969845	0.0413955	0.735502	-0.86231	-0.714978	0.975593		0	0.303757	-0.641251	-0.303757	1.24875	-0.438751
56.231	4.71	-0.835706	-0.0495723	0.916877	-0.930799	-0.275003	0.361788	-0.934408	0.749136	-0.946623	0.0972534	0.853365	-0.964835	-0.643141	0.998177		-0.303757	0.303757	-0.945007	-0.303757	1.24875	-0.776245
56.26	4.71	-0.906596	0.0224055	0.847462	-0.921759	-0.177645	0.238854	-0.921759	0.655493	-0.921759	0.15972	0.936463	-0.999551	-0.567604	0.994637		-0.303757	0	-0.945007	-0.607498	1.24875	-0.776245
56.284	4.71	-0.951435	0.0962581	0.759267	-0.91704	-0.0805054	0.128826	-0.906784	0.574553	-0.890113	0.226427	0.984659	-0.990188	-0.489567	0.965455		0	0	-1.2825	-0.607498	1.24875	-0.776245
56.307	4.71	-0.978948	0.144895	0.699848	-0.91624	0.00240734	0.0251826	-0.887362	0.499557	-0.858631	0.280589	0.999812	-0.970812	-0.418318	0.920041		-0.945007	0	-1.2825	-0.945007	1.24875	-0.438751
56.334	4.71	-0.997176	0.167612	0.640528	-0.91624	0.0853036	-0.0837166	-0.856574	0.403839	-0.829154	0.328209	0.995337	-0.953485	-0.352829	0.870484		-1.2825	0	-1.2825	-1.24875	0.945007	-0.134995
56.364	4.71	-0.997925	0.206902	0.543151	-0.919809	0.215699	-0.269443	-0.795961	0.291752	-0.795355	0.382414	0.968761	-0.932615	-0.265375	0.791455		-1.58624	0	-1.2825	-1.24875	0.607498	0.472504
56.394	4.71	-0.977028	0.277708	0.39143	-0.925969	0.356396	-0.481894	-0.711473	0.167938	-0.755615	0.44252	0.923913	-0.91624	-0.169766	0.706249		-1.58624	0	-1.2825	-1.24875	0.303757	0.809998
56.416	4.71	-0.950008	0.388872	0.192967	-0.925969	0.470985	-0.59061	-0.62614	0.0674441	-0.714279	0.509331	0.877769	-0.904665	-0.0775148	0.619563		-1.2825	0.303757	-1.2825	-1.24875	0.303757	1.14751
56.442	4.71	-0.911706	0.47627	0.0131849	-0.918232	0.559189	-0.800312	-0.551026	-0.0230077	-0.671768	0.562501	0.838315	-0.897731	0.00140735	0.550686		-0.641251	-0.641251	-1.2825	-1.24875	-0.303757	0.809998
56.466	4.71	-0.868571	0.573201	-0.23169	-0.890568	0.65517	-0.955931	-0.469384	-0.175494	-0.598472	0.622088	0.760567	-0.891929	0.0872961	0.469024		-0.641251	-0.945007	-0.945007	-1.24875	-0.607498	0.809998
56.491	4.71	-0.819347	0.6529	-0.472226	-0.855022	0.739554	-0.995587	-0.398236	-0.339777	-0.519779	0.673111	0.659524	-0.888742	0.162681	0.394189		-0.945007	-0.945007	-0.641251	-1.24875	-0.945007	1.14751
56.52	4.71	-0.759209	0.740899	-0.698869	-0.802571	0.853365	-0.994883	-0.29322	-0.484869	-0.439096	0.729375	0.506556	-0.882707	0.249736	0.296652		-0.641251	-0.945007	-0.945007	-1.24875	-0.607498	1.14751
56.544	4.71	-0.693972	0.834601	-0.867331	-0.743034	0.945591	-0.973391	-0.192386	-0.599389	-0.351893	0.796453	0.294742	-0.871176	0.336697	0.198851		-0.945007	-0.945007	-1.2825	-1.24875	-1.24875	1.14751
56.571	4.71	-0.627252	0.903732	-0.951727	-0.686448	0.980972	-0.953485	-0.100423	-0.711432	-0.281726	0.865129	0.0591508	-0.849793	0.43263	0.0371767		-0.945007	-0.641251	-1.2825	-0.945007	-1.24875	0.809998
56.594	4.71	-0.577062	0.951602	-0.992447	-0.633906	0.997381	-0.937923	-0.00959251	-0.793976	-0.204147	0.913338	-0.186712	-0.817233	0.530684	-0.18573		-0.641251	-0.945007	-1.2825	-0.607498	-1.24875	0.134995
56.624	4.71	-0.488889	0.980385	-0.999682	-0.568427	0.994943	-0.925212	0.0992437	-0.881921	-0.144089	0.952215	-0.539476	-0.76148	0.661943	-0.539476		-0.641251	-0.945007	-1.58624	-0.303757	-0.607498	-1.08
56.646	4.71	-0.431711	0.999652	-0.983986	-0.504319	0.961713	-0.917438	0.199069	-0.930205	-0.0775148	0.985688	-0.81447	-0.70512	0.769723	-0.833722		-0.641251	-0.945007	-1.58624	-0.303757	-1.24875	-1.38374
56.671	4.71	-0.368467	0.994108	-0.965039	-0.44627	0.913247	-0.908045	0.320642	-0.968903	-0.0315874	0.998628	-0.943426	-0.653798	0.851798	-0.970384		-0.303757	-0.641251	-1.58624	-0.303757	-0.607498	-0.776245
56.695	4.71	-0.297616	0.963071	-0.942687	-0.376108	0.844261	-0.902953	0.47363	-0.991511	0.0224055	0.994322	-0.997115	-0.600873	0.924761	-0.998477		-0.641251	-0.945007	-1.58624	0	-0.607498	-0.776245
56.724	4.71	-0.214609	0.910787	-0.921759	-0.306575	0.759267	-0.900358	0.59431	-0.999905	0.0733414	0.963608	-0.994152	-0.544332	0.976679	-0.972233		-0.641251	-0.641251	-0.945007	0.303757	-0.607498	-1.08
56.746	4.71	-0.155829	0.815264	-0.896406	-0.225633	0.666262	-0.894626	0.711343	-0.99285	0.134003	0.895336	-0.97129	-0.481699	0.999409	-0.95288		-0.641251	-1.2825	-1.58624	0.303757	-0.607498	-1.08
56.772	4.71	-0.0903811	0.733995	-0.879872	-0.152989	0.576293	-0.887362	0.805434	-0.971866	0.17943	0.836676	-0.956743	-0.425571	0.993092	-0.951966		-0.641251	-0.641251	-1.58624	0.641251	-0.607498	-1.08
56.804	4.71	-0.0337412	0.611682	-0.862704	-0.0385831	0.453051	-0.872645	0.894543	-0.927362	0.213745	0.745434	-0.939987	-0.355634	0.956624	-0.952576		-0.641251	-0.945007	-1.58624	1.2825	-0.303757	-0.776245
56.826	4.71	-0.0245412	0.461944	-0.85554	0.0543805	0.331776	-0.847678	0.944939	-0.88975	0.255541	0.624261	-0.927097	-0.302765	0.909544	-0.95498		0	-1.2825	-1.58624	1.2825	-0.303757	-0.438751
56.852	4.71	0.00306834	0.372021	-0.85554	0.126071	0.233023	-0.822955	0.975593	-0.832321	0.288258	0.528799	-0.91704	-0.258619	0.868012	-0.956159		-0.303757	-1.2825	-1.58624	0.641251	0.303757	-0.776245
56.876	4.71	0.0842693	0.28613	-0.858118	0.218627	0.091059	-0.783074	0.990983	-0.77301	0.346097	0.463716	-0.910542	-0.204147	0.820443	-0.956743		-0.303757	-0.945007	-1.58624	0.303757	0.303757	-1.08
56.897	4.71	0.146731	0.186094	-0.866722	0.293042	-0.0497941	-0.736305	0.997381	-0.718937	0.417241	0.398779	-0.908045	-0.152989	0.78095	-0.956743		-0.303757	-0.945007	-1.58624	0	0.945007	-1.08
56.924	4.71	0.225084	0.0741173	-0.871667	0.352655	-0.217073	-0.6762	0.999907	-0.642657	0.478027	0.313793	-0.905515	-0.0934561	0.733315	-0.956743		0	-0.945007	-1.58624	0	0.945007	-1.08
56.954	4.71	0.332554	-0.0837166	-0.872645	0.47363	-0.441989	-0.591238	0.984091	-0.558119	0.55753	0.163449	-0.90166	-0.00559262	0.659524	-0.956743		0.303757	-0.641251	-1.58624	-0.303757	1.24875	-0.438751
56.977	4.71	0.428941	-0.283857	-0.852418	0.57402	-0.616126	-0.521487	0.944866	-0.488889	0.643764	-0.0517915	-0.890568	0.0623668	0.590102	-0.956743		0.303757	0.303757	-1.2825	-0.945007	1.24875	-0.776245
57.004	4.71	0.579565	-0.45984	-0.824089	0.64682	-0.743851	-0.455196	0.896668	-0.40103	0.713448	-0.248193	-0.876524	0.119124	0.516009	-0.956743		0.641251	0	-1.2825	-0.607498	1.24875	-1.08
57.027	4.71	0.673829	-0.662248	-0.759532	0.747578	-0.859768	-0.365893	0.826682	-0.329658	0.807208	-0.521676	-0.84448	0.20788	0.398779	-0.956743		0.303757	-0.303757	-0.945007	-0.303757	1.24875	-1.08
57.051	4.71	0.767139	-0.793668	-0.706537	0.813652	-0.923771	-0.303718	0.761215	-0.254866	0.880733	-0.722779	-0.807907	0.293042	0.25726	-0.951966		-0.303757	-0.641251	-0.945007	-0.303757	0.607498	-0.776245
57.08	4.71	0.863973	-0.895616	-0.636994	0.892297	-0.978243	-0.230501	0.675163	-0.172473	0.940944	-0.886541	-0.743034	0.42178	0.0421728	-0.941681		0.303757	-0.303757	-0.945007	-0.303757	0.607498	-0.438751
57.104	4.71	0.920318	-0.966395	-0.556022	0.952215	-0.998701	-0.154966	0.578742	-0.104122	0.98268	-0.97698	-0.666566	0.561674	-0.225849	-0.925212		-0.303757	-0.641251	-0.945007	-0.303757	0.303757	0.472504
57.131	4.71	0.963776	-0.995105	-0.485201	0.983594	-0.996865	-0.0645477	0.470789	-0.0306748	0.997594	-0.999688	-0.597671	0.689217	-0.539476	-0.896406		-0.303757	-0.641251	-0.945007	-0.607498	-0.945007	0.809998
57.16	4.71	0.993389	-0.998689	-0.402817	0.999507	-0.976504	0.0314022	0.35899	0.0444707	0.998563	-0.991405	-0.531688	0.817126	-0.803895	-0.849793		-0.303757	-1.2825	-0.945007	-0.607498	-1.58624	0.472504
57.184	4.71	0.999831	-0.981776	-0.316078	0.989272	-0.947266	0.136975	0.275573	0.105647	0.980342	-0.967612	-0.469384	0.908386	-0.95325	-0.787408		0.303757	-1.2825	-0.945007	-0.607498	-1.58624	0.809998
57.211	4.71	0.985278	-0.957899	-0.234392	0.955746	-0.917438	0.25264	0.19591	0.178513	0.944209	-0.948223	-0.419226	0.962861	-0.9998	-0.712877		-0.303757	-0.945007	-0.945007	-0.607498	-1.89	0.809998
57.235	4.71	0.954686	-0.927472	-0.150024	0.893547	-0.885046	0.345158	0.122874	0.242981	0.884856	-0.928589	-0.374254	0.994023	-0.987354	-0.636994		-0.303757	-0.945007	-0.945007	-0.607498	-1.89	0.809998
57.264	4.71	0.900016	-0.899049	-0.0755207	0.801731	-0.858118	0.424498	0.0261823	0.312225	0.816998	-0.911778	-0.334046	0.999293	-0.965561	-0.560999		0	-0.945007	-0.945007	-0.303757	-2.19376	0.809998
57.291	4.71	0.826321	-0.861691	0.0214057	0.681774	-0.83027	0.518766	-0.120521	0.368467	0.721652	-0.895517	-0.289393	0.977483	-0.955276	-0.461418		0	0	-0.945007	-0.303757	-2.19376	0.134995
57.315	4.71	0.74198	-0.829154	0.100239	0.560662	-0.807907	0.606306	-0.288648	0.420609	0.625042	-0.884113	-0.245071	0.928809	-0.951659	-0.365893		0	0	-0.641251	-0.607498	-2.19376	-0.776245
57.344	4.71	0.650847	-0.797773	0.15972	0.456614	-0.798977	0.699293	-0.507098	0.479493	0.541471	-0.877005	-0.203168	0.877769	-0.950733	-0.262481		0.641251	0	0	-0.607498	-2.19376	-1.08
57.371	4.71	0.570781	-0.771116	0.224478	0.353383	-0.798977	0.79342	-0.775694	0.550458	0.461944	-0.865222	-0.16089	0.820443	-0.950733	-0.138149		0.303757	0	0.607498	-0.303757	-2.19376	-0.776245
57.4	4.71	0.488889	-0.749689	0.276747	0.263053	-0.802571	0.853365	-0.948293	0.630829	0.385902	-0.851371	-0.121293	0.763803	-0.950733	-0.0125923		0.303757	0	0.945007	-0.607498	-1.89	-1.38374
57.424	4.71	0.427555	-0.724696	0.350783	0.15061	-0.810844	0.903303	-0.998751	0.700569	0.282295	-0.822386	-0.0815022	0.70554	-0.950733	0.105212		0.303757	0.303757	0.945007	-0.607498	-2.19376	-1.38374
57.451	4.71	0.349856	-0.708657	0.413603	0.00518528	-0.820676	0.944282	-0.990327	0.779778	0.167394	-0.783074	-0.0495723	0.635137	-0.947586	0.212768		0.303757	0	0.607498	-0.607498	-1.89	-1.38374
57.48	4.71	0.262274	-0.695124	0.501565	-0.208279	-0.8155	0.97795	-0.965821	0.85376	0.0031853	-0.734271	-0.0115924	0.54063	-0.941681	0.331042		0	0.303757	0.303757	-0.303757	-1.89	-1.38374
57.504	4.71	0.177004	-0.667311	0.635308	-0.471345	-0.781828	0.99466	-0.95498	0.905948	-0.22	-0.66283	0.0314022	0.44501	-0.933335	0.428116		0	0	0	0	-1.24875	-1.08
57.531	4.71	0.0735648	-0.62145	0.729375	-0.686609	-0.738331	0.998164	-0.949171	0.955141	-0.431193	-0.586388	0.0793239	0.335547	-0.918627	0.547528		0	0.303757	-0.303757	0	-1.24875	-1.08
57.554	4.71	-0.0398731	-0.553526	0.830167	-0.844598	-0.688626	0.973755	-0.947266	0.986054	-0.671191	-0.49218	0.138956	0.222312	-0.904665	0.625995		-0.303757	0.303757	0	0.641251	-1.58624	-1.08
57.576	4.71	-0.158858	-0.484326	0.902012	-0.945072	-0.636223	0.914466	-0.947266	0.998302	-0.830951	-0.407388	0.223503	0.0591508	-0.888742	0.713448		0	0.945007	0	0.303757	-0.303757	-1.08
57.602	4.71	-0.288817	-0.418318	0.95403	-0.988014	-0.589624	0.84265	-0.947266	0.997925	-0.927928	-0.330273	0.313054	-0.135398	-0.869699	0.78358		-0.303757	0.303757	-0.945007	1.2825	0	-1.08
57.634	4.71	-0.453717	-0.341575	0.990577	-0.99794	-0.527447	0.752721	-0.947266	0.97637	-0.98473	-0.239249	0.461253	-0.438397	-0.839082	0.854926		-0.303757	0.303757	-0.945007	-0.303757	1.55251	-1.08
57.657	4.71	-0.55557	-0.243131	0.999744	-0.978815	-0.467617	0.655002	-0.947266	0.948075	-0.999023	-0.157929	0.620521	-0.71653	-0.786791	0.915363		-0.303757	0.303757	-0.641251	-0.303757	1.55251	-1.08
57.684	4.71	-0.668142	-0.178629	0.989417	-0.96155	-0.401902	0.56397	-0.945652	0.893224	-0.986874	-0.101418	0.733466	-0.885149	-0.732912	0.960671		-0.303757	0.303757	-0.641251	-0.607498	1.24875	-1.08
57.714	4.71	-0.774953	-0.098433	0.951226	-0.942353	-0.299905	0.427916	-0.937923	0.814926	-0.96237	-0.0265895	0.869608	-0.981244	-0.654554	0.993803		-0.303757	0.303757	-0.945007	-0.607498	1.24875	-0.776245
57.74	4.71	-0.85055	-0.0145921	0.876328	-0.928217	-0.19827	0.289003	-0.925212	0.743008	-0.934763	0.053382	0.950676	-0.999991	-0.581517	0.99872		-0.303757	0	-0.945007	-0.607498	1.24875	-0.776245
57.764	4.71	-0.909168	0.0543805	0.801731	-0.918232	-0.101418	0.173306	-0.911778	0.671559	-0.911367	0.117138	0.986189	-0.989185	-0.510351	0.980538		-0.303757	0	-1.2825	-0.607498	1.24875	-0.776245
57.794	4.71	-0.96043	0.114158	0.735352	-0.913006	0.00240734	0.0571541	-0.890113	0.573297	-0.885511	0.175494	1	-0.966594	-0.425571	0.933189		-0.303757	0	-1.2825	-0.607498	1.24875	-0.776245
57.816	4.71	-0.98448	0.164654	0.661776	-0.913006	0.0942672	-0.0577825	-0.864217	0.492898	-0.852418	0.242951	0.988978	-0.944672	-0.35002	0.875363		-0.945007	0	-1.2825	-1.24875	0.945007	-0.438751
57.842	4.71	-0.998559	0.182381	0.593327	-0.91382	0.18533	-0.171956	-0.825785	0.403839	-0.824655	0.290173	0.967509	-0.927097	-0.284603	0.818149		-1.2825	0	-1.2825	-1.24875	0.607498	-0.134995
57.864	4.71	-0.99887	0.223503	0.482218	-0.918627	0.283467	-0.34554	-0.771116	0.32531	-0.792314	0.34328	0.932106	-0.913006	-0.217832	0.756657		-1.2825	0	-1.2825	-1.24875	0.607498	0.472504
57.891	4.71	-0.983937	0.293042	0.364583	-0.921759	0.401732	-0.543679	-0.687901	0.219101	-0.762774	0.390714	0.882986	-0.900358	-0.12923	0.666262		-1.2825	0	-1.2825	-1.24875	0.303757	0.809998
57.92	4.71	-0.950008	0.393474	0.202769	-0.920592	0.521329	-0.685882	-0.604862	0.10107	-0.720548	0.446104	0.831157	-0.890113	-0.0405815	0.571379		-0.945007	0.303757	-1.2825	-1.24875	-0.303757	0.809998
57.944	4.71	-0.910441	0.5007	-0.0178138	-0.906784	0.613439	-0.878548	-0.524044	0.0168725	-0.653798	0.50847	0.771494	-0.882707	0.0543805	0.485719		-0.945007	-0.641251	-0.945007	-1.24875	-0.607498	0.809998
57.971	4.71	-0.860867	0.5927	-0.238494	-0.879872	0.705698	-0.977616	-0.439995	-0.0934362	-0.577442	0.562501	0.693392	-0.878442	0.147863	0.402444		-0.945007	-0.945007	-0.945007	-1.24875	-0.607498	0.809998
58	4.71	-0.803208	0.687766	-0.488888	-0.835253	0.813652	-0.999884	-0.338754	-0.307849	-0.487822	0.624435	0.5722	-0.873133	0.232267	0.315691		-0.945007	-0.945007	-0.945007	-1.24875	-0.607498	1.14751
58.024	4.71	-0.74608	0.786059	-0.710926	-0.779328	0.921299	-0.985887	-0.245071	-0.464618	-0.394563	0.701434	0.408842	-0.866722	0.314953	0.212551		-0.945007	-0.945007	-1.2825	-0.945007	-1.24875	1.14751
58.051	4.71	-0.674962	0.853365	-0.850437	-0.724696	0.970285	-0.96237	-0.14112	-0.591996	-0.318923	0.762007	0.213528	-0.855022	0.416332	0.0421728		-0.945007	-0.945007	-1.2825	-0.945007	-1.24875	0.809998
58.08	4.71	-0.603066	0.911702	-0.942427	-0.665074	0.995827	-0.944343	-0.0405815	-0.711432	-0.242161	0.831836	-0.0467976	-0.829154	0.528988	-0.208279		-0.945007	-0.945007	-1.2825	-0.607498	-0.607498	0.134995
58.104	4.71	-0.554294	0.95373	-0.990769	-0.600873	0.995528	-0.930799	0.0643628	-0.800458	-0.168781	0.904586	-0.376314	-0.785555	0.642233	-0.521676		-0.945007	-0.945007	-1.58624	-0.945007	-0.607498	-1.08
58.131	4.71	-0.468689	0.98155	-0.999869	-0.539289	0.965975	-0.922918	0.156758	-0.879743	-0.110367	0.943291	-0.662248	-0.730868	0.743579	-0.817936		-0.945007	-0.945007	-1.58624	-0.303757	-1.24875	-1.38374
58.155	4.71	-0.402435	0.998628	-0.988287	-0.477312	0.91487	-0.91704	0.285384	-0.930767	-0.0515698	0.978777	-0.888843	-0.669542	0.830167	-0.969899		-0.945007	-0.641251	-1.58624	-0.303757	-0.607498	-1.08
58.184	4.71	-0.32531	0.995528	-0.968365	-0.413771	0.850632	-0.910128	0.427212	-0.975702	-0.00359265	0.997863	-0.98294	-0.618312	0.909636	-0.99963		-0.945007	-0.641251	-1.58624	0	-0.607498	-0.776245
58.211	4.71	-0.250413	0.954859	-0.938615	-0.341575	0.761215	-0.905515	0.562501	-0.996571	0.0573758	0.989706	-0.998066	-0.556022	0.971483	-0.974525		-0.945007	-0.641251	-1.58624	0	-0.607498	-0.776245
58.235	4.71	-0.186055	0.887174	-0.911778	-0.262481	0.66477	-0.900358	0.684857	-0.999378	0.114158	0.947135	-0.976071	-0.489567	0.998466	-0.954385		-0.945007	-0.641251	-0.945007	0.303757	-0.607498	-0.776245
58.264	4.71	-0.108697	0.800534	-0.887823	-0.180596	0.568914	-0.890113	0.786059	-0.984749	0.16564	0.895336	-0.958756	-0.430993	0.995043	-0.952576		-0.945007	-0.945007	-1.58624	0.945007	-0.607498	-0.776245
58.287	4.71	-0.052132	0.681042	-0.861183	-0.0755207	0.453051	-0.868215	0.873043	-0.962121	0.226427	0.810019	-0.944672	-0.368684	0.963875	-0.952576		-0.945007	-0.945007	-1.58624	0.945007	-0.607498	-0.776245
58.314	4.71	-0.00613562	0.557346	-0.848208	0.00540732	0.342132	-0.843407	0.923232	-0.923292	0.254574	0.733995	-0.935472	-0.32744	0.918861	-0.953786		-0.945007	-0.641251	-1.58624	0.945007	0	-0.776245
58.344	4.71	-0.00306765	0.437832	-0.841791	0.108195	0.216458	-0.811429	0.970767	-0.865514	0.287301	0.624261	-0.924069	-0.270192	0.853771	-0.955866		-0.641251	-1.2825	-1.58624	0.641251	0.303757	-1.08
58.366	4.71	0.0230073	0.343072	-0.84448	0.206902	0.104991	-0.778073	0.991641	-0.820226	0.32632	0.533036	-0.918232	-0.213926	0.792676	-0.956743		-0.303757	-0.945007	-1.58624	0.303757	0.607498	-0.438751
58.391	4.71	0.094964	0.275573	-0.852418	0.285384	-0.0168139	-0.730868	0.998177	-0.762196	0.387951	0.48397	-0.915034	-0.158916	0.74743	-0.957611		-0.303757	-0.945007	-1.58624	0.303757	0.945007	-0.438751
58.42	4.71	0.169451	0.174291	-0.862704	0.356396	-0.199468	-0.663579	0.999721	-0.685084	0.463913	0.411578	-0.911778	-0.0805054	0.697702	-0.957611		-0.303757	-0.641251	-1.58624	0	0.945007	-1.08
58.444	4.71	0.238514	0.0311803	-0.86871	0.448787	-0.394767	-0.586388	0.987448	-0.617647	0.530684	0.291874	-0.910542	0.00140735	0.637451	-0.957611		-0.303757	-0.641251	-1.58624	0	1.24875	-0.438751
58.467	4.71	0.322408	-0.111582	-0.865723	0.538291	-0.561183	-0.51807	0.955746	-0.55557	0.59672	0.151599	-0.908881	0.0713467	0.574657	-0.957611		0	-0.641251	-1.58624	-0.607498	1.24875	-0.438751
58.494	4.71	0.441371	-0.26366	-0.843407	0.608689	-0.69672	-0.459643	0.912431	-0.476799	0.670147	-0.00881458	-0.90166	0.139946	0.501373	-0.957611		-0.303757	-0.303757	-1.58624	-0.945007	1.24875	-1.08
58.524	4.71	0.596931	-0.48976	-0.797773	0.70782	-0.838658	-0.3631	0.84265	-0.3841	0.75876	-0.245286	-0.876524	0.233239	0.38036	-0.954385		-0.303757	-0.303757	-1.58624	-0.303757	0.945007	-0.776245
58.546	4.71	0.695075	-0.710926	-0.72676	0.807208	-0.924154	-0.292263	0.769581	-0.318048	0.854926	-0.522529	-0.839082	0.334814	0.228158	-0.947266		-0.303757	-0.303757	-1.2825	-0.303757	0.607498	-0.438751
58.574	4.71	0.796765	-0.830951	-0.668799	0.877396	-0.971104	-0.222709	0.701276	-0.235533	0.91415	-0.715133	-0.797773	0.434432	0.0521616	-0.936528		-0.303757	-0.303757	-0.641251	-0.303757	0.607498	-0.438751
58.604	4.71	0.879743	-0.929042	-0.595263	0.944939	-0.99808	-0.133196	0.597344	-0.143695	0.964991	-0.884684	-0.721241	0.575657	-0.242377	-0.915034		-0.303757	-0.641251	-0.945007	-0.607498	-0.303757	0.809998
58.626	4.71	0.927363	-0.984903	-0.504319	0.979388	-0.997322	-0.0495723	0.496173	-0.0812111	0.992274	-0.972751	-0.652283	0.704279	-0.519969	-0.885511		-0.303757	-0.945007	-0.641251	-0.607498	-1.58624	0.809998
58.654	4.71	0.973293	-0.999201	-0.439096	0.997007	-0.981394	0.0373986	0.398779	0.00306834	0.999749	-0.996803	-0.596066	0.81132	-0.757069	-0.841251		-0.303757	-0.945007	-1.2825	-0.607498	-1.58624	0.809998
58.684	4.71	0.997825	-0.994259	-0.347208	0.994108	-0.950733	0.158733	0.298562	0.0919095	0.993324	-0.996113	-0.527447	0.909636	-0.944416	-0.769203		-0.303757	-0.945007	-1.2825	-0.303757	-1.58624	0.809998
58.706	4.71	0.998559	-0.969355	-0.258619	0.965194	-0.919809	0.263267	0.230105	0.154313	0.961438	-0.974749	-0.472031	0.964991	-0.998202	-0.695124		-0.303757	-0.945007	-1.2825	-0.303757	-1.58624	1.14751
58.732	4.71	0.981379	-0.945326	-0.195329	0.920041	-0.893281	0.34328	0.168379	0.228072	0.922375	-0.953786	-0.426476	0.991641	-0.993256	-0.62614		-0.303757	-0.303757	-0.641251	-0.607498	-1.24875	0.809998
58.755	4.71	0.950962	-0.91624	-0.126255	0.833375	-0.86722	0.425403	0.0771087	0.294685	0.858934	-0.931528	-0.377035	0.999721	-0.970571	-0.544332		-0.303757	-0.641251	-0.945007	-0.303757	-2.19376	0.809998
58.777	4.71	0.910442	-0.888742	-0.0515698	0.741421	-0.845015	0.492889	-0.0208132	0.352728	0.780325	-0.911367	-0.337813	0.987448	-0.958756	-0.475553		0	-0.303757	-0.945007	-0.607498	-1.89	0.472504
58.804	4.71	0.835706	-0.860165	0.0184063	0.647413	-0.822955	0.564979	-0.173926	0.419217	0.706249	-0.892831	-0.299905	0.95306	-0.952576	-0.392725		0	0	-0.945007	-0.607498	-2.19376	0.134995
58.834	4.71	0.734739	-0.822386	0.0992437	0.508279	-0.805544	0.678271	-0.435699	0.48755	0.603741	-0.871176	-0.248947	0.891291	-0.949171	-0.280767		0.303757	0	-0.303757	-0.607498	-2.19376	-1.08
58.856	4.71	0.669283	-0.785555	0.171555	0.396944	-0.798977	0.777328	-0.691681	0.53888	0.501373	-0.853462	-0.206105	0.836676	-0.948223	-0.162864		0.303757	0	0	-0.303757	-1.89	-1.08
58.884	4.71	0.593233	-0.762774	0.226427	0.310943	-0.798977	0.843844	-0.878548	0.614021	0.436033	-0.839082	-0.168781	0.790231	-0.948223	-0.0605556		0.303757	0	0.945007	-0.303757	-2.19376	-1.38374
58.914	4.71	0.512786	-0.732231	0.283467	0.20179	-0.801376	0.897209	-0.990358	0.699473	0.345888	-0.8155	-0.116329	0.717485	-0.946623	0.0773301		0.303757	0	0.945007	-0.607498	-2.19376	-1.38374
58.936	4.71	0.455084	-0.700139	0.363859	0.0850823	-0.805544	0.939924	-0.996113	0.765167	0.21841	-0.776185	-0.0775148	0.644359	-0.944343	0.199069		0.303757	0.303757	0.945007	-0.303757	-1.58624	-1.38374
58.962	4.71	0.379847	-0.683533	0.424498	-0.0607772	-0.807318	0.969555	-0.974074	0.831469	0.100018	-0.736981	-0.0465758	0.568914	-0.938959	0.299728		0.303757	0	0.607498	-0.303757	-1.58624	-1.38374
58.984	4.71	0.309309	-0.668799	0.515343	-0.255935	-0.799578	0.987005	-0.959604	0.882643	-0.0787331	-0.683533	-0.00159265	0.493566	-0.931891	0.387951		0.303757	0	0.303757	0	-1.89	-1.38374
59.011	4.71	0.214609	-0.649246	0.626775	-0.494113	-0.770479	0.999507	-0.951966	0.933544	-0.264625	-0.620667	0.0473896	0.39051	-0.920592	0.48066		0	0.303757	0	0	-1.24875	-1.08
59.04	4.71	0.108697	-0.608043	0.728005	-0.71653	-0.727446	0.988529	-0.947266	0.974339	-0.496719	-0.529145	0.105212	0.268837	-0.907626	0.580553		0	0.945007	0	0.303757	-1.24875	-1.08
59.064	4.71	-0.00766962	-0.551026	0.82793	-0.875667	-0.665074	0.934263	-0.945326	0.995185	-0.728969	-0.426476	0.184347	0.119896	-0.893281	0.6768		0	0.303757	-0.641251	0.945007	-1.58624	-1.08
59.091	4.71	-0.148248	-0.484326	0.907127	-0.961061	-0.614374	0.856363	-0.944672	0.999378	-0.872265	-0.340635	0.296864	-0.0867057	-0.874591	0.762007		0	0.303757	-0.945007	0.945007	0	-1.08
59.12	4.71	-0.297616	-0.408302	0.967312	-0.99769	-0.565956	0.775928	-0.944343	0.985014	-0.961061	-0.25572	0.43263	-0.373533	-0.845015	0.829609		0	0.303757	-0.945007	0	1.55251	-1.08
59.144	4.71	-0.41643	-0.330273	0.995454	-0.993823	-0.502591	0.681774	-0.944343	0.957385	-0.997482	-0.178629	0.589474	-0.65774	-0.795961	0.891392		0	0.303757	-0.641251	-0.303757	1.89	-1.08
59.171	4.71	-0.541462	-0.262481	0.999092	-0.973391	-0.428284	0.583625	-0.943352	0.908528	-0.996865	-0.115335	0.725257	-0.859768	-0.739005	0.946563		0	0.303757	-0.641251	-0.607498	1.24875	-1.08
59.195	4.71	-0.637944	-0.188459	0.979745	-0.951966	-0.340635	0.456614	-0.937923	0.852159	-0.978404	-0.0465758	0.84811	-0.967668	-0.671027	0.985178		0	0	-0.641251	-0.607498	1.24875	-0.776245
59.224	4.71	-0.747101	-0.124271	0.938128	-0.937923	-0.247978	0.332719	-0.927472	0.768122	-0.955866	0.0184063	0.927028	-0.998597	-0.600873	0.999507		0	0	-0.945007	-0.945007	1.24875	-0.776245
59.246	4.71	-0.817585	-0.0495723	0.862498	-0.921759	-0.146068	0.202769	-0.913006	0.706021	-0.928217	0.0972534	0.978777	-0.999952	-0.524044	0.992493		-0.303757	0	-0.945007	-0.303757	1.24875	-0.438751
59.274	4.71	-0.888345	0.00540732	0.801731	-0.913006	-0.055564	0.108968	-0.898172	0.620057	-0.904665	0.15083	0.997381	-0.993599	-0.454306	0.967509		-0.303757	0	-1.2825	-0.945007	1.24875	-0.776245
59.304	4.71	-0.946105	0.0713467	0.73059	-0.911367	0.0513847	-0.00581466	-0.870192	0.511469	-0.872645	0.218627	0.995043	-0.944672	-0.3631	0.912021		0	0	-1.2825	-1.24875	1.24875	-0.438751
59.327	4.71	-0.975365	0.128055	0.657266	-0.911367	0.147863	-0.124491	-0.831939	0.419217	-0.83027	0.285384	0.969501	-0.91382	-0.28652	0.847462		-0.945007	0	-1.2825	-1.24875	0.607498	-0.134995
59.354	4.71	-0.99618	0.151818	0.580372	-0.911367	0.233239	-0.26173	-0.781828	0.315137	-0.792314	0.333871	0.938128	-0.896406	-0.214903	0.78095		-0.945007	0	-1.2825	-1.24875	0.607498	0.134995
59.384	4.71	-0.998719	0.198088	0.450375	-0.915034	0.361995	-0.461615	-0.695124	0.201104	-0.744371	0.390714	0.876328	-0.883645	-0.116329	0.683966		-0.641251	-0.303757	-1.2825	-1.24875	0.607498	0.809998
59.414	4.71	-0.97926	0.296864	0.271725	-0.919416	0.488533	-0.620841	-0.596066	0.0812118	-0.690798	0.451466	0.808845	-0.873133	-0.0125923	0.580372		-0.641251	-0.303757	-1.2825	-1.24875	0.303757	0.809998
59.436	4.71	-0.952842	0.409045	0.0451699	-0.91624	0.573201	-0.836473	-0.507769	0.00153431	-0.630031	0.523034	0.744099	-0.870192	0.076333	0.501373		-1.2825	0	-1.2825	-1.24875	-1.24875	0.809998
59.461	4.71	-0.91421	0.493759	-0.155185	-0.90166	0.659691	-0.947337	-0.439995	-0.0842686	-0.573353	0.569097	0.683966	-0.869699	0.158733	0.425202		-1.2825	-0.641251	-0.641251	-1.24875	-1.24875	0.809998
59.49	4.71	-0.864744	0.590281	-0.405764	-0.865723	0.736179	-0.995301	-0.3547	-0.279993	-0.49218	0.628332	0.564795	-0.868215	0.243921	0.340252		-0.945007	-0.945007	-1.2825	-1.24875	-0.945007	1.14751
59.514	4.71	-0.824589	0.692831	-0.66524	-0.810844	0.838981	-0.996865	-0.253786	-0.450981	-0.397318	0.699293	0.387746	-0.864217	0.328209	0.241766		-0.945007	-0.945007	-1.2825	-0.945007	-0.303757	0.809998
59.541	4.71	-0.762196	0.770998	-0.827598	-0.757577	0.936463	-0.979425	-0.144089	-0.584554	-0.321765	0.758108	0.174291	-0.853462	0.416332	0.105986		-0.945007	-0.945007	-1.2825	-0.607498	-1.24875	0.809998
59.565	4.71	-0.700569	0.849695	-0.935551	-0.69871	0.980972	-0.957033	-0.0345858	-0.689541	-0.24604	0.83128	-0.089694	-0.820676	0.530684	-0.14035		-0.945007	-0.641251	-1.2825	-0.607498	-0.945007	0.134995
59.594	4.71	-0.629638	0.902443	-0.983847	-0.640841	0.999263	-0.942353	0.0653607	-0.798615	-0.178629	0.894543	-0.383714	-0.773023	0.644529	-0.441989		-0.945007	-1.2825	-1.58624	-0.303757	-0.945007	-0.438751
59.621	4.71	-0.570781	0.95403	-0.999999	-0.577442	0.987917	-0.930433	0.16564	-0.876809	-0.103407	0.946563	-0.703148	-0.714978	0.756148	-0.773798		-0.945007	-0.641251	-1.58624	-0.607498	-1.24875	-1.38374
59.645	4.71	-0.503539	0.986682	-0.989185	-0.509491	0.944866	-0.924069	0.301635	-0.930205	-0.0445779	0.980778	-0.901756	-0.656065	0.853365	-0.96243		-0.945007	-1.2825	-1.58624	-0.303757	-0.607498	-1.08
59.674	4.71	-0.422	0.999849	-0.968614	-0.444479	0.88439	-0.919809	0.44252	-0.975025	0.00540732	0.998781	-0.983487	-0.607248	0.924761	-0.999948		-0.641251	-0.641251	-1.58624	0	-0.607498	-0.776245
59.696	4.71	-0.367041	0.982266	-0.938959	-0.373327	0.802328	-0.915839	0.571561	-0.993564	0.0653607	0.98713	-0.999151	-0.546009	0.976893	-0.977146		-0.303757	-1.2825	-1.58624	0	-0.607498	-0.776245
59.721	4.71	-0.296151	0.943879	-0.918627	-0.316078	0.73059	-0.910128	0.673111	-0.999925	0.111177	0.953964	-0.985887	-0.497394	0.997992	-0.956159		-0.641251	-0.945007	-1.58624	0.641251	-0.607498	-0.776245
59.75	4.71	-0.216107	0.870484	-0.896849	-0.233419	0.629714	-0.900358	0.781089	-0.989177	0.161694	0.898432	-0.964777	-0.431895	0.99474	-0.951659		-0.641251	-0.945007	-1.2825	0.303757	-0.607498	-1.08
59.774	4.71	-0.146731	0.769581	-0.874106	-0.132204	0.523697	-0.882707	0.868123	-0.966584	0.220578	0.813523	-0.9463	-0.368684	0.964405	-0.951659		-0.303757	-0.945007	-1.58624	1.2825	-0.607498	-1.08
59.796	4.71	-0.0873253	0.659524	-0.857089	-0.0325869	0.408842	-0.859654	0.92438	-0.936803	0.263267	0.727853	-0.931528	-0.316078	0.91807	-0.951966		-0.945007	-0.945007	-1.58624	1.2825	-0.303757	-0.438751
59.821	4.71	-0.0475357	0.541471	-0.849266	0.0423946	0.301424	-0.831939	0.961499	-0.891146	0.290173	0.639759	-0.920592	-0.273079	0.870484	-0.952576		-0.641251	-1.2825	-1.58624	0.945007	0.303757	-0.438751
59.85	4.71	-0.0414058	0.453051	-0.849266	0.138956	0.193948	-0.798977	0.989304	-0.83147	0.32632	0.531343	-0.910128	-0.214903	0.808845	-0.952576		-0.303757	-1.2825	-1.58624	0.641251	0.945007	-0.438751
59.874	4.71	0.0138049	0.359923	-0.857089	0.248767	0.0711252	-0.749689	0.998924	-0.778816	0.366652	0.453051	-0.903382	-0.147057	0.752721	-0.95288		0	-1.2825	-1.58624	0.303757	0.607498	-0.438751
59.901	4.71	0.0903818	0.280376	-0.865723	0.331985	-0.0807268	-0.678407	0.99933	-0.707107	0.438031	0.370164	-0.899486	-0.070534	0.697702	-0.95288		0	-0.945007	-1.58624	0	0.607498	-1.08
59.93	4.71	0.169451	0.171336	-0.874591	0.395312	-0.288648	-0.60247	0.988829	-0.623661	0.486787	0.263053	-0.896406	0.00840725	0.644359	-0.951659		-0.303757	-0.945007	-1.58624	0	1.55251	-0.776245
59.954	4.71	0.245955	0.0281816	-0.879396	0.498968	-0.505373	-0.527447	0.957494	-0.550458	0.57402	0.122874	-0.894626	0.0773301	0.571379	-0.949171		-0.303757	-0.945007	-1.58624	0	1.55251	-0.776245
59.98	4.71	0.326761	-0.112576	-0.876524	0.589474	-0.682235	-0.469384	0.909959	-0.471397	0.642233	-0.0198134	-0.887823	0.15577	0.47871	-0.947266		-0.303757	-0.641251	-0.945007	-0.945007	1.55251	-0.134995
60.004	4.71	0.444122	-0.28098	-0.846082	0.661193	-0.817361	-0.398236	0.853771	-0.398217	0.71764	-0.212189	-0.869699	0.232267	0.363652	-0.944672		-0.303757	-0.303757	-1.2825	-0.945007	0.945007	-0.438751
60.026	4.71	0.54661	-0.457174	-0.807318	0.745582	-0.91022	-0.321765	0.787773	-0.329658	0.796453	-0.426676	-0.837446	0.324428	0.216458	-0.939645		-0.303757	0	-0.945007	-0.607498	0.607498	-0.776245
60.054	4.71	0.673829	-0.611389	-0.771116	0.826244	-0.965359	-0.247978	0.717485	-0.244468	0.867626	-0.618486	-0.79717	0.425403	0.0361774	-0.929698		-0.303757	-0.303757	-0.641251	-0.303757	0.607498	-0.438751
60.076	4.71	0.763189	-0.776325	-0.714279	0.916966	-0.995587	-0.166809	0.627381	-0.173984	0.936463	-0.819085	-0.736305	0.556699	-0.23169	-0.912597		-0.303757	-0.945007	-0.945007	-0.303757	-0.303757	0.809998
60.102	4.71	0.845673	-0.872265	-0.646198	0.955811	-0.99938	-0.0934561	0.533036	-0.0934362	0.970285	-0.91391	-0.677672	0.6768	-0.48976	-0.885511		-0.303757	-0.303757	-0.945007	-0.607498	-1.24875	0.809998
60.125	4.71	0.905948	-0.947337	-0.532535	0.986682	-0.986054	0.00540732	0.420671	-0.0184066	0.992641	-0.975901	-0.610422	0.796453	-0.757722	-0.835253		-0.303757	-0.945007	-0.945007	-0.607498	-1.58624	0.809998
60.147	4.71	0.946601	-0.985924	-0.448952	0.999263	-0.966338	0.0902842	0.335547	0.0475354	0.999956	-0.998377	-0.558513	0.874502	-0.905185	-0.784936		-0.303757	-0.945007	-0.641251	-0.945007	-1.58624	0.809998
60.174	4.71	0.982253	-0.99924	-0.397318	0.996753	-0.942353	0.184347	0.264018	0.133061	0.995715	-0.997875	-0.514644	0.934342	-0.983306	-0.722625		-0.303757	-0.945007	-1.2825	-0.945007	-1.24875	0.809998
60.197	4.71	0.997723	-0.994259	-0.305623	0.970232	-0.911778	0.288258	0.19689	0.199602	0.970954	-0.980026	-0.464077	0.979185	-0.998307	-0.640841		-0.303757	-0.945007	-0.641251	-0.607498	-1.24875	0.809998
60.224	4.71	0.996571	-0.977358	-0.236335	0.933189	-0.887823	0.366652	0.127835	0.282937	0.934974	-0.958471	-0.429187	0.99716	-0.980618	-0.565132		-0.303757	-0.641251	-0.945007	-0.303757	-1.24875	0.809998
60.254	4.71	0.971866	-0.948223	-0.147057	0.843725	-0.858118	0.463027	0.0141848	0.371317	0.869004	-0.930799	-0.376108	0.994322	-0.958756	-0.457865		-0.303757	-0.303757	-0.945007	-0.303757	-2.19376	0.809998
60.276	4.71	0.936265	-0.911367	-0.0575608	0.739404	-0.832493	0.547528	-0.117542	0.428941	0.768303	-0.902092	-0.32744	0.961438	-0.951043	-0.360303		-0.303757	0	-0.945007	-0.303757	-2.19376	0.472504
60.304	4.71	0.871595	-0.881294	0.00840725	0.638221	-0.817809	0.62911	-0.292476	0.492898	0.691227	-0.880821	-0.283645	0.913654	-0.947586	-0.275003		-0.303757	0	-0.641251	-0.303757	-2.19376	-0.776245
60.334	4.71	0.785507	-0.838537	0.0882922	0.502238	-0.809672	0.748904	-0.576807	0.561931	0.585248	-0.858631	-0.223684	0.844261	-0.946623	-0.14112		0	0	0	-0.303757	-1.89	-1.08
60.356	4.71	0.726359	-0.794141	0.167612	0.401529	-0.807907	0.834601	-0.815629	0.61644	0.485719	-0.835802	-0.172722	0.784063	-0.946623	-0.0175917		0.641251	0	0.303757	-0.607498	-2.19376	-0.776245
60.382	4.71	0.657807	-0.769203	0.224478	0.307139	-0.807907	0.893198	-0.947337	0.682845	0.415221	-0.817809	-0.130222	0.720266	-0.9463	0.0942672		0.641251	0	0.945007	-0.303757	-2.19376	-0.776245
60.414	4.71	0.561931	-0.739005	0.282508	0.185111	-0.807907	0.937859	-0.99994	0.774953	0.320432	-0.789867	-0.0864845	0.63359	-0.941681	0.238098		0.641251	0	0.945007	-0.607498	-1.58624	-1.38374
60.437	4.71	0.499557	-0.70299	0.374083	0.0431719	-0.807907	0.969799	-0.983447	0.828904	0.160488	-0.746371	-0.0475747	0.548179	-0.934763	0.353591		0.303757	0.303757	0.945007	-0.607498	-1.58624	-1.38374
60.464	4.71	0.419217	-0.684263	0.440726	-0.0956682	-0.805544	0.986682	-0.965039	0.884081	0.0191841	-0.707244	-0.0115924	0.469024	-0.927097	0.43263		0	0.641251	0.607498	-0.303757	-1.24875	-1.38374
60.494	4.71	0.319501	-0.658326	0.537447	-0.369819	-0.779954	0.998628	-0.953786	0.939459	-0.189659	-0.640841	0.0453917	0.348702	-0.914226	0.517911		0	0.641251	0.303757	0	-1.24875	-1.08
60.516	4.71	0.235533	-0.612004	0.670889	-0.61218	-0.739005	0.993999	-0.948223	0.967366	-0.431193	-0.553526	0.105212	0.23594	-0.902092	0.611067		0	0.303757	0	0	-1.58624	-1.08
60.541	4.71	0.126977	-0.556853	0.751549	-0.762918	-0.68572	0.958924	-0.945652	0.991906	-0.61218	-0.479946	0.175494	0.0950416	-0.887823	0.684857		0	0.303757	0	0.303757	-1.24875	-1.08
60.57	4.71	-0.0184067	-0.485201	0.84811	-0.907719	-0.632358	0.888096	-0.944343	0.999882	-0.786311	-0.392725	0.302589	-0.131433	-0.864217	0.767805		0	0.303757	-0.641251	0.641251	0.303757	-1.08
60.594	4.71	-0.145213	-0.404647	0.933985	-0.983306	-0.581517	0.801731	-0.943684	0.990485	-0.915928	-0.299905	0.453249	-0.400273	-0.831939	0.837891		0	0.303757	-0.945007	0.641251	1.24875	-1.08
60.621	4.71	-0.279993	-0.333103	0.976679	-0.999998	-0.519779	0.714693	-0.943352	0.964184	-0.975683	-0.225633	0.590281	-0.668964	-0.778073	0.894543		0	0.303757	-0.641251	0	1.55251	-1.08
60.645	4.71	-0.398217	-0.253786	0.997594	-0.988134	-0.443583	0.608513	-0.942687	0.92388	-0.999076	-0.16089	0.735502	-0.885149	-0.709362	0.951602		0	0.303757	-0.641251	-0.607498	1.55251	-1.08
60.674	4.71	-0.532403	-0.18158	0.997437	-0.966338	-0.370542	0.498775	-0.938959	0.855354	-0.995566	-0.103407	0.851798	-0.976552	-0.643141	0.984659		0	0	-0.641251	-0.607498	1.24875	-0.776245
60.701	4.71	-0.643831	-0.0954471	0.966233	-0.945652	-0.271155	0.369235	-0.928217	0.776889	-0.973391	-0.0295883	0.936112	-0.999958	-0.56348	0.999726		-0.303757	0	-0.945007	-0.607498	1.55251	-1.08
60.73	4.71	-0.750152	-0.0205912	0.908711	-0.928589	-0.163851	0.231078	-0.912597	0.68954	-0.945652	0.0373986	0.982119	-0.98434	-0.47819	0.990409		-0.303757	0	-0.945007	-0.607498	1.55251	-0.776245
60.754	4.71	-0.824589	0.0593724	0.836128	-0.910128	-0.0585591	0.114931	-0.896849	0.611597	-0.914226	0.105212	0.999678	-0.963983	-0.401902	0.958355		0	0	-0.945007	-0.607498	1.55251	-0.776245
60.781	4.71	-0.891146	0.126071	0.761215	-0.90166	0.0413955	0.0101851	-0.874591	0.51015	-0.881294	0.15972	0.992493	-0.945652	-0.330273	0.908293		0	0	-1.2825	-0.945007	1.24875	-0.776245
60.81	4.71	-0.945107	0.196128	0.687605	-0.898172	0.142916	-0.115556	-0.832493	0.395402	-0.838537	0.221554	0.965194	-0.926346	-0.247978	0.833375		-0.641251	0	-1.2825	-1.58624	0.945007	-0.134995
60.834	4.71	-0.97637	0.239069	0.604538	-0.895517	0.241011	-0.27906	-0.775554	0.303468	-0.785555	0.282508	0.916077	-0.911367	-0.169766	0.752721		-0.945007	0	-1.2825	-1.24875	0.607498	0.472504
60.861	4.71	-0.996313	0.288258	0.502238	-0.895517	0.34328	-0.438397	-0.702278	0.193585	-0.736981	0.331042	0.858934	-0.900358	-0.0844918	0.660275		-0.945007	0	-1.2825	-1.24875	0.607498	0.809998
60.89	4.71	-0.99839	0.366652	0.347764	-0.895517	0.461253	-0.576807	-0.609629	0.0812118	-0.682072	0.376863	0.792676	-0.891476	0.0144068	0.553187		-0.641251	-0.303757	-1.2825	-1.58624	0.607498	0.809998
60.914	4.71	-0.983385	0.483289	0.122874	-0.894626	0.561674	-0.793668	-0.524044	-0.0138053	-0.618312	0.43263	0.73059	-0.887362	0.103223	0.469024		-0.641251	0	-0.945007	-1.24875	-0.607498	0.809998
60.94	4.71	-0.955141	0.578107	-0.126475	-0.883645	0.646057	-0.9283	-0.454306	-0.0995436	-0.558513	0.485913	0.661776	-0.885046	0.188277	0.369235		-0.945007	-0.945007	-0.945007	-0.945007	-1.24875	0.809998
60.964	4.71	-0.919114	0.670147	-0.397522	-0.852418	0.713448	-0.98691	-0.381661	-0.271145	-0.479946	0.539975	0.57711	-0.881294	0.260372	0.282295		-0.641251	-0.945007	-0.641251	-1.24875	-1.24875	0.809998
60.994	4.71	-0.867046	0.745582	-0.651693	-0.798977	0.822849	-0.998585	-0.262481	-0.472749	-0.401902	0.587857	0.437832	-0.879396	0.363859	0.162462		-0.641251	-0.945007	-0.945007	-0.945007	-0.607498	0.809998
61.016	4.71	-0.827184	0.837891	-0.859768	-0.740351	0.929998	-0.981776	-0.152001	-0.575809	-0.306575	0.673111	0.240795	-0.875559	0.468337	-0.0228127		-0.303757	-0.945007	-1.2825	-1.24875	-1.24875	0.134995
61.041	4.71	-0.774953	0.890028	-0.945398	-0.692964	0.972424	-0.961824	-0.0515698	-0.674962	-0.239249	0.735502	0.0631433	-0.861691	0.571561	-0.272331		-0.641251	-0.945007	-1.2825	-0.607498	-0.607498	-0.438751
61.065	4.71	-0.715731	0.935407	-0.991038	-0.634679	0.997594	-0.945326	0.0483884	-0.767139	-0.171737	0.81132	-0.233635	-0.824089	0.68704	-0.593028		-0.641251	-1.2825	-1.2825	-0.607498	-1.24875	-1.08
61.094	4.71	-0.642657	0.971483	-0.999707	-0.579889	0.995043	-0.933335	0.151818	-0.861646	-0.110367	0.889572	-0.531876	-0.775554	0.78791	-0.849383		-0.641251	-1.2825	-1.58624	0	-1.24875	-1.08
61.121	4.71	-0.591996	0.99897	-0.983807	-0.509491	0.963875	-0.925212	0.304494	-0.92388	-0.0375838	0.951602	-0.794883	-0.722625	0.874986	-0.984903		-0.641251	-1.2825	-1.92375	-0.303757	-1.24875	-0.776245
61.144	4.71	-0.528502	0.991612	-0.960999	-0.443583	0.915675	-0.920982	0.439828	-0.963366	0.0244049	0.989304	-0.926429	-0.6762	0.937859	-0.996705		-0.641251	-0.641251	-1.58624	0	-0.607498	-0.776245
61.166	4.71	-0.465976	0.958924	-0.940668	-0.373327	0.847462	-0.91704	0.561674	-0.987301	0.0733414	0.999893	-0.989364	-0.627698	0.982494	-0.968365		-0.641251	-0.945007	-1.58624	0	-0.945007	-0.776245
61.192	4.71	-0.405241	0.909544	-0.922918	-0.316078	0.768303	-0.911778	0.664188	-0.999431	0.122102	0.987605	-0.999958	-0.577442	0.999184	-0.953786		-0.641251	-0.641251	-1.58624	0.303757	-0.607498	-0.776245
61.224	4.71	-0.320955	0.828366	-0.905515	-0.223684	0.660275	-0.899486	0.79342	-0.99285	0.178446	0.948727	-0.982342	-0.507769	0.988978	-0.951659		-0.641251	-0.945007	-1.58624	0.303757	-0.607498	-1.08
61.254	4.71	-0.245955	0.70554	-0.887362	-0.116329	0.54063	-0.884113	0.885889	-0.966976	0.249736	0.877769	-0.957899	-0.436399	0.943879	-0.951659		-0.641251	-1.2825	-1.58624	0.641251	-0.303757	-0.438751
61.28	4.71	-0.193586	0.557346	-0.872645	-0.0145921	0.427012	-0.862704	0.937859	-0.930767	0.296864	0.788389	-0.942353	-0.373327	0.892196	-0.951966		-0.641251	-1.2825	-1.58624	0.945007	0	-0.438751
61.31	4.71	-0.178514	0.44501	-0.870192	0.0793239	0.309993	-0.8336	0.978572	-0.873842	0.333871	0.68978	-0.927097	-0.305623	0.828366	-0.952576		-0.303757	-1.2825	-1.58624	0.945007	0.303757	-0.438751
61.334	4.71	-0.154314	0.345888	-0.871176	0.171555	0.205706	-0.807318	0.995549	-0.818467	0.369441	0.583625	-0.915034	-0.237307	0.768303	-0.952576		-0.303757	-1.2825	-1.92375	0.641251	0.607498	-0.438751
61.357	4.71	-0.0873253	0.279415	-0.877964	0.270977	0.0741173	-0.770479	0.999792	-0.766154	0.417241	0.521993	-0.909297	-0.163851	0.712592	-0.952576		-0.303757	-1.2825	-1.58624	0.303757	0.607498	-0.776245
61.384	4.71	-0.0245412	0.199831	-0.885046	0.333871	-0.0827201	-0.717072	0.998224	-0.692866	0.484164	0.461056	-0.906362	-0.0924604	0.662525	-0.950733		-0.303757	-0.945007	-1.58624	0	0.607498	-0.776245
61.414	4.71	0.0536636	0.0741173	-0.890113	0.424498	-0.332369	-0.636223	0.977483	-0.611597	0.542498	0.353383	-0.903382	0.00240734	0.590909	-0.946623		-0.303757	-0.945007	-1.58624	-0.303757	1.24875	-0.776245
61.437	4.71	0.116318	-0.0727504	-0.890568	0.528139	-0.547869	-0.560999	0.933547	-0.554294	0.619737	0.185111	-0.900358	0.076333	0.516865	-0.944343		-0.303757	-0.945007	-1.58624	-0.303757	1.55251	-0.776245
61.464	4.71	0.223589	-0.216096	-0.879396	0.599125	-0.700298	-0.504319	0.88439	-0.480839	0.68704	0.0231832	-0.894178	0.144895	0.43873	-0.942687		-0.303757	-0.641251	-0.945007	-0.945007	1.24875	-0.134995
61.492	4.71	0.368467	-0.430291	-0.84448	0.69571	-0.852534	-0.418318	0.806486	-0.399624	0.770998	-0.221951	-0.871176	0.239069	0.307139	-0.938615		-0.303757	0	-1.58624	-0.945007	0.945007	-0.438751
61.516	4.71	0.498228	-0.641011	-0.802571	0.786059	-0.936255	-0.341575	0.728538	-0.32821	0.858023	-0.473988	-0.837446	0.336697	0.160488	-0.931891		-0.303757	-0.303757	-1.2825	-0.607498	0.607498	-0.438751
61.544	4.71	0.635578	-0.786928	-0.758229	0.87353	-0.980466	-0.261516	0.653489	-0.24298	0.921299	-0.691681	-0.795355	0.437132	-0.0148142	-0.920982		-0.303757	-0.945007	-0.945007	-0.607498	0.607498	-0.134995
61.574	4.71	0.757209	-0.904333	-0.668799	0.942291	-0.999872	-0.168781	0.541471	-0.151282	0.968068	-0.873728	-0.722625	0.582993	-0.310591	-0.898172		-0.303757	-0.945007	-1.2825	-0.607498	0.303757	0.809998
61.596	4.71	0.825456	-0.975683	-0.54852	0.976031	-0.992904	-0.0844918	0.43873	-0.0873253	0.992762	-0.969655	-0.656065	0.704279	-0.586568	-0.866722		-0.303757	-0.945007	-0.945007	-0.607498	-0.607498	0.472504
61.621	4.71	0.893913	-0.996803	-0.481699	0.994556	-0.975853	-0.0115924	0.353383	-0.0122713	0.999792	-0.995587	-0.60247	0.79342	-0.790003	-0.822955		-0.303757	-0.303757	-0.945007	-0.607498	-1.58624	0.809998
61.644	4.71	0.94206	-0.998066	-0.410126	0.999401	-0.949799	0.0833107	0.272688	0.0567269	0.995043	-0.998128	-0.546846	0.881678	-0.937653	-0.763421		-0.303757	-0.641251	-1.2825	-0.303757	-1.58624	1.14751
61.67	4.71	0.978317	-0.98434	-0.340635	0.982824	-0.921759	0.18533	0.208641	0.13154	0.974881	-0.983986	-0.493051	0.947846	-0.996044	-0.692964		-0.303757	-0.945007	-0.945007	-0.607498	-1.58624	0.809998
61.694	4.71	0.99706	-0.959323	-0.268266	0.945193	-0.896406	0.279629	0.145665	0.202607	0.928809	-0.96155	-0.44179	0.985519	-0.995083	-0.616739		-0.303757	-0.303757	-1.2825	-0.945007	-1.58624	0.809998
61.716	4.71	0.998941	-0.930799	-0.20121	0.881574	-0.871667	0.363859	0.0681325	0.266712	0.865018	-0.938959	-0.392725	0.999792	-0.973391	-0.532535		-0.303757	-0.303757	-1.2825	-0.607498	-1.89	0.809998
61.742	4.71	0.982823	-0.904238	-0.14112	0.80352	-0.849793	0.434432	-0.0198134	0.333999	0.796319	-0.920592	-0.35937	0.992493	-0.959323	-0.448952		-0.303757	-0.641251	-0.945007	-0.607498	-2.19376	0.809998
61.765	4.71	0.950008	-0.868215	-0.0755207	0.691949	-0.83027	0.515343	-0.163083	0.389759	0.710484	-0.898172	-0.31418	0.960051	-0.951966	-0.3547		-0.303757	-0.303757	-0.945007	-0.607498	-1.89	0.134995
61.786	4.71	0.908528	-0.831939	-0.00559262	0.590909	-0.817809	0.589474	-0.320081	0.435857	0.622697	-0.879872	-0.277886	0.91807	-0.949171	-0.273079		0	0	-0.641251	-0.607498	-2.19376	-0.776245
61.812	4.71	0.844032	-0.803763	0.053382	0.490955	-0.810844	0.683398	-0.534414	0.495565	0.552354	-0.865222	-0.243131	0.866519	-0.947586	-0.171737		0.303757	0	0	-0.945007	-2.19376	-1.08
61.844	4.71	0.764179	-0.770479	0.129046	0.357122	-0.809085	0.792811	-0.808627	0.580814	0.476074	-0.846082	-0.194348	0.799934	-0.947586	-0.0345858		0.641251	0	0.607498	-0.303757	-2.19376	-1.08
61.866	4.71	0.707107	-0.736305	0.204945	0.240795	-0.809085	0.864627	-0.95325	0.643832	0.375731	-0.822386	-0.152989	0.733315	-0.947266	0.0853036		0.641251	0	0.945007	-0.303757	-1.89	-1.08
61.891	4.71	0.636762	-0.714279	0.255541	0.154563	-0.809085	0.907127	-0.997889	0.713585	0.296652	-0.800778	-0.121293	0.670725	-0.945326	0.193185		0.641251	0	0.945007	-0.607498	-2.19376	-0.776245
61.92	4.71	0.561931	-0.692243	0.331042	0.0171845	-0.809085	0.948798	-0.990327	0.793975	0.185111	-0.763421	-0.0864845	0.582812	-0.939645	0.310204		0.641251	0.303757	0.945007	-0.607498	-1.89	-1.38374
61.944	4.71	0.492898	-0.673987	0.414513	-0.169	-0.805544	0.977319	-0.967864	0.852961	0.0251826	-0.71077	-0.0465758	0.491826	-0.930799	0.409045		0	0.303757	0.945007	-0.303757	-1.58624	-1.38374
61.967	4.71	0.42339	-0.658326	0.523034	-0.386483	-0.781204	0.992762	-0.956159	0.900016	-0.147277	-0.647724	-0.00659261	0.381284	-0.919809	0.484164		0	0	0.607498	0	-1.24875	-1.08
61.992	4.71	0.339777	-0.632358	0.622088	-0.574354	-0.751671	0.999849	-0.950733	0.942573	-0.326705	-0.581517	0.0304027	0.280376	-0.908881	0.559189		0	0.303757	0.303757	0	-1.24875	-1.08
62.016	4.71	0.248928	-0.589624	0.71764	-0.777584	-0.692964	0.987917	-0.9463	0.973293	-0.541159	-0.497394	0.0932716	0.133783	-0.894626	0.64682		0	0.641251	0.303757	0.303757	-1.24875	-1.08
62.041	4.71	0.130019	-0.529993	0.805434	-0.895616	-0.645435	0.948727	-0.944343	0.994879	-0.731019	-0.413771	0.175494	-0.0268115	-0.881294	0.721805		0	0.303757	0	0.303757	-0.607498	-1.08
62.07	4.71	-0.0184067	-0.455196	0.888657	-0.975242	-0.589624	0.875363	-0.943352	0.999322	-0.872265	-0.328384	0.320642	-0.298208	-0.85554	0.800067		0	0.303757	-0.303757	0.641251	0.607498	-1.08
62.094	4.71	-0.148248	-0.371471	0.958703	-0.999976	-0.531688	0.793285	-0.943352	0.987057	-0.96324	-0.236335	0.488533	-0.577624	-0.809672	0.865129		0	0.303757	-0.641251	-0.303757	1.55251	-1.08
62.117	4.71	-0.262275	-0.303718	0.990577	-0.990188	-0.464077	0.69555	-0.943352	0.963776	-0.995587	-0.163851	0.63993	-0.815629	-0.751671	0.92438		0	0.303757	-0.641251	-0.303757	1.55251	-1.08
62.142	4.71	-0.385516	-0.24022	0.99998	-0.972233	-0.398236	0.599747	-0.941681	0.920318	-0.998978	-0.106391	0.760061	-0.940403	-0.695124	0.967312		0	0	-0.641251	-0.607498	1.24875	-1.08
62.174	4.71	-0.533701	-0.169766	0.985819	-0.949171	-0.297041	0.456614	-0.934408	0.840725	-0.984865	-0.0375838	0.888198	-0.997889	-0.616739	0.99669		0	0	-0.641251	-0.607498	1.24875	-0.776245
62.196	4.71	-0.626057	-0.0864845	0.933547	-0.934408	-0.20121	0.323272	-0.922918	0.778816	-0.953786	0.0373986	0.957269	-0.994259	-0.541813	0.997782		-0.303757	0	-0.641251	-0.303757	1.24875	-0.776245
62.221	4.71	-0.721066	-0.0315874	0.883455	-0.922146	-0.120301	0.219386	-0.912597	0.707107	-0.933335	0.0902842	0.988106	-0.977779	-0.479946	0.981699		-0.303757	0	-0.945007	-0.303757	1.24875	-0.776245
62.25	4.71	-0.814036	0.0334011	0.815264	-0.91382	-0.0175917	0.105986	-0.898172	0.615231	-0.906362	0.15083	0.999971	-0.956743	-0.397318	0.938128		-0.303757	0	-1.2825	-0.945007	1.24875	-0.776245
62.274	4.71	-0.87828	0.105212	0.735352	-0.911778	0.076333	0.0031853	-0.880821	0.52459	-0.869699	0.216675	0.987448	-0.938615	-0.321765	0.881574		-0.303757	0	-1.2825	-1.24875	1.24875	-0.438751
62.296	4.71	-0.923292	0.156758	0.669983	-0.911778	0.16564	-0.106612	-0.850846	0.442747	-0.832493	0.269051	0.961713	-0.922918	-0.248947	0.818149		-0.945007	0	-1.2825	-1.58624	0.945007	-0.134995
62.321	4.71	-0.961702	0.18533	0.611682	-0.911778	0.242951	-0.224875	-0.805544	0.352728	-0.797773	0.312104	0.925815	-0.912597	-0.180596	0.74743		-1.2825	0	-1.2825	-1.58624	0.607498	0.134995
62.345	4.71	-0.988022	0.238098	0.51172	-0.911778	0.356396	-0.417611	-0.736305	0.262274	-0.75627	0.359197	0.870484	-0.90166	-0.100423	0.662525		-0.945007	0	-1.2825	-1.58624	0.607498	1.14751
62.374	4.71	-0.999995	0.309253	0.378509	-0.911778	0.461253	-0.536948	-0.658326	0.148248	-0.716375	0.403563	0.810605	-0.894178	-0.015592	0.566445		-0.945007	-0.303757	-1.2825	-1.58624	0.607498	0.809998
62.4	4.71	-0.992099	0.42178	0.165421	-0.910128	0.564153	-0.7405	-0.573353	0.0383399	-0.663579	0.460366	0.745434	-0.888742	0.076333	0.471671		-1.2825	0	-0.641251	-1.24875	-0.607498	0.809998
62.424	4.71	-0.970403	0.525589	-0.0757421	-0.900358	0.63993	-0.907719	-0.501726	-0.049068	-0.610422	0.515343	0.683966	-0.885511	0.158733	0.384979		-0.945007	-0.641251	-0.945007	-1.24875	-1.58624	0.809998
62.454	4.71	-0.931327	0.623653	-0.330482	-0.871176	0.729375	-0.989071	-0.416501	-0.204109	-0.539289	0.569097	0.581186	-0.880821	0.25264	0.283254		-0.641251	-0.641251	-1.2825	-0.945007	-1.58624	1.14751
62.476	4.71	-0.895966	0.727319	-0.641011	-0.824089	0.825116	-0.99911	-0.317027	-0.379847	-0.44179	0.638392	0.427916	-0.879396	0.334814	0.190023		-0.641251	-0.945007	-1.2825	-1.58624	-0.607498	0.809998
62.501	4.71	-0.852159	0.801863	-0.808627	-0.779328	0.918949	-0.98538	-0.213926	-0.524589	-0.368684	0.69571	0.275573	-0.873133	0.417241	0.0401745		-0.641251	-0.945007	-1.2825	-0.945007	-0.945007	0.809998
62.524	4.71	-0.805941	0.86613	-0.931245	-0.727446	0.967565	-0.966338	-0.121293	-0.626057	-0.29035	0.75876	0.0591508	-0.853462	0.511051	-0.166042		-0.641251	-0.945007	-1.2825	-0.607498	-0.607498	0.134995
62.55	4.71	-0.747101	0.914555	-0.984203	-0.673248	0.992641	-0.948856	-0.0185916	-0.729514	-0.225633	0.829609	-0.212189	-0.814341	0.628332	-0.458951		-0.641251	-1.2825	-1.2825	-0.945007	-1.24875	-0.438751
62.574	4.71	-0.688429	0.956397	-1	-0.620667	0.999293	-0.935825	0.0733414	-0.81225	-0.157929	0.896324	-0.474869	-0.767282	0.727319	-0.730337		-0.641251	-0.945007	-1.58624	-0.945007	-1.24875	-1.08
62.604	4.71	-0.61644	0.988106	-0.990602	-0.556853	0.975103	-0.925212	0.223503	-0.895966	-0.100423	0.943953	-0.751818	-0.709362	0.837344	-0.949241		-0.641251	-0.945007	-1.58624	-0.303757	-1.24875	-0.438751
62.627	4.71	-0.575808	0.999216	-0.966338	-0.489567	0.925815	-0.920592	0.37964	-0.941544	-0.0295883	0.987951	-0.931245	-0.656819	0.919343	-1		-0.641251	-0.945007	-1.58624	0	-0.607498	-0.438751
62.654	4.71	-0.499557	0.981699	-0.9463	-0.437299	0.865018	-0.917438	0.496366	-0.978948	0.0224055	0.999994	-0.986421	-0.608043	0.968068	-0.981966		-0.641251	-0.945007	-1.58624	0	-0.607498	-1.08
62.684	4.71	-0.42478	0.927693	-0.923303	-0.355634	0.763803	-0.912597	0.637622	-0.998719	0.0833107	0.982078	-0.997743	-0.540972	0.998466	-0.954385		-0.641251	-0.945007	-1.58624	0	-0.607498	-0.776245
62.706	4.71	-0.365613	0.833375	-0.904238	-0.275964	0.670725	-0.903382	0.756802	-0.998719	0.151818	0.930284	-0.978404	-0.47819	0.993666	-0.950733		-0.641251	-0.945007	-1.58624	0	-0.607498	-0.438751
62.731	4.71	-0.30493	0.758615	-0.8892	-0.203168	0.588486	-0.894178	0.835701	-0.985798	0.202008	0.876328	-0.96155	-0.422854	0.969501	-0.950733		-0.641251	-0.945007	-1.58624	0.303757	-0.607498	-0.438751
62.76	4.71	-0.235533	0.644359	-0.877005	-0.107385	0.471671	-0.874591	0.906284	-0.955594	0.251672	0.794501	-0.942687	-0.355634	0.920432	-0.950733		-0.641251	-0.641251	-1.58624	0.641251	-0.303757	-0.438751
62.784	4.71	-0.205611	0.505693	-0.871667	-0.000592654	0.356188	-0.84448	0.954628	-0.917901	0.29113	0.683966	-0.925212	-0.29322	0.864012	-0.950733		-0.641251	-1.2825	-1.58624	1.2825	-0.303757	-0.438751
62.807	4.71	-0.199602	0.417039	-0.871667	0.0773301	0.246615	-0.813178	0.985519	-0.873842	0.323482	0.580372	-0.910542	-0.234392	0.804709	-0.950733		0	-1.2825	-1.92375	0.945007	0.607498	-0.776245
62.834	4.71	-0.137621	0.354319	-0.871667	0.15577	0.140717	-0.779954	0.995735	-0.813144	0.355461	0.516009	-0.903382	-0.18158	0.756657	-0.950733		-0.303757	-1.2825	-1.58624	0.303757	0.945007	-0.776245
62.864	4.71	-0.044471	0.272688	-0.878442	0.271939	-0.0378057	-0.712877	0.999923	-0.735779	0.445209	0.447694	-0.896849	-0.0954471	0.693392	-0.949799		-0.641251	-1.2825	-1.58624	0	0.945007	-0.776245
62.886	4.71	-0.00460164	0.153575	-0.885511	0.337639	-0.217073	-0.643141	0.994637	-0.67835	0.521329	0.340252	-0.892831	-0.0115924	0.63359	-0.947266		-0.303757	-0.945007	-1.58624	0	1.24875	-0.776245
62.911	4.71	0.0582583	0.0451699	-0.887823	0.407219	-0.384637	-0.581517	0.971667	-0.61644	0.561674	0.227184	-0.8892	0.0483884	0.571379	-0.944672		0	-0.945007	-1.58624	-0.303757	1.55251	-0.776245
62.94	4.71	0.155829	-0.0787331	-0.887823	0.506747	-0.591417	-0.515501	0.926944	-0.541462	0.63608	0.0571541	-0.886438	0.123094	0.488339	-0.943684		-0.303757	-0.945007	-1.58624	-0.607498	1.55251	-0.438751
62.964	4.71	0.254866	-0.254001	-0.866722	0.601524	-0.751158	-0.443583	0.868012	-0.471397	0.728005	-0.183764	-0.877005	0.212768	0.375731	-0.942353		0	-0.641251	-1.58624	-0.945007	0.945007	-0.776245
62.991	4.71	0.388345	-0.438397	-0.835253	0.679006	-0.864329	-0.370542	0.802328	-0.392581	0.803652	-0.410329	-0.852418	0.302589	0.238854	-0.937576		-0.303757	-0.641251	-0.945007	-0.607498	0.607498	-0.776245
63.015	4.71	0.512786	-0.637936	-0.778073	0.774805	-0.944416	-0.295131	0.722344	-0.318048	0.886815	-0.655477	-0.802571	0.417241	0.0401745	-0.926346		-0.303757	-0.641251	-1.2825	-0.607498	0.607498	-0.134995
63.044	4.71	0.658962	-0.780718	-0.724696	0.872066	-0.985757	-0.216856	0.640528	-0.228073	0.940265	-0.822513	-0.743034	0.53576	-0.200448	-0.908881		0	-0.945007	-0.641251	-0.607498	-0.303757	0.809998
63.066	4.71	0.748119	-0.903049	-0.639304	0.936112	-0.999872	-0.130222	0.535572	-0.160372	0.980778	-0.945398	-0.673248	0.672371	-0.485395	-0.876524		-0.303757	-0.945007	-0.641251	-0.607498	-1.24875	0.809998
63.091	4.71	0.834863	-0.959103	-0.570893	0.968319	-0.994576	-0.0415807	0.443218	-0.0796821	0.995827	-0.986257	-0.623016	0.778585	-0.719314	-0.830827		0	-0.945007	-0.641251	-0.607498	-1.58624	0.809998
63.12	4.71	0.908528	-0.992811	-0.493051	0.994556	-0.974074	0.0643628	0.345888	0.0107381	0.999435	-0.999999	-0.560171	0.87353	-0.906456	-0.767282		0	-0.945007	-0.945007	-0.303757	-1.58624	0.809998
63.147	4.71	0.959572	-0.999641	-0.405561	0.998224	-0.942687	0.178446	0.268837	0.0980167	0.98462	-0.988741	-0.499995	0.950365	-0.991303	-0.68572		0	-0.945007	-0.945007	-0.945007	-1.58624	0.809998
63.172	4.71	0.987057	-0.997322	-0.318923	0.978732	-0.913006	0.273863	0.207663	0.177005	0.946168	-0.965561	-0.448952	0.986023	-0.996944	-0.608043		0	-0.945007	-1.2825	-0.607498	-1.24875	0.809998
63.204	4.71	0.999801	-0.975853	-0.237307	0.91807	-0.879872	0.372227	0.116917	0.27852	0.890838	-0.938615	-0.392725	0.999993	-0.971999	-0.506907		-0.303757	-0.945007	-0.945007	-0.303757	-1.58624	0.809998
63.227	4.71	0.990485	-0.913006	-0.150024	0.814104	-0.850846	0.455922	0.0231832	0.338333	0.788389	-0.911778	-0.344393	0.986318	-0.956159	-0.408302		0	-0.641251	-0.945007	-0.607498	-1.89	0.809998
63.254	4.71	0.958704	-0.878442	-0.0815022	0.728538	-0.824655	0.530684	-0.105617	0.406643	0.714693	-0.891929	-0.305623	0.954263	-0.950111	-0.324604		-0.303757	0	-0.945007	-0.607498	-2.19376	0.472504
63.284	4.71	0.898001	-0.841791	0.00140735	0.594935	-0.802571	0.644529	-0.34554	0.476799	0.611682	-0.870192	-0.250883	0.893996	-0.9463	-0.213926		0.303757	0	-0.641251	-0.607498	-1.89	-1.08
63.306	4.71	0.843208	-0.79717	0.0833107	0.476954	-0.793533	0.749567	-0.597849	0.527199	0.51172	-0.851371	-0.206105	0.833375	-0.945652	-0.101418		0.641251	0	-0.303757	-0.303757	-2.19376	-1.08
63.332	4.71	0.784556	-0.772388	0.142916	0.383133	-0.789867	0.824551	-0.813889	0.5957	0.441424	-0.837446	-0.166809	0.780325	-0.945326	0.00140735		0.641251	0	0.607498	-0.945007	-1.89	-0.776245
63.364	4.71	0.701663	-0.749689	0.215699	0.255326	-0.789867	0.898529	-0.970384	0.690651	0.35899	-0.816078	-0.110367	0.694112	-0.942687	0.136975		0.641251	0	0.945007	-0.607498	-2.19376	-1.38374
63.386	4.71	0.641481	-0.720548	0.290173	0.128826	-0.787408	0.939924	-0.999926	0.755201	0.225236	-0.779954	-0.0805054	0.610891	-0.938615	0.25844		0.641251	0	0.945007	-0.607498	-1.89	-1.38374
63.412	4.71	0.57204	-0.704411	0.358264	0.0161846	-0.786791	0.967312	-0.983986	0.823721	0.110956	-0.743034	-0.0605556	0.533882	-0.931891	0.355461		0.303757	0.641251	0.945007	-0.303757	-1.24875	-1.38374
63.434	4.71	0.507509	-0.688626	0.430826	-0.15716	-0.779954	0.984659	-0.965561	0.872346	-0.0517915	-0.692243	-0.0205912	0.448588	-0.924069	0.430826		0	0.641251	0.945007	-0.303757	-1.24875	-1.38374
63.461	4.71	0.42339	-0.673248	0.532378	-0.381866	-0.750351	0.997234	-0.953786	0.927363	-0.217073	-0.632358	0.0314022	0.331776	-0.911367	0.512769		0	0	0.303757	-0.303757	-1.24875	-1.08
63.485	4.71	0.338333	-0.640841	0.646057	-0.609012	-0.692964	0.998398	-0.947586	0.960857	-0.430291	-0.546846	0.0882922	0.188059	-0.898172	0.59431		0	0.303757	0.303757	0	-1.24875	-1.08
63.514	4.71	0.220598	-0.593655	0.736179	-0.788776	-0.639304	0.975764	-0.944672	0.990695	-0.630203	-0.462305	0.16564	0.0201839	-0.882707	0.670889		0	0.641251	0	0.303757	-0.945007	-1.08
63.541	4.71	0.0903818	-0.515501	0.845984	-0.924916	-0.579074	0.905342	-0.943684	0.999981	-0.821943	-0.365893	0.30735	-0.272331	-0.85554	0.760061		0	0.945007	-0.641251	0.641251	0.303757	-1.08
63.57	4.71	-0.0567262	-0.433698	0.923232	-0.987704	-0.524896	0.823859	-0.943684	0.991906	-0.930148	-0.278846	0.461253	-0.558698	-0.812596	0.835701		0	0.945007	-0.641251	0	1.24875	-1.08
63.597	4.71	-0.198099	-0.343454	0.975593	-0.99938	-0.454306	0.721652	-0.943684	0.967366	-0.985924	-0.19827	0.631439	-0.822513	-0.748364	0.907127		0	0	-0.641251	-0.303757	1.55251	-1.08
63.624	4.71	-0.332553	-0.258619	0.997863	-0.984516	-0.380736	0.617991	-0.942687	0.92388	-0.999998	-0.126255	0.771635	-0.946372	-0.680608	0.956397		0	0	-0.641251	-0.607498	1.24875	-1.08
63.654	4.71	-0.476799	-0.180596	0.994637	-0.957899	-0.277886	0.486593	-0.936878	0.851355	-0.988741	-0.0515698	0.891392	-0.997265	-0.596066	0.992397		0	0	-0.945007	-0.607498	0.945007	-1.08
63.676	4.71	-0.574554	-0.100423	0.953964	-0.939645	-0.180596	0.363652	-0.926346	0.783604	-0.961824	0.0314022	0.954925	-0.995376	-0.512928	0.999721		0	0	-0.945007	-0.607498	1.24875	-0.776245
63.702	4.71	-0.676093	-0.0445779	0.905342	-0.927097	-0.0874807	0.247584	-0.91704	0.706021	-0.937923	0.0882922	0.987005	-0.978404	-0.443583	0.988529		0	-0.303757	-0.945007	-0.607498	1.24875	-0.776245
63.734	4.71	-0.785507	0.0144068	0.838315	-0.91382	0.0284035	0.127835	-0.902953	0.600617	-0.911367	0.158733	0.999907	-0.953786	-0.3547	0.949671		-0.303757	-0.303757	-1.2825	-0.303757	1.24875	-0.438751
63.757	4.71	-0.848121	0.0902842	0.753379	-0.908881	0.122102	0.0251826	-0.885511	0.516732	-0.869699	0.232267	0.985819	-0.931528	-0.275003	0.896225		0	-0.303757	-1.2825	-1.24875	1.24875	-0.438751
63.784	4.71	-0.910441	0.136975	0.693392	-0.905515	0.203966	-0.0747449	-0.860165	0.405242	-0.832493	0.285384	0.962259	-0.913006	-0.204147	0.84265		0	0	-1.2825	-1.24875	1.24875	-0.134995
63.814	4.71	-0.959571	0.173525	0.617205	-0.904238	0.318747	-0.233635	-0.802571	0.297616	-0.783695	0.346097	0.908711	-0.893281	-0.115335	0.755348		-0.945007	0	-1.2825	-1.24875	0.607498	0.134995
63.836	4.71	-0.98448	0.242951	0.501373	-0.904238	0.429923	-0.443782	-0.730868	0.21311	-0.728817	0.406306	0.844261	-0.879396	-0.0325869	0.668496		-1.2825	0	-1.2825	-1.24875	0.607498	1.14751
63.862	4.71	-0.999011	0.314953	0.385902	-0.904238	0.530684	-0.575172	-0.659078	0.116318	-0.68572	0.446104	0.792676	-0.872645	0.0443928	0.578742		-0.945007	-0.303757	-1.2825	-1.24875	0.303757	0.809998
63.886	4.71	-0.997176	0.414513	0.174291	-0.900793	0.624435	-0.778213	-0.577442	0.0276078	-0.634679	0.505885	0.719572	-0.869699	0.135985	0.48397		-0.641251	-0.303757	-1.2825	-1.24875	-0.303757	1.14751
63.911	4.71	-0.979877	0.515343	-0.0348077	-0.890113	0.687766	-0.908973	-0.51807	-0.0903812	-0.586388	0.551705	0.653489	-0.86871	0.209836	0.399696		-0.945007	-0.303757	-1.2825	-0.945007	-1.58624	1.14751
63.935	4.71	-0.952375	0.615017	-0.314391	-0.858631	0.771635	-0.988624	-0.437299	-0.199602	-0.531688	0.608689	0.52795	-0.864217	0.296864	0.296652		-0.945007	-0.945007	-1.2825	-1.24875	-1.58624	1.14751
63.964	4.71	-0.908528	0.706406	-0.582511	-0.812596	0.849695	-0.999449	-0.349083	-0.417824	-0.464963	0.670147	0.366445	-0.858118	0.372227	0.186094		-0.641251	-0.945007	-1.2825	-1.24875	-0.607498	1.14751
63.991	4.71	-0.861646	0.803057	-0.829278	-0.754304	0.940265	-0.981776	-0.236335	-0.559391	-0.371471	0.737531	0.139727	-0.841791	0.47627	-0.0288107		-0.303757	-0.945007	-1.2825	-1.24875	-0.945007	0.134995
64.02	4.71	-0.804121	0.871576	-0.948926	-0.697278	0.979989	-0.960165	-0.130222	-0.679476	-0.292263	0.808387	-0.121514	-0.807318	0.589474	-0.308689		-0.303757	-1.2825	-1.2825	-0.607498	-0.607498	-0.438751
64.044	4.71	-0.751165	0.927776	-0.996306	-0.636994	0.999263	-0.942687	-0.0355851	-0.769103	-0.210995	0.884027	-0.435699	-0.755615	0.703569	-0.627871		-0.945007	-1.2825	-1.58624	-0.607498	-1.24875	-1.08
64.067	4.71	-0.700569	0.968068	-0.998128	-0.579074	0.990547	-0.930433	0.0713467	-0.841555	-0.150024	0.932909	-0.694565	-0.69871	0.801265	-0.869809		-0.945007	-1.2825	-1.58624	-0.607498	-1.24875	-1.08
64.094	4.71	-0.637944	0.993465	-0.983807	-0.529145	0.956624	-0.922918	0.204945	-0.911706	-0.100423	0.970285	-0.853578	-0.649246	0.876435	-0.97845		-0.641251	-1.2825	-1.92375	-0.303757	-1.24875	-0.438751
64.124	4.71	-0.57204	0.997647	-0.959323	-0.454306	0.883455	-0.918232	0.371299	-0.96459	-0.0385831	0.997992	-0.972751	-0.588816	0.955517	-0.995279		-0.641251	-1.2825	-1.58624	0	-0.607498	-1.08
64.147	4.71	-0.521976	0.960609	-0.934408	-0.380736	0.796924	-0.91382	0.501565	-0.988491	0.0254046	0.988529	-0.999992	-0.532535	0.992397	-0.966594		-0.641251	-1.2825	-1.58624	0	-0.607498	-1.08
64.172	4.71	-0.455083	0.908293	-0.919416	-0.318923	0.714693	-0.906784	0.61738	-0.999735	0.0733414	0.956333	-0.991535	-0.482575	0.999619	-0.953786		-0.641251	-1.2825	-1.58624	0	-0.607498	-0.438751
64.204	4.71	-0.379848	0.828366	-0.906362	-0.223684	0.60613	-0.893281	0.754182	-0.991511	0.126071	0.897552	-0.967105	-0.410126	0.9762	-0.951966		-0.641251	-1.2825	-1.58624	0.303757	-0.607498	-0.438751
64.226	4.71	-0.32531	0.704122	-0.888742	-0.123278	0.493566	-0.877005	0.851273	-0.973293	0.194166	0.801731	-0.945326	-0.344393	0.930284	-0.951966		-0.303757	-1.2825	-1.58624	0.641251	-0.303757	-0.438751
64.251	4.71	-0.268191	0.590102	-0.880821	-0.0405815	0.388668	-0.853983	0.907548	-0.94206	0.226427	0.721652	-0.929698	-0.292263	0.88439	-0.951966		-0.303757	-1.2825	-1.58624	1.2825	-0.303757	-1.08
64.28	4.71	-0.232551	0.476954	-0.876524	0.0473896	0.277495	-0.822955	0.955811	-0.893224	0.263267	0.617205	-0.911778	-0.236335	0.822154	-0.951966		-0.303757	-1.2825	-1.58624	0.945007	0.607498	-0.776245
64.306	4.71	-0.210112	0.381284	-0.876524	0.147863	0.156539	-0.789867	0.985178	-0.835706	0.299728	0.506556	-0.899049	-0.169766	0.758615	-0.951966		-0.641251	-1.2825	-1.92375	0.303757	0.607498	-0.776245
64.331	4.71	-0.145213	0.313793	-0.876524	0.249736	0.0191841	-0.744371	0.993803	-0.775922	0.346097	0.432429	-0.890568	-0.101418	0.699848	-0.951966		-0.303757	-1.2825	-1.58624	0	0.945007	-0.776245
64.355	4.71	-0.0812111	0.224262	-0.881294	0.329154	-0.163083	-0.682072	0.999749	-0.715731	0.43263	0.342132	-0.885046	-0.0145921	0.644359	-0.950111		-0.303757	-1.2825	-1.58624	0	0.945007	-0.776245
64.384	4.71	-0.0138052	0.114931	-0.886438	0.386107	-0.35771	-0.616739	0.993999	-0.633207	0.495497	0.23594	-0.879872	0.0513847	0.590102	-0.947586		-0.303757	-0.945007	-1.58624	-0.607498	1.24875	-0.776245
64.411	4.71	0.0674441	-0.0378057	-0.8892	0.485913	-0.567787	-0.541813	0.962801	-0.564466	0.562501	0.0491655	-0.877005	0.120117	0.514295	-0.9463		-0.303757	-0.945007	-1.58624	-0.607498	1.24875	-0.776245
64.435	4.71	0.157344	-0.194566	-0.884113	0.583805	-0.739828	-0.472031	0.912021	-0.502213	0.6529	-0.161109	-0.874591	0.216675	0.399696	-0.945326		-0.303757	-0.641251	-1.58624	-0.945007	1.24875	-0.776245
64.464	4.71	0.279993	-0.354907	-0.861691	0.670889	-0.855655	-0.400069	0.857394	-0.423391	0.730058	-0.378166	-0.858118	0.305447	0.26691	-0.939987		-0.303757	-0.641251	-1.2825	-0.607498	0.607498	-0.776245
64.491	4.71	0.426168	-0.579255	-0.8155	0.767805	-0.938346	-0.324604	0.777188	-0.345541	0.830167	-0.650175	-0.809085	0.419966	0.0421728	-0.927472		-0.303757	-0.945007	-1.2825	-0.607498	0.607498	-0.438751
64.52	4.71	0.579565	-0.759025	-0.748364	0.867626	-0.985418	-0.245071	0.697702	-0.262275	0.906284	-0.840288	-0.747701	0.554205	-0.211212	-0.908881		-0.303757	-0.945007	-1.2825	-0.607498	-0.303757	0.472504
64.544	4.71	0.690651	-0.891123	-0.677672	0.932187	-0.999856	-0.16089	0.602145	-0.190575	0.961224	-0.952644	-0.677672	0.691387	-0.497587	-0.877964		-0.303757	-0.303757	-0.945007	-0.607498	-1.58624	0.809998
64.571	4.71	0.793042	-0.959947	-0.610422	0.972424	-0.993599	-0.0615537	0.501373	-0.111747	0.987951	-0.99293	-0.614374	0.803652	-0.755105	-0.829154		-0.303757	-0.945007	-1.2825	-0.607498	-1.58624	1.14751
64.595	4.71	0.870087	-0.994176	-0.531688	0.996771	-0.970088	0.053382	0.394189	-0.0429384	0.999792	-0.998689	-0.554359	0.902012	-0.934487	-0.76148		-0.303757	-0.945007	-0.641251	-0.607498	-1.58624	0.809998
64.624	4.71	0.940506	-0.999482	-0.464963	0.997578	-0.942687	0.15083	0.32611	0.0429381	0.994322	-0.985038	-0.504319	0.959833	-0.995006	-0.692964		-0.303757	-0.945007	-0.945007	-0.607498	-1.58624	0.809998
64.646	4.71	0.970403	-0.983986	-0.368684	0.972605	-0.911367	0.257474	0.253392	0.107172	0.962801	-0.957611	-0.448952	0.991641	-0.993934	-0.612004		-0.303757	-0.945007	-0.641251	-0.303757	-1.24875	0.809998
64.674	4.71	0.994879	-0.963181	-0.299905	0.934263	-0.885511	0.336697	0.191004	0.184547	0.920432	-0.937576	-0.408302	0.999993	-0.973848	-0.535072		-0.303757	-0.641251	-0.303757	-0.607498	-1.24875	0.809998
64.704	4.71	0.997925	-0.932615	-0.209039	0.841571	-0.852418	0.430826	0.0940461	0.266712	0.848522	-0.912597	-0.349083	0.984091	-0.956159	-0.431895		-0.303757	-0.641251	-0.945007	-0.607498	-1.89	0.809998
64.726	4.71	0.982823	-0.899486	-0.106391	0.731954	-0.824089	0.512769	-0.0228127	0.320956	0.752721	-0.884113	-0.299905	0.942216	-0.948856	-0.334046		-0.303757	0	-0.945007	-0.303757	-2.19376	0.472504
64.751	4.71	0.949528	-0.871176	-0.0405815	0.638221	-0.806136	0.595114	-0.179831	0.379847	0.672947	-0.86871	-0.262481	0.896668	-0.945326	-0.247978		0	0	-0.641251	-0.945007	-1.89	-0.134995
64.775	4.71	0.902012	-0.837446	0.0314022	0.526251	-0.793533	0.694991	-0.415793	0.439994	0.585248	-0.85554	-0.211972	0.837769	-0.943684	-0.14112		0.641251	0	-0.303757	-0.303757	-1.89	-1.08
64.804	4.71	0.837387	-0.811429	0.0962581	0.425202	-0.789867	0.784201	-0.667477	0.51015	0.50914	-0.842869	-0.169766	0.780325	-0.943352	-0.0325869		0.641251	0	0.607498	-0.945007	-2.19376	-1.08
64.831	4.71	0.776889	-0.786791	0.167612	0.315691	-0.789867	0.86007	-0.887925	0.582062	0.417039	-0.825785	-0.120301	0.70554	-0.941344	0.0853036		0.641251	0	0.945007	-0.945007	-1.89	-1.38374
64.86	4.71	0.704934	-0.768563	0.226427	0.205706	-0.791704	0.910051	-0.990358	0.657807	0.328944	-0.807907	-0.0904688	0.619563	-0.936528	0.220578		0.641251	0	0.945007	-0.607498	-1.58624	-1.08
64.884	4.71	0.643832	-0.749689	0.305447	0.0741173	-0.794141	0.947846	-0.995844	0.728464	0.222312	-0.77429	-0.0635498	0.536417	-0.930799	0.331985		0.641251	0.303757	0.945007	-0.607498	-1.58624	-1.08
64.911	4.71	0.578314	-0.73495	0.380565	-0.0777362	-0.795961	0.97493	-0.973391	0.799537	0.11791	-0.732912	-0.0185916	0.44501	-0.922918	0.422686		0.641251	0	0.945007	-0.303757	-1.24875	-1.08
64.934	4.71	0.519356	-0.725384	0.483289	-0.26366	-0.788639	0.990162	-0.958756	0.854558	-0.00381468	-0.679875	0.0334011	0.331776	-0.911778	0.498968		0.641251	0.641251	0.607498	0	-1.58624	-1.08
64.956	4.71	0.470043	-0.71916	0.575657	-0.492374	-0.754304	0.999374	-0.951043	0.901349	-0.121514	-0.62536	0.0942672	0.199831	-0.898172	0.578107		0.641251	0	0.303757	0.945007	-1.24875	-0.776245
64.981	4.71	0.405242	-0.712877	0.661943	-0.674889	-0.721241	0.991612	-0.946623	0.947586	-0.236551	-0.560171	0.15972	0.0371767	-0.881294	0.664188		0.641251	0.641251	0.607498	0.945007	-0.607498	-0.776245
65.004	4.71	0.329658	-0.69871	0.766522	-0.835375	-0.673248	0.947135	-0.943352	0.977677	-0.380942	-0.477312	0.270977	-0.179831	-0.861183	0.74157		0.641251	0.945007	0	0.945007	0	-1.08
65.031	4.71	0.234042	-0.673987	0.854406	-0.937653	-0.620667	0.864012	-0.941681	0.99618	-0.519115	-0.402817	0.422686	-0.456284	-0.820676	0.816549		0.641251	0.303757	-0.303757	-0.303757	1.55251	-1.08
65.055	4.71	0.13762	-0.62536	0.924761	-0.988923	-0.553526	0.775928	-0.941344	0.999769	-0.664493	-0.325549	0.599125	-0.751158	-0.754304	0.881678		0.641251	0.945007	-0.303757	-0.303757	1.55251	-0.776245
65.084	4.71	0.0030673	-0.56348	0.963934	-0.999913	-0.481699	0.685424	-0.939987	0.98895	-0.772529	-0.261516	0.737531	-0.917526	-0.692964	0.935407		0.641251	0	-0.303757	-0.607498	1.55251	-0.438751
65.111	4.71	-0.126977	-0.475553	0.993118	-0.987195	-0.398236	0.590102	-0.938959	0.965395	-0.872753	-0.185512	0.858023	-0.992075	-0.616739	0.974258		0.641251	-0.303757	-0.303757	-0.607498	1.55251	-0.438751
65.139	4.71	-0.269668	-0.398236	0.999175	-0.963449	-0.306575	0.47871	-0.936528	0.917901	-0.942761	-0.118315	0.933268	-0.996372	-0.534227	0.99669		0.641251	-0.303757	-0.303757	-0.607498	1.55251	-0.776245
65.164	4.71	-0.3841	-0.31987	0.977694	-0.936878	-0.211972	0.366445	-0.929698	0.862424	-0.98473	-0.0415807	0.980385	-0.975853	-0.454306	0.998563		0.641251	-0.303757	-0.303757	-0.607498	1.55251	-0.776245
65.186	4.71	-0.478147	-0.259585	0.936034	-0.915034	-0.118315	0.244676	-0.919416	0.802293	-0.999316	0.0224055	0.999102	-0.957899	-0.378886	0.982639		0.641251	-0.303757	-0.641251	-0.607498	1.55251	-0.438751
65.212	4.71	-0.577062	-0.206105	0.88625	-0.900358	-0.0315874	0.137746	-0.904665	0.713585	-0.996944	0.0773301	0.995807	-0.942687	-0.312281	0.950607		0.641251	-0.303757	-0.641251	-0.607498	1.55251	-0.438751
65.244	4.71	-0.698377	-0.144089	0.805302	-0.881294	0.0733414	0.0201839	-0.879872	0.609167	-0.979425	0.144895	0.963875	-0.928217	-0.222709	0.883455		0.641251	-0.303757	-0.641251	-0.945007	1.55251	-0.134995
65.267	4.71	-0.773983	-0.0675412	0.716091	-0.872645	0.16564	-0.0956682	-0.849266	0.544039	-0.938959	0.213745	0.909544	-0.918232	-0.1431	0.802328		0.641251	-0.303757	-0.641251	-1.24875	0.945007	0.809998
65.294	4.71	-0.852961	-0.0175917	0.646651	-0.868215	0.25264	-0.22	-0.804357	0.450981	-0.900793	0.265196	0.853771	-0.911367	-0.070534	0.717485		0.641251	0	-0.641251	-1.24875	0.607498	0.809998
65.324	4.71	-0.922109	0.0473896	0.521993	-0.866722	0.380565	-0.449151	-0.724696	0.304929	-0.84448	0.315902	0.772129	-0.905515	0.0314022	0.604538		0.641251	0.303757	-0.641251	-1.24875	0.607498	0.809998
65.346	4.71	-0.957384	0.0882922	0.41249	-0.866722	0.498968	-0.582511	-0.640841	0.167938	-0.773023	0.374083	0.712592	-0.902092	0.126071	0.503967		0.641251	0.303757	-0.641251	-1.58624	0.607498	0.809998
65.371	4.71	-0.985278	0.113164	0.364583	-0.866722	0.580553	-0.751158	-0.572534	0.0414055	-0.716375	0.419058	0.651216	-0.900793	0.194166	0.435132		0.641251	0.303757	-0.641251	-1.24875	0	0.809998
65.394	4.71	-0.998476	0.153795	0.28613	-0.871667	0.643764	-0.923004	-0.49218	-0.0582577	-0.646198	0.486787	0.564795	-0.900793	0.26616	0.34495		0.641251	0.303757	-0.945007	-1.24875	-1.24875	0.809998
65.417	4.71	-0.99864	0.206902	0.193948	-0.877005	0.703569	-0.990358	-0.422854	-0.152798	-0.579889	0.567451	0.443218	-0.899486	0.336697	0.230105		0.303757	0.303757	-0.945007	-0.945007	-1.58624	0.809998
65.442	4.71	-0.985014	0.265196	0.0920548	-0.876524	0.766522	-0.99927	-0.347208	-0.266713	-0.512928	0.646057	0.313793	-0.894178	0.404477	0.0890671		0.303757	0.303757	-0.945007	-1.24875	-1.58624	0.472504
65.465	4.71	-0.957384	0.333871	-0.0368064	-0.858631	0.862104	-0.983265	-0.248947	-0.372741	-0.430993	0.718336	0.107974	-0.878442	0.496366	-0.137379		0.303757	0	-0.641251	-0.607498	-1.58624	-0.438751
65.486	4.71	-0.923292	0.419966	-0.179831	-0.826349	0.931824	-0.965561	-0.171737	-0.460538	-0.349083	0.78544	-0.103628	-0.85554	0.560018	-0.351165		-0.641251	0	-0.303757	-0.945007	-1.58624	-0.776245
65.512	4.71	-0.872346	0.484164	-0.304882	-0.785555	0.972424	-0.951043	-0.0755207	-0.566996	-0.278846	0.83128	-0.346479	-0.818958	0.632988	-0.620841		-0.641251	0	-0.641251	-0.607498	-0.945007	-0.776245
65.544	4.71	-0.795837	0.573201	-0.476628	-0.723316	0.999726	-0.939645	0.0823141	-0.692866	-0.194348	0.888198	-0.691681	-0.762774	0.747578	-0.895171		-0.945007	0	-1.2825	-0.303757	-1.58624	-0.134995
65.566	4.71	-0.737853	0.699293	-0.636394	-0.669542	0.975103	-0.933693	0.233239	-0.769103	-0.0924604	0.943953	-0.891123	-0.708657	0.862104	-0.992075		-0.945007	-0.641251	-1.2825	-0.303757	-1.24875	-0.438751
65.591	4.71	-0.668142	0.789754	-0.738481	-0.62145	0.921212	-0.930433	0.345158	-0.845673	-0.0285888	0.976893	-0.971104	-0.665074	0.935053	-0.996865		-0.945007	-0.945007	-1.58624	-0.303757	-1.24875	-0.438751
65.614	4.71	-0.611597	0.880259	-0.841371	-0.56348	0.848522	-0.927472	0.461253	-0.903989	0.0363993	0.998781	-0.999456	-0.614374	0.97979	-0.972233		-0.945007	-0.945007	-1.58624	0	-1.24875	-0.438751
65.637	4.71	-0.547894	0.941955	-0.921845	-0.498262	0.762511	-0.924069	0.583805	-0.947586	0.0853036	0.992855	-0.991535	-0.558513	0.999374	-0.954385		0	-0.945007	-1.58624	0	-1.24875	-0.776245
65.662	4.71	-0.480839	0.97979	-0.976336	-0.44179	0.681774	-0.919416	0.700007	-0.980182	0.126071	0.961438	-0.975193	-0.507769	0.993999	-0.950111		-0.641251	-1.2825	-1.58624	0	-0.607498	-0.438751
65.694	4.71	-0.417824	0.999263	-0.999998	-0.34627	0.569737	-0.906362	0.823417	-0.999378	0.176478	0.888555	-0.95288	-0.437299	0.959207	-0.949171		-0.641251	-1.2825	-1.58624	0.641251	-0.607498	-0.438751
65.724	4.71	-0.361326	0.986152	-0.985038	-0.24022	0.447694	-0.879396	0.906284	-0.993564	0.238098	0.795108	-0.935825	-0.364963	0.896668	-0.949171		-0.641251	-1.2825	-1.58624	1.2825	-0.303757	-0.438751
65.746	4.71	-0.322407	0.940189	-0.96155	-0.135178	0.323272	-0.849266	0.95373	-0.976037	0.290173	0.689056	-0.921759	-0.309429	0.833375	-0.949171		-0.641251	-1.2825	-1.2825	1.2825	0.303757	-0.776245
65.771	4.71	-0.27852	0.891291	-0.947266	-0.0415807	0.213528	-0.819531	0.981931	-0.946105	0.323482	0.606925	-0.913006	-0.262481	0.78095	-0.949171		0	-1.2825	-0.641251	1.2825	0.607498	-0.438751
65.794	4.71	-0.235533	0.836128	-0.937576	0.0443928	0.114931	-0.787408	0.996096	-0.909168	0.359197	0.52795	-0.907626	-0.210995	0.721652	-0.949171		-0.641251	-1.2825	-0.945007	0.945007	0.945007	-0.438751
65.821	4.71	-0.190575	0.787773	-0.930799	0.147863	0.0031853	-0.732912	0.999808	-0.855353	0.390714	0.476954	-0.904238	-0.146068	0.652732	-0.949171		0	-1.2825	-1.58624	0.945007	1.24875	-0.438751
65.85	4.71	-0.142177	0.733315	-0.926346	0.26616	-0.15716	-0.667311	0.993666	-0.788346	0.42178	0.409755	-0.90166	-0.0725289	0.588486	-0.949171		-0.641251	-1.2825	-1.92375	0.641251	1.24875	-0.776245
65.874	4.71	-0.105647	0.664022	-0.923303	0.383338	-0.332369	-0.593655	0.975103	-0.727413	0.461253	0.320432	-0.900793	-0.0115924	0.519431	-0.949171		0	-1.2825	-1.92375	0.303757	1.55251	-1.08
65.901	4.71	-0.0613212	0.608513	-0.922146	0.470985	-0.516548	-0.521487	0.933547	-0.654333	0.518766	0.199831	-0.899486	0.0483884	0.433331	-0.949171		0	-1.2825	-1.58624	0.303757	1.24875	-0.776245
65.93	4.71	-0.0168729	0.552354	-0.922146	0.564153	-0.710223	-0.464963	0.877769	-0.574554	0.589474	0.0591508	-0.896406	0.134003	0.324218	-0.946623		0	-1.2825	-1.58624	0	1.24875	-0.438751
65.954	4.71	0.0107381	0.499642	-0.922146	0.646057	-0.852011	-0.389043	0.811775	-0.498228	0.659691	-0.115556	-0.882237	0.233239	0.17035	-0.940668		-0.303757	-1.2825	-1.58624	-0.945007	1.24875	-0.438751
65.976	4.71	0.0444707	0.448588	-0.922146	0.737531	-0.938346	-0.317027	0.741421	-0.435857	0.731424	-0.289606	-0.85554	0.336697	-0.0238124	-0.930799		0.303757	-1.58624	-1.2825	-0.945007	0.607498	-0.438751
66.002	4.71	0.102596	0.39051	-0.922146	0.814813	-0.981628	-0.247978	0.672207	-0.355598	0.803057	-0.46958	-0.818958	0.43263	-0.242377	-0.915839		-0.303757	-1.58624	-0.945007	-0.607498	0.607498	0.472504
66.034	4.71	0.155829	0.310943	-0.918627	0.893647	-0.999976	-0.163851	0.56397	-0.275572	0.86613	-0.694565	-0.752331	0.571561	-0.558698	-0.884113		0	-1.58624	-0.945007	-0.303757	-1.24875	0.809998
66.057	4.71	0.219101	0.177244	-0.899486	0.944939	-0.991405	-0.0675412	0.451268	-0.223589	0.935053	-0.886541	-0.688626	0.709231	-0.810388	-0.835802		0	-1.58624	-1.2825	-0.945007	-1.58624	0.472504
66.084	4.71	0.312225	0.0651392	-0.878442	0.972888	-0.971527	0.0254046	0.363652	-0.161886	0.968319	-0.966395	-0.641608	0.807208	-0.941756	-0.781204		0	-1.58624	-1.2825	-0.945007	-1.58624	1.14751
66.114	4.71	0.441371	-0.123499	-0.846615	0.997797	-0.939645	0.145885	0.2698	-0.098017	0.995164	-0.999856	-0.579074	0.905012	-0.999076	-0.697278		0	-1.58624	-0.945007	-0.945007	-1.58624	0.809998
66.136	4.71	0.545325	-0.375387	-0.791704	0.994428	-0.910542	0.248767	0.20179	-0.0506	0.994943	-0.985887	-0.524896	0.966032	-0.989906	-0.613585		0	-1.58624	-0.945007	-0.303757	-1.58624	0.809998
66.162	4.71	0.655493	-0.553711	-0.720548	0.971667	-0.887823	0.32632	0.130809	0.00460233	0.969745	-0.967105	-0.482575	0.993803	-0.969109	-0.535072		0	-1.2825	-0.945007	-0.607498	-1.89	0.809998
66.194	4.71	0.78265	-0.743851	-0.62614	0.903636	-0.863209	0.42178	0.0371767	0.0674441	0.916077	-0.950733	-0.418318	0.996077	-0.951966	-0.433698		0	-0.945007	-1.2825	-0.945007	-1.89	0.809998
66.217	4.71	0.860086	-0.886078	-0.54852	0.807077	-0.842869	0.509331	-0.089694	0.113271	0.833375	-0.936878	-0.3631	0.967001	-0.944343	-0.344393		0	-1.2825	-0.641251	-0.945007	-1.89	0.472504
66.242	4.71	0.92388	-0.949868	-0.482575	0.72648	-0.829154	0.59431	-0.254001	0.172474	0.767662	-0.927472	-0.32744	0.920041	-0.941344	-0.264411		0.303757	-1.2825	-0.945007	-0.607498	-1.89	-0.134995
66.27	4.71	0.966584	-0.989364	-0.408302	0.609306	-0.820676	0.702146	-0.492374	0.250414	0.678843	-0.912597	-0.283645	0.85325	-0.938959	-0.166809		0.303757	-0.945007	-0.641251	-0.303757	-1.89	-1.08
66.296	4.71	0.991512	-0.999682	-0.322711	0.491826	-0.817809	0.806618	-0.757722	0.325311	0.56397	-0.891476	-0.234392	0.782198	-0.937923	-0.0465758		0.641251	0	-0.303757	-0.607498	-1.58624	-1.38374
66.321	4.71	0.999999	-0.987669	-0.248947	0.384979	-0.817809	0.880259	-0.91832	0.393992	0.471671	-0.873133	-0.183546	0.708369	-0.936528	0.0573758		0.641251	0.303757	0.945007	-0.945007	-2.19376	-1.38374
66.344	4.71	0.99248	-0.967105	-0.18158	0.280376	-0.817809	0.925899	-0.98691	0.457814	0.399696	-0.857089	-0.1431	0.631267	-0.932615	0.158733		0.641251	0.303757	1.24875	-0.945007	-1.89	-1.38374
66.367	4.71	0.975025	-0.946623	-0.120301	0.165421	-0.817809	0.958133	-0.997466	0.50883	0.327055	-0.842869	-0.126255	0.548179	-0.927472	0.277708		0.641251	0.303757	1.24875	-0.945007	-1.58624	-1.38374
66.394	4.71	0.948561	-0.930433	-0.0665434	0.0880711	-0.819531	0.978572	-0.977779	0.570781	0.261123	-0.829154	-0.103407	0.453943	-0.921759	0.374083		0.641251	0.303757	1.24875	-0.607498	-1.24875	-1.38374
66.424	4.71	0.911075	-0.913006	0.0104072	-0.0487953	-0.820676	0.99466	-0.959323	0.648515	0.17035	-0.816078	-0.0295883	0.293786	-0.909297	0.470985		0.641251	0.303757	1.24875	-0.303757	-1.24875	-1.08
66.447	4.71	0.87607	-0.897731	0.0872961	-0.214143	-0.820676	1	-0.952576	0.710354	0.051163	-0.79717	0.0673563	0.0950416	-0.892831	0.554205		0.641251	0.303757	1.24875	-0.607498	-1.58624	-0.776245
66.474	4.71	0.820226	-0.8892	0.153795	-0.365169	-0.807318	0.992735	-0.948856	0.780737	-0.0747449	-0.772388	0.144895	-0.138369	-0.866722	0.618166		0.945007	0.641251	1.24875	-0.303757	-0.607498	-0.776245
66.504	4.71	0.736816	-0.882237	0.305447	-0.611389	-0.767282	0.948727	-0.946623	0.849742	-0.256901	-0.71916	0.273863	-0.466929	-0.807318	0.697145		-0.303757	0.641251	0.607498	-0.303757	0.607498	-0.776245
66.526	4.71	0.661266	-0.871176	0.481537	-0.795489	-0.714978	0.869004	-0.946623	0.898001	-0.45984	-0.658326	0.455031	-0.762918	-0.734271	0.770998		-0.303757	0.303757	0	0	1.55251	-0.776245
66.554	4.71	0.573297	-0.857089	0.590281	-0.897829	-0.651525	0.788389	-0.946623	0.945607	-0.61218	-0.608043	0.608689	-0.930148	-0.663579	0.83128		-0.303757	0.303757	-0.303757	-0.607498	1.89	-0.776245
66.576	4.71	0.494232	-0.83027	0.725945	-0.974575	-0.581517	0.681774	-0.946623	0.9767	-0.783212	-0.546846	0.779212	-0.997824	-0.586388	0.902012		-0.303757	0	-0.303757	-0.945007	1.24875	-1.08
66.601	4.71	0.393992	-0.800778	0.813071	-0.997265	-0.521487	0.594935	-0.943684	0.997723	-0.878548	-0.501726	0.877875	-0.993599	-0.52234	0.947526		-0.303757	0	-0.303757	-0.607498	0.607498	-1.08
66.63	4.71	0.263754	-0.755615	0.896324	-0.996457	-0.429187	0.482218	-0.937576	0.99682	-0.950802	-0.447164	0.952215	-0.969109	-0.429187	0.985006		-0.303757	0	-0.303757	-0.945007	0.945007	-1.08
66.654	4.71	0.151281	-0.688626	0.958987	-0.977146	-0.338754	0.375731	-0.930433	0.981673	-0.9922	-0.3872	0.991897	-0.955866	-0.340635	0.999184		-0.303757	-0.303757	-0.303757	-1.24875	1.24875	-1.08
66.681	4.71	0.0245408	-0.62536	0.986189	-0.956743	-0.247978	0.272688	-0.922918	0.952375	-0.999816	-0.33593	0.999907	-0.946623	-0.262481	0.996338		-0.303757	-0.303757	-0.641251	-0.945007	1.55251	-0.776245
66.71	4.71	-0.122411	-0.562654	0.999568	-0.944672	-0.146068	0.167394	-0.915034	0.902673	-0.987354	-0.280767	0.988829	-0.939645	-0.18158	0.973755		-0.303757	-0.303757	-0.641251	-0.607498	1.55251	-0.776245
66.734	4.71	-0.247441	-0.499995	0.991612	-0.937923	-0.0435788	0.066137	-0.902953	0.843208	-0.96155	-0.220759	0.955746	-0.935472	-0.107385	0.929916		-0.303757	-0.303757	-0.945007	-0.945007	1.24875	-0.776245
66.757	4.71	-0.358463	-0.44627	0.961438	-0.933693	0.0423946	-0.0438007	-0.882707	0.777853	-0.935825	-0.171737	0.90105	-0.934408	-0.0345858	0.870484		-0.303757	-0.303757	-0.945007	-0.945007	1.55251	-0.134995
66.784	4.71	-0.48621	-0.398236	0.916877	-0.931528	0.120117	-0.147277	-0.848208	0.691759	-0.911778	-0.132204	0.847462	-0.933335	0.0284035	0.801731		-0.303757	-0.303757	-0.945007	-0.607498	0.607498	0.472504
66.814	4.71	-0.614022	-0.340635	0.852205	-0.929329	0.239069	-0.321975	-0.777445	0.579565	-0.880821	-0.0815022	0.755348	-0.931891	0.123094	0.691227		-0.303757	-0.303757	-0.945007	-1.89	0.607498	1.14751
66.836	4.71	-0.695075	-0.275964	0.772129	-0.928589	0.361063	-0.507098	-0.702278	0.504863	-0.839082	-0.0295883	0.672947	-0.930433	0.209836	0.574657		-0.641251	-0.303757	-0.945007	-1.89	0.607498	0.809998
66.861	4.71	-0.773983	-0.231474	0.714693	-0.928589	0.457701	-0.581698	-0.62614	0.416429	-0.809672	0.0134069	0.61563	-0.927097	0.274825	0.486593		-0.303757	-0.303757	-0.945007	-1.58624	0.303757	0.809998
66.89	4.71	-0.856939	-0.177645	0.657266	-0.929329	0.571561	-0.764854	-0.544332	0.304929	-0.776185	0.068354	0.547342	-0.917438	0.350783	0.398779		-0.945007	0	-0.945007	-1.24875	-0.303757	0.809998
66.914	4.71	-0.913587	-0.127247	0.597344	-0.934763	0.670889	-0.942761	-0.466733	0.217604	-0.73495	0.129046	0.468141	-0.906784	0.445209	0.249521		-0.945007	0.303757	-0.945007	-0.945007	-1.58624	0.809998
66.936	4.71	-0.952375	-0.0934561	0.547342	-0.940668	0.745582	-0.995006	-0.404647	0.139139	-0.702278	0.182381	0.396026	-0.896406	0.528139	0.0431719		-0.945007	-0.303757	-1.2825	-1.24875	-1.24875	-0.134995
66.961	4.71	-0.983105	-0.0445779	0.497041	-0.944343	0.817126	-0.998585	-0.338754	0.0414055	-0.673248	0.239069	0.320432	-0.883645	0.59431	-0.17491		-0.945007	-0.303757	-1.2825	-0.945007	-1.24875	-0.134995
66.985	4.71	-0.998211	0.0214057	0.415221	-0.945652	0.914555	-0.981394	-0.217832	-0.0230077	-0.641608	0.309253	0.177244	-0.857089	0.683398	-0.509682		-0.945007	-0.303757	-1.2825	-0.607498	-1.24875	-1.08
67.014	4.71	-0.996571	0.0853036	0.309993	-0.942687	0.955811	-0.963449	-0.123278	-0.128498	-0.615951	0.380565	0.00218531	-0.818958	0.749567	-0.768705		-1.2825	-0.303757	-1.58624	-0.607498	-1.58624	-1.08
67.041	4.71	-0.977028	0.164654	0.124859	-0.926346	0.97979	-0.947586	-0.00159265	-0.268191	-0.586388	0.481537	-0.255935	-0.766641	0.825116	-0.939721		-0.945007	-0.303757	-1.58624	-0.607498	-1.58624	-1.08
67.07	4.71	-0.941544	0.245861	-0.0926815	-0.900793	0.999678	-0.933693	0.156758	-0.403838	-0.554359	0.575657	-0.505373	-0.711473	0.924761	-0.998261		-0.641251	-0.641251	-1.58624	-0.607498	-1.24875	-1.08
67.094	4.71	-0.901349	0.372227	-0.375387	-0.857089	0.981123	-0.925969	0.296864	-0.53888	-0.505182	0.681205	-0.714434	-0.659078	0.967312	-0.991008		-0.945007	-0.945007	-1.58624	0	-1.24875	-1.08
67.116	4.71	-0.860867	0.498101	-0.61376	-0.807318	0.921212	-0.919809	0.42178	-0.633207	-0.443583	0.769723	-0.855137	-0.60247	0.990577	-0.966338		-0.641251	-1.2825	-1.58624	-0.303757	-1.58624	-0.438751
67.142	4.71	-0.809557	0.599125	-0.776325	-0.759532	0.84693	-0.910542	0.532378	-0.736817	-0.389043	0.842769	-0.933415	-0.549355	0.999812	-0.950733		-1.2825	-0.945007	-1.2825	-0.607498	-1.24875	-0.776245
67.174	4.71	-0.73992	0.713448	-0.913504	-0.684263	0.748757	-0.898172	0.672371	-0.844032	-0.318923	0.923615	-0.990769	-0.482575	0.988378	-0.939645		-1.2825	-0.945007	-1.58624	-0.303757	-1.24875	-0.776245
67.204	4.71	-0.665856	0.852844	-0.983306	-0.605658	0.642062	-0.8892	0.78791	-0.920917	-0.233419	0.973806	-0.998477	-0.413771	0.932468	-0.933693		-0.945007	-1.2825	-1.58624	0	-0.945007	-0.776245
67.226	4.71	-0.617647	0.930731	-0.999913	-0.52234	0.535572	-0.876524	0.868123	-0.959571	-0.16089	0.999263	-0.980618	-0.352829	0.856363	-0.931528		-1.2825	-1.2825	-1.58624	0.303757	-0.303757	-0.776245
67.251	4.71	-0.564466	0.972424	-0.991535	-0.451631	0.447694	-0.850846	0.916966	-0.987544	-0.115335	0.99474	-0.963983	-0.305623	0.782198	-0.930799		-0.945007	-1.2825	-1.2825	0.945007	0	-0.776245
67.279	4.71	-0.484869	0.996271	-0.971527	-0.349083	0.327055	-0.817233	0.95403	-0.999942	-0.0645477	0.966233	-0.944343	-0.233419	0.697702	-0.930433		-0.641251	-0.945007	-1.2825	1.2825	0.303757	-0.438751
67.304	4.71	-0.417824	0.996833	-0.944343	-0.234392	0.208641	-0.785555	0.981931	-0.994075	-0.00659261	0.914466	-0.925212	-0.165823	0.608513	-0.930433		-0.641251	-1.2825	-0.945007	1.2825	1.24875	-0.438751
67.327	4.71	-0.359895	0.97832	-0.919809	-0.126255	0.0950416	-0.755615	0.997381	-0.977354	0.0453917	0.847462	-0.910128	-0.100423	0.519431	-0.930433		-0.641251	-0.945007	-0.641251	1.2825	1.24875	-0.438751
67.352	4.71	-0.287348	0.949671	-0.896849	-0.0385831	0.0031853	-0.721241	0.999049	-0.948075	0.0932716	0.782198	-0.899486	-0.055564	0.430625	-0.930433		-0.641251	-1.2825	-0.945007	1.2825	1.24875	-0.776245
[truncated: 1,143 more rows]

## Sheet: Fig5ab
		ω=4.71				ω=9.42				ω=4.71				ω=9.42
Fig5ab
		R_C	Φ_C	R_CcosΦ_C	R_CsinΦ_C	R_C	Φ_C	R_CcosΦ_C	R_CsinΦ_C	R_I	Φ_I	R_IcosΦ_I	R_IsinΦ_I	R_I	Φ_I	R_IcosΦ_I	R_IsinΦ_I
Without feedback	trial 1	0.663986	-2.95525	-0.65249	-0.123017	0.781067	2.82202	-0.741522	0.245381	0.741178	-2.20886	-0.441478	-0.595351	0.871363	-2.47979	-0.687403	-0.53549
	trial 2	0.607192	-2.89239	-0.588435	-0.149755	0.845815	-3.10374	-0.845209	-0.0320094	0.715886	-2.35637	-0.506295	-0.50612	0.863148	-2.47136	-0.67643	-0.536159
	trial 3	0.589468	-3.1174	-0.589296	-0.0142582	0.8662	-2.40101	-0.639322	-0.58444	0.69075	-2.31366	-0.467222	-0.508763	0.855695	-2.50893	-0.690079	-0.505969
	trial 4	0.694525	-2.73694	-0.638434	-0.273435	0.889888	-2.13037	-0.472374	-0.754164	0.727196	-2.31933	-0.494902	-0.532809	0.868383	-2.48422	-0.687414	-0.530613
	trial 5	0.721423	-3.07859	-0.719991	-0.0454214	0.860954	-2.68461	-0.772608	-0.379893	0.737675	-2.07621	-0.357161	-0.645445	0.857031	-2.48193	-0.677223	-0.525234
	Average			-0.637729	-0.121177			-0.694207	-0.301025			-0.453412	-0.557698			-0.68371	-0.526693
				R_C	Φ_C			R_C	Φ_C			R_I	Φ_I			R_I	Φ_I
				0.64914	-2.95382			0.756663	-2.73244			0.718755	-2.25342			0.863056	-2.4852
[truncated: 8 more rows]

## Sheet: Fig5c
Fig5c
with feedback					without feedback
trial 1					trial 1
[truncated: 16 more rows]

## Sheet: Fig4c
Fig4c
time	L1	L2	L3	L4	L5	L6	L7	R1	R2	R3	R4	R5	R6	R7
34.9	14	0	0	11	10	0	8	0	0	5	0	0	2	0
[truncated: 179 more rows]

## Sheet: Fig4d
Fig4d
[truncated: 61 more rows]
